# Supplementary material for: Sub-Telomere Directed Gene Expression during Initiation of Invasive Aspergillosis
Source: PLoS Pathog. 2008 Sep 12;4(9):e1000154. doi: 10.1371/journal.ppat.1000154 (PMC2526178; doi:10.1371/journal.ppat.1000154)
Supplement: Table S7 — Nitrogen starvation GO (0.40 MB XLS) [file ppat.1000154.s010.xls]

## Sheet: Up in hydroxyproline
Over-represented among genes preferentially expressed during growth on hydroxyproline, relative to growth on YPD
GO type	GO ID	GO term	List hits	List size	Pop.hits	Pop. Size	Fisher's Exact	Bonferroni Corr.	Bonferroni SD Corr.	Sidak Corr.
GO Biological Process	GO:0000041	transition metal ion transport	14	250	54	4219	1.754e-06	0.001956	0.001945	0.001954
GO Biological Process	GO:0000278	mitotic cell cycle	21	250	118	4219	3.89e-06	0.004337	0.004302	0.004328
GO Biological Process	GO:0007067	mitosis	14	250	59	4219	5.497e-06	0.006129	0.006069	0.00611
GO Biological Process	GO:0015674	di-, tri-valent inorganic cation transport	15	250	68	4219	6.675e-06	0.007443	0.007363	0.007415
GO Biological Process	GO:0000087	M phase of mitotic cell cycle	14	250	60	4219	6.796e-06	0.007578	0.007489	0.007549
GO Biological Process	GO:0030001	metal ion transport	15	250	74	4219	1.988e-05	0.02217	0.02187	0.02192
GO Biological Process	GO:0006812	cation transport	17	250	94	4219	2.702e-05	0.03013	0.02967	0.02968
GO Biological Process	GO:0015681	iron ion transport	8	250	23	4219	3.06e-05	0.03412	0.03357	0.03354
GO Biological Process	GO:0006811	ion transport	19	250	115	4219	3.432e-05	0.03827	0.03761	0.03754
GO Biological Process	GO:0007017	microtubule-based process	11	250	51	4219	0.0001451	0.1618	0.158	0.1494
GO Biological Process	GO:0000279	M phase	15	250	93	4219	0.0003074	0.3428	0.3341	0.2902
GO Biological Process	GO:0007049	cell cycle	24	250	192	4219	0.0003323	0.3705	0.3609	0.3097
GO Biological Process	GO:0000742	karyogamy during conjugation with cellular fusion	4	250	7	4219	0.0003656	0.4076	0.3967	0.3348
GO Biological Process	GO:0007335	karyogamy	4	250	7	4219	0.0003656	0.4076	0.3967	0.3348
GO Biological Process	GO:0015892	siderophore-iron transport	4	250	8	4219	0.0006972	0.7774	0.7509	0.5405
GO Biological Process	GO:0015891	siderophore transport	4	250	8	4219	0.0006972	0.7774	0.7509	0.5405
GO Biological Process	GO:0000743	nuclear migration during conjugation with cellular fusion	3	250	4	4219	0.0007867	0.8772	0.8449	0.5842
GO Biological Process	GO:0045143	homologous chromosome segregation	3	250	4	4219	0.0007867	0.8772	0.8449	0.5842
GO Biological Process	GO:0030473	nuclear migration, microtubule-mediated	3	250	4	4219	0.0007867	0.8772	0.8449	0.5842
GO Biological Process	GO:0000819	sister chromatid segregation	7	250	29	4219	0.001193	1	1	0.7358
GO Biological Process	GO:0000070	mitotic sister chromatid segregation	7	250	29	4219	0.001193	1	1	0.7358
GO Biological Process	GO:0043041	nonribosomal amino acid activation	4	250	9	4219	0.001197	1	1	0.737
GO Biological Process	GO:0043042	amino acid adenylylation by nonribosomal peptide synthase	4	250	9	4219	0.001197	1	1	0.737
GO Biological Process	GO:0007059	chromosome segregation	10	250	58	4219	0.001857	1	1	0.8741
GO Biological Process	GO:0000065	nuclear migration (sensu Saccharomyces)	3	250	5	4219	0.001881	1	1	0.8775
GO Biological Process	GO:0007018	microtubule-based movement	3	250	5	4219	0.001881	1	1	0.8775
GO Biological Process	GO:0045132	meiotic chromosome segregation	3	250	5	4219	0.001881	1	1	0.8775
GO Biological Process	GO:0009408	response to heat	4	250	10	4219	0.001902	1	1	0.8803
GO Biological Process	GO:0000226	microtubule cytoskeleton organization and biogenesis	8	250	42	4219	0.002757	1	1	0.954
GO Biological Process	GO:0048284	organelle fusion	4	250	11	4219	0.002851	1	1	0.9586
GO Biological Process	GO:0031109	microtubule polymerization or depolymerization	4	250	11	4219	0.002851	1	1	0.9586
GO Biological Process	GO:0007019	microtubule depolymerization	4	250	11	4219	0.002851	1	1	0.9586
GO Biological Process	GO:0042126	nitrate metabolism	2	250	2	4219	0.003498	1	1	0.9799
GO Biological Process	GO:0042128	nitrate assimilation	2	250	2	4219	0.003498	1	1	0.9799
GO Biological Process	GO:0009266	response to temperature stimulus	4	250	12	4219	0.00408	1	1	0.9895
GO Biological Process	GO:0051656	establishment of organelle localization	5	250	19	4219	0.004106	1	1	0.9898
GO Biological Process	GO:0007010	cytoskeleton organization and biogenesis	15	250	121	4219	0.004761	1	1	0.9951
GO Biological Process	GO:0051261	protein depolymerization	4	250	13	4219	0.005623	1	1	0.9981
GO Biological Process	GO:0019184	nonribosomal peptide biosynthesis	4	250	13	4219	0.005623	1	1	0.9981
GO Biological Process	GO:0043043	peptide biosynthesis	4	250	13	4219	0.005623	1	1	0.9981
GO Biological Process	GO:0030705	cytoskeleton-dependent intracellular transport	3	250	7	4219	0.00602	1	1	0.9988
GO Biological Process	GO:0006875	metal ion homeostasis	8	250	49	4219	0.007357	1	1	0.9997
GO Biological Process	GO:0007088	regulation of mitosis	5	250	22	4219	0.008037	1	1	0.9999
GO Biological Process	GO:0000074	regulation of progression through cell cycle	10	250	71	4219	0.008342	1	1	0.9999
GO Biological Process	GO:0051726	regulation of cell cycle	10	250	71	4219	0.008342	1	1	0.9999
GO Biological Process	GO:0007097	nuclear migration	3	250	8	4219	0.009214	1	1	1
GO Biological Process	GO:0040023	establishment of nucleus localization	3	250	8	4219	0.009214	1	1	1
GO Biological Process	GO:0051647	nucleus localization	3	250	8	4219	0.009214	1	1	1
GO Biological Process	GO:0030474	spindle pole body duplication	2	250	3	4219	0.01008	1	1	1
GO Biological Process	GO:0031114	regulation of microtubule depolymerization	2	250	3	4219	0.01008	1	1	1
GO Biological Process	GO:0015695	organic cation transport	2	250	3	4219	0.01008	1	1	1
GO Biological Process	GO:0007103	spindle pole body duplication in nuclear envelope	2	250	3	4219	0.01008	1	1	1
GO Biological Process	GO:0031111	negative regulation of microtubule polymerization or depolymerization	2	250	3	4219	0.01008	1	1	1
GO Biological Process	GO:0051129	negative regulation of cell organization and biogenesis	2	250	3	4219	0.01008	1	1	1
GO Biological Process	GO:0007026	negative regulation of microtubule depolymerization	2	250	3	4219	0.01008	1	1	1
GO Biological Process	GO:0031110	regulation of microtubule polymerization or depolymerization	2	250	3	4219	0.01008	1	1	1
GO Biological Process	GO:0015696	ammonium transport	2	250	3	4219	0.01008	1	1	1
GO Biological Process	GO:0031023	microtubule organizing center organization and biogenesis	2	250	3	4219	0.01008	1	1	1
GO Biological Process	GO:0051300	spindle pole body organization and biogenesis	2	250	3	4219	0.01008	1	1	1
GO Biological Process	GO:0006879	iron ion homeostasis	5	250	24	4219	0.01177	1	1	1
GO Biological Process	GO:0030005	di-, tri-valent inorganic cation homeostasis	7	250	43	4219	0.01212	1	1	1
GO Biological Process	GO:0006518	peptide metabolism	4	250	16	4219	0.01244	1	1	1
GO Biological Process	GO:0046916	transition metal ion homeostasis	6	250	34	4219	0.01348	1	1	1
GO Biological Process	GO:0009405	pathogenesis	7	250	44	4219	0.01371	1	1	1
GO Biological Process	GO:0008645	hexose transport	5	250	25	4219	0.01402	1	1	1
GO Biological Process	GO:0015749	monosaccharide transport	5	250	25	4219	0.01402	1	1	1
GO Biological Process	GO:0051640	organelle localization	5	250	26	4219	0.01655	1	1	1
GO Biological Process	GO:0008371	obsolete biological process	13	250	117	4219	0.01994	1	1	1
GO Biological Process	GO:0007093	mitotic checkpoint	3	250	11	4219	0.02378	1	1	1
GO Biological Process	GO:0031577	spindle checkpoint	3	250	11	4219	0.02378	1	1	1
GO Biological Process	GO:0007094	mitotic spindle checkpoint	3	250	11	4219	0.02378	1	1	1
GO Biological Process	GO:0044403	symbiosis, encompassing mutualism through parasitism	7	250	49	4219	0.02392	1	1	1
GO Biological Process	GO:0044419	interspecies interaction between organisms	7	250	49	4219	0.02392	1	1	1
GO Biological Process	GO:0051704	interaction between organisms	12	250	108	4219	0.02484	1	1	1
GO Biological Process	GO:0008643	carbohydrate transport	6	250	40	4219	0.02864	1	1	1
GO Biological Process	GO:0000092	mitotic anaphase B	2	250	5	4219	0.03104	1	1	1
GO Biological Process	GO:0009228	thiamin biosynthesis	2	250	5	4219	0.03104	1	1	1
GO Biological Process	GO:0051322	anaphase	2	250	5	4219	0.03104	1	1	1
GO Biological Process	GO:0042724	thiamin and derivative biosynthesis	2	250	5	4219	0.03104	1	1	1
GO Biological Process	GO:0051128	regulation of cell organization and biogenesis	2	250	5	4219	0.03104	1	1	1
GO Biological Process	GO:0000090	mitotic anaphase	2	250	5	4219	0.03104	1	1	1
GO Biological Process	GO:0006800	oxygen and reactive oxygen species metabolism	6	250	41	4219	0.03194	1	1	1
GO Biological Process	GO:0007126	meiosis	6	250	42	4219	0.03549	1	1	1
GO Biological Process	GO:0051327	M phase of meiotic cell cycle	6	250	42	4219	0.03549	1	1	1
GO Biological Process	GO:0051321	meiotic cell cycle	6	250	42	4219	0.03549	1	1	1
GO Biological Process	GO:0019748	secondary metabolism	6	250	44	4219	0.04331	1	1	1
GO Biological Process	GO:0006997	nuclear organization and biogenesis	4	250	23	4219	0.04374	1	1	1
GO Biological Process	GO:0006827	high affinity iron ion transport	2	250	6	4219	0.04477	1	1	1
GO Biological Process	GO:0006828	manganese ion transport	2	250	6	4219	0.04477	1	1	1
GO Biological Process	GO:0006772	thiamin metabolism	2	250	6	4219	0.04477	1	1	1
GO Biological Process	GO:0000079	regulation of cyclin-dependent protein kinase activity	2	250	6	4219	0.04477	1	1	1
GO Biological Process	GO:0042723	thiamin and derivative metabolism	2	250	6	4219	0.04477	1	1	1
GO Biological Process	GO:0006816	calcium ion transport	3	250	14	4219	0.04602	1	1	1
GO Biological Process	GO:0030003	cation homeostasis	8	250	68	4219	0.04603	1	1	1
GO Biological Process	GO:0009636	response to toxin	3	250	15	4219	0.05509	1	1	1
GO Biological Process	GO:0006335	DNA replication-dependent nucleosome assembly	1	250	1	4219	0.05926	1	1	1
GO Biological Process	GO:0045226	extracellular polysaccharide biosynthesis	1	250	1	4219	0.05926	1	1	1
GO Biological Process		fructose 2,6-bisphosphate metabolism	1	250	1	4219	0.05926	1	1	1
GO Biological Process	GO:0031647	regulation of protein stability	1	250	1	4219	0.05926	1	1	1
GO Biological Process	GO:0030491	heteroduplex formation	1	250	1	4219	0.05926	1	1	1
GO Biological Process	GO:0015684	ferrous iron transport	1	250	1	4219	0.05926	1	1	1
GO Biological Process	GO:0006110	regulation of glycolysis	1	250	1	4219	0.05926	1	1	1
GO Biological Process	GO:0006471	protein amino acid ADP-ribosylation	1	250	1	4219	0.05926	1	1	1
GO Biological Process	GO:0009758	carbohydrate utilization	1	250	1	4219	0.05926	1	1	1
GO Biological Process	GO:0050821	protein stabilization	1	250	1	4219	0.05926	1	1	1
GO Biological Process	GO:0046379	extracellular polysaccharide metabolism	1	250	1	4219	0.05926	1	1	1
GO Biological Process	GO:0000917	barrier septum formation	1	250	1	4219	0.05926	1	1	1
GO Biological Process	GO:0016036	cellular response to phosphate starvation	1	250	1	4219	0.05926	1	1	1
GO Biological Process	GO:0045227	capsule polysaccharide biosynthesis	1	250	1	4219	0.05926	1	1	1
GO Biological Process	GO:0051248	negative regulation of protein metabolism	2	250	7	4219	0.06027	1	1	1
GO Biological Process	GO:0006873	cell ion homeostasis	8	250	73	4219	0.06516	1	1	1
GO Biological Process	GO:0019725	cell homeostasis	9	250	87	4219	0.07043	1	1	1
GO Biological Process	GO:0050791	regulation of physiological process	29	250	371	4219	0.07066	1	1	1
GO Biological Process	GO:0007052	mitotic spindle organization and biogenesis	3	250	17	4219	0.07552	1	1	1
GO Biological Process	GO:0000075	cell cycle checkpoint	3	250	17	4219	0.07552	1	1	1
GO Biological Process	GO:0007120	axial bud site selection	2	250	8	4219	0.07728	1	1	1
GO Biological Process	GO:0050801	ion homeostasis	8	250	78	4219	0.0886	1	1	1
GO Biological Process	GO:0006118	electron transport	4	250	29	4219	0.08923	1	1	1
GO Biological Process	GO:0009110	vitamin biosynthesis	4	250	29	4219	0.08923	1	1	1
GO Biological Process	GO:0042364	water-soluble vitamin biosynthesis	4	250	29	4219	0.08923	1	1	1
GO Biological Process	GO:0050896	response to stimulus	27	250	350	4219	0.08992	1	1	1
GO Biological Process	GO:0042221	response to chemical stimulus	14	250	160	4219	0.08996	1	1	1
GO Biological Process	GO:0009628	response to abiotic stimulus	6	250	53	4219	0.09112	1	1	1
GO Biological Process	GO:0045229	external encapsulating structure organization and biogenesis	10	250	106	4219	0.09537	1	1	1
GO Biological Process	GO:0007266	Rho protein signal transduction	2	250	9	4219	0.09559	1	1	1
GO Biological Process	GO:0015914	phospholipid transport	2	250	9	4219	0.09559	1	1	1
GO Biological Process	GO:0051338	regulation of transferase activity	2	250	9	4219	0.09559	1	1	1
GO Biological Process	GO:0045859	regulation of protein kinase activity	2	250	9	4219	0.09559	1	1	1
GO Biological Process	GO:0006829	zinc ion transport	2	250	9	4219	0.09559	1	1	1
GO Biological Process	GO:0043549	regulation of kinase activity	2	250	9	4219	0.09559	1	1	1
GO Biological Process	GO:0046685	response to arsenic	2	250	9	4219	0.09559	1	1	1
GO Biological Process	GO:0007096	regulation of exit from mitosis	2	250	9	4219	0.09559	1	1	1
GO Biological Process	GO:0006536	glutamate metabolism	3	250	19	4219	0.09877	1	1	1
GO Biological Process	GO:0007051	spindle organization and biogenesis	3	250	19	4219	0.09877	1	1	1
GO Biological Process	GO:0050789	regulation of biological process	29	250	385	4219	0.1015	1	1	1
GO Biological Process	GO:0042592	homeostasis	9	250	94	4219	0.1027	1	1	1
GO Biological Process	GO:0043038	amino acid activation	4	250	31	4219	0.108	1	1	1
GO Biological Process	GO:0051234	establishment of localization	54	250	778	4219	0.1081	1	1	1
GO Biological Process	GO:0007127	meiosis I	3	250	20	4219	0.1113	1	1	1
GO Biological Process	GO:0051301	cell division	6	250	56	4219	0.1116	1	1	1
GO Biological Process	GO:0051244	regulation of cellular physiological process	27	250	359	4219	0.1131	1	1	1
GO Biological Process	GO:0050794	regulation of cellular process	27	250	359	4219	0.1131	1	1	1
GO Biological Process	GO:0006012	galactose metabolism	2	250	10	4219	0.115	1	1	1
GO Biological Process	GO:0051306	mitotic sister chromatid separation	1	250	2	4219	0.115	1	1	1
GO Biological Process	GO:0015942	formate metabolism	1	250	2	4219	0.115	1	1	1
GO Biological Process	GO:0009403	toxin biosynthesis	1	250	2	4219	0.115	1	1	1
GO Biological Process	GO:0050874	organismal physiological process	1	250	2	4219	0.115	1	1	1
GO Biological Process	GO:0042183	formate catabolism	1	250	2	4219	0.115	1	1	1
GO Biological Process	GO:0006915	apoptosis	1	250	2	4219	0.115	1	1	1
GO Biological Process	GO:0046138	coenzyme and prosthetic group biosynthesis	1	250	2	4219	0.115	1	1	1
GO Biological Process	GO:0019754	one-carbon compound catabolism	1	250	2	4219	0.115	1	1	1
GO Biological Process	GO:0051304	chromosome separation	1	250	2	4219	0.115	1	1	1
GO Biological Process	GO:0009268	response to pH	1	250	2	4219	0.115	1	1	1
GO Biological Process	GO:0006654	phosphatidic acid biosynthesis	1	250	2	4219	0.115	1	1	1
GO Biological Process	GO:0019746	hopanoid biosynthesis	1	250	2	4219	0.115	1	1	1
GO Biological Process	GO:0006722	triterpenoid metabolism	1	250	2	4219	0.115	1	1	1
GO Biological Process	GO:0046473	phosphatidic acid metabolism	1	250	2	4219	0.115	1	1	1
GO Biological Process	GO:0006830	high-affinity zinc ion transport	1	250	2	4219	0.115	1	1	1
GO Biological Process	GO:0019742	pentacyclic triterpenoid metabolism	1	250	2	4219	0.115	1	1	1
GO Biological Process	GO:0019745	pentacyclic triterpenoid biosynthesis	1	250	2	4219	0.115	1	1	1
GO Biological Process	GO:0030472	mitotic spindle organization and biogenesis in nucleus	1	250	2	4219	0.115	1	1	1
GO Biological Process	GO:0045230	capsule organization and biogenesis	1	250	2	4219	0.115	1	1	1
GO Biological Process	GO:0048102	autophagic cell death	1	250	2	4219	0.115	1	1	1
GO Biological Process	GO:0016104	triterpenoid biosynthesis	1	250	2	4219	0.115	1	1	1
GO Biological Process	GO:0019744	hopanoid metabolism	1	250	2	4219	0.115	1	1	1
GO Biological Process	GO:0009404	toxin metabolism	1	250	2	4219	0.115	1	1	1
GO Biological Process	GO:0006735	NADH regeneration	1	250	2	4219	0.115	1	1	1
GO Biological Process	GO:0005976	polysaccharide metabolism	9	250	98	4219	0.1244	1	1	1
GO Biological Process	GO:0044264	cellular polysaccharide metabolism	8	250	85	4219	0.1286	1	1	1
GO Biological Process	GO:0000132	establishment of mitotic spindle orientation	2	250	11	4219	0.1352	1	1	1
GO Biological Process	GO:0051294	establishment of spindle orientation	2	250	11	4219	0.1352	1	1	1
GO Biological Process	GO:0040001	establishment of mitotic spindle localization	2	250	11	4219	0.1352	1	1	1
GO Biological Process	GO:0050790	regulation of catalytic activity	2	250	11	4219	0.1352	1	1	1
GO Biological Process	GO:0051653	spindle localization	2	250	11	4219	0.1352	1	1	1
GO Biological Process	GO:0051293	establishment of spindle localization	2	250	11	4219	0.1352	1	1	1
GO Biological Process	GO:0000003	reproduction	9	250	100	4219	0.1361	1	1	1
GO Biological Process	GO:0006810	transport	52	250	761	4219	0.1391	1	1	1
GO Biological Process	GO:0006073	glucan metabolism	4	250	34	4219	0.1392	1	1	1
GO Biological Process	GO:0006979	response to oxidative stress	4	250	34	4219	0.1392	1	1	1
GO Biological Process	GO:0006790	sulfur metabolism	6	250	60	4219	0.1423	1	1	1
GO Biological Process	GO:0051179	localization	54	250	795	4219	0.1436	1	1	1
GO Biological Process	GO:0006825	copper ion transport	2	250	12	4219	0.1562	1	1	1
GO Biological Process	GO:0007047	cell wall organization and biogenesis	9	250	104	4219	0.1612	1	1	1
GO Biological Process	GO:0016288	cytokinesis	5	250	49	4219	0.1621	1	1	1
GO Biological Process	GO:0016925	protein sumoylation	1	250	3	4219	0.1675	1	1	1
GO Biological Process	GO:0006107	oxaloacetate metabolism	1	250	3	4219	0.1675	1	1	1
GO Biological Process	GO:0006831	low-affinity zinc ion transport	1	250	3	4219	0.1675	1	1	1
GO Biological Process	GO:0048285	organelle fission	1	250	3	4219	0.1675	1	1	1
GO Biological Process	GO:0006542	glutamine biosynthesis	1	250	3	4219	0.1675	1	1	1
GO Biological Process	GO:0000280	nuclear division	1	250	3	4219	0.1675	1	1	1
GO Biological Process	GO:0043649	dicarboxylic acid catabolism	1	250	3	4219	0.1675	1	1	1
GO Biological Process	GO:0016574	histone ubiquitination	1	250	3	4219	0.1675	1	1	1
GO Biological Process	GO:0006533	aspartate catabolism	1	250	3	4219	0.1675	1	1	1
GO Biological Process	GO:0006531	aspartate metabolism	1	250	3	4219	0.1675	1	1	1
GO Biological Process	GO:0019266	asparagine biosynthesis from oxaloacetate	1	250	3	4219	0.1675	1	1	1
GO Biological Process	GO:0000266	mitochondrial fission	1	250	3	4219	0.1675	1	1	1
GO Biological Process	GO:0006020	myo-inositol metabolism	1	250	3	4219	0.1675	1	1	1
GO Biological Process	GO:0006532	aspartate biosynthesis	1	250	3	4219	0.1675	1	1	1
GO Biological Process	GO:0006541	glutamine metabolism	1	250	3	4219	0.1675	1	1	1
GO Biological Process	GO:0051246	regulation of protein metabolism	3	250	25	4219	0.1819	1	1	1
GO Biological Process	GO:0048610	reproductive cellular physiological process	6	250	65	4219	0.1853	1	1	1
GO Biological Process	GO:0050876	reproductive physiological process	6	250	65	4219	0.1853	1	1	1
GO Biological Process		regulation of transcription, DNA-dependent	5	250	52	4219	0.1925	1	1	1
GO Biological Process	GO:0006635	fatty acid beta-oxidation	2	250	14	4219	0.1997	1	1	1
GO Biological Process	GO:0009435	NAD biosynthesis	2	250	14	4219	0.1997	1	1	1
GO Biological Process	GO:0019363	pyridine nucleotide biosynthesis	2	250	14	4219	0.1997	1	1	1
GO Biological Process	GO:0010035	response to inorganic substance	2	250	14	4219	0.1997	1	1	1
GO Biological Process	GO:0015871	choline transport	2	250	14	4219	0.1997	1	1	1
GO Biological Process	GO:0006734	NADH metabolism	1	250	4	4219	0.2168	1	1	1
GO Biological Process	GO:0006529	asparagine biosynthesis	1	250	4	4219	0.2168	1	1	1
GO Biological Process	GO:0015771	trehalose transport	1	250	4	4219	0.2168	1	1	1
GO Biological Process	GO:0000722	telomere maintenance via recombination	1	250	4	4219	0.2168	1	1	1
GO Biological Process	GO:0006660	phosphatidylserine catabolism	1	250	4	4219	0.2168	1	1	1
GO Biological Process	GO:0045491	xylan metabolism	1	250	4	4219	0.2168	1	1	1
GO Biological Process	GO:0009113	purine base biosynthesis	1	250	4	4219	0.2168	1	1	1
GO Biological Process	GO:0015766	disaccharide transport	1	250	4	4219	0.2168	1	1	1
GO Biological Process	GO:0046351	disaccharide biosynthesis	1	250	4	4219	0.2168	1	1	1
GO Biological Process		cytokinesis, completion of separation	1	250	4	4219	0.2168	1	1	1
GO Biological Process	GO:0009086	methionine biosynthesis	1	250	4	4219	0.2168	1	1	1
GO Biological Process	GO:0006878	copper ion homeostasis	1	250	4	4219	0.2168	1	1	1
GO Biological Process	GO:0005992	trehalose biosynthesis	1	250	4	4219	0.2168	1	1	1
GO Biological Process	GO:0046475	glycerophospholipid catabolism	1	250	4	4219	0.2168	1	1	1
GO Biological Process	GO:0009894	regulation of catabolism	1	250	4	4219	0.2168	1	1	1
GO Biological Process	GO:0019395	fatty acid oxidation	2	250	15	4219	0.2219	1	1	1
GO Biological Process	GO:0000002	mitochondrial genome maintenance	2	250	15	4219	0.2219	1	1	1
GO Biological Process	GO:0007005	mitochondrion organization and biogenesis	4	250	41	4219	0.223	1	1	1
GO Biological Process	GO:0006767	water-soluble vitamin metabolism	5	250	55	4219	0.2248	1	1	1
GO Biological Process	GO:0006766	vitamin metabolism	5	250	55	4219	0.2248	1	1	1
GO Biological Process	GO:0006520	amino acid metabolism	14	250	189	4219	0.2279	1	1	1
GO Biological Process	GO:0019674	NAD metabolism	2	250	16	4219	0.2444	1	1	1
GO Biological Process	GO:0000746	conjugation	5	250	57	4219	0.2471	1	1	1
GO Biological Process	GO:0000747	conjugation with cellular fusion	5	250	57	4219	0.2471	1	1	1
GO Biological Process	GO:0019953	sexual reproduction	5	250	58	4219	0.2585	1	1	1
GO Biological Process	GO:0006769	nicotinamide metabolism	3	250	30	4219	0.2612	1	1	1
GO Biological Process	GO:0009749	response to glucose stimulus	1	250	5	4219	0.2633	1	1	1
GO Biological Process	GO:0009746	response to hexose stimulus	1	250	5	4219	0.2633	1	1	1
GO Biological Process	GO:0030007	potassium ion homeostasis	1	250	5	4219	0.2633	1	1	1
GO Biological Process	GO:0015798	myo-inositol transport	1	250	5	4219	0.2633	1	1	1
GO Biological Process	GO:0006721	terpenoid metabolism	1	250	5	4219	0.2633	1	1	1
GO Biological Process	GO:0009241	polyisoprenoid biosynthesis	1	250	5	4219	0.2633	1	1	1
GO Biological Process	GO:0015700	arsenite transport	1	250	5	4219	0.2633	1	1	1
GO Biological Process	GO:0042214	terpene metabolism	1	250	5	4219	0.2633	1	1	1
GO Biological Process	GO:0000727	double-strand break repair via break-induced replication	1	250	5	4219	0.2633	1	1	1
GO Biological Process	GO:0045002	double-strand break repair via single-strand annealing	1	250	5	4219	0.2633	1	1	1
GO Biological Process	GO:0016114	terpenoid biosynthesis	1	250	5	4219	0.2633	1	1	1
GO Biological Process	GO:0043450	alkene biosynthesis	1	250	5	4219	0.2633	1	1	1
GO Biological Process	GO:0043449	alkene metabolism	1	250	5	4219	0.2633	1	1	1
GO Biological Process	GO:0016096	polyisoprenoid metabolism	1	250	5	4219	0.2633	1	1	1
GO Biological Process	GO:0006528	asparagine metabolism	1	250	5	4219	0.2633	1	1	1
GO Biological Process	GO:0046246	terpene biosynthesis	1	250	5	4219	0.2633	1	1	1
GO Biological Process	GO:0045003	double-strand break repair via synthesis-dependent strand annealing	1	250	5	4219	0.2633	1	1	1
GO Biological Process	GO:0009067	aspartate family amino acid biosynthesis	2	250	17	4219	0.2669	1	1	1
GO Biological Process	GO:0000086	G2/M transition of mitotic cell cycle	2	250	17	4219	0.2669	1	1	1
GO Biological Process	GO:0016054	organic acid catabolism	2	250	17	4219	0.2669	1	1	1
GO Biological Process	GO:0046394	carboxylic acid biosynthesis	2	250	17	4219	0.2669	1	1	1
GO Biological Process	GO:0016053	organic acid biosynthesis	2	250	17	4219	0.2669	1	1	1
GO Biological Process	GO:0006950	response to stress	16	250	227	4219	0.2687	1	1	1
GO Biological Process	GO:0009064	glutamine family amino acid metabolism	4	250	45	4219	0.2757	1	1	1
GO Biological Process	GO:0044262	cellular carbohydrate metabolism	14	250	198	4219	0.2831	1	1	1
GO Biological Process	GO:0051329	interphase of mitotic cell cycle	4	250	46	4219	0.2892	1	1	1
GO Biological Process	GO:0051325	interphase	4	250	46	4219	0.2892	1	1	1
GO Biological Process	GO:0006869	lipid transport	2	250	18	4219	0.2894	1	1	1
GO Biological Process	GO:0008150	biological_process	246	250	4120	4219	0.2923	1	1	1
GO Biological Process	GO:0019362	pyridine nucleotide metabolism	3	250	32	4219	0.2941	1	1	1
GO Biological Process	GO:0006631	fatty acid metabolism	5	250	62	4219	0.3052	1	1	1
GO Biological Process	GO:0006538	glutamate catabolism	1	250	6	4219	0.307	1	1	1
GO Biological Process	GO:0005991	trehalose metabolism	1	250	6	4219	0.307	1	1	1
GO Biological Process	GO:0006334	nucleosome assembly	1	250	6	4219	0.307	1	1	1
GO Biological Process	GO:0006658	phosphatidylserine metabolism	1	250	6	4219	0.307	1	1	1
GO Biological Process	GO:0051171	regulation of nitrogen metabolism	1	250	6	4219	0.307	1	1	1
GO Biological Process	GO:0006808	regulation of nitrogen utilization	1	250	6	4219	0.307	1	1	1
GO Biological Process	GO:0007534	gene conversion at mating-type locus	1	250	6	4219	0.307	1	1	1
GO Biological Process	GO:0009743	response to carbohydrate stimulus	1	250	6	4219	0.307	1	1	1
GO Biological Process	GO:0015677	copper ion import	1	250	6	4219	0.307	1	1	1
GO Biological Process	GO:0019933	cAMP-mediated signaling	1	250	6	4219	0.307	1	1	1
GO Biological Process	GO:0010033	response to organic substance	1	250	6	4219	0.307	1	1	1
GO Biological Process	GO:0000097	sulfur amino acid biosynthesis	1	250	6	4219	0.307	1	1	1
GO Biological Process	GO:0043648	dicarboxylic acid metabolism	1	250	6	4219	0.307	1	1	1
GO Biological Process	GO:0019935	cyclic-nucleotide-mediated signaling	1	250	6	4219	0.307	1	1	1
GO Biological Process	GO:0006519	amino acid and derivative metabolism	14	250	202	4219	0.3089	1	1	1
GO Biological Process	GO:0019954	asexual reproduction	3	250	33	4219	0.3107	1	1	1
GO Biological Process	GO:0007114	cell budding	3	250	33	4219	0.3107	1	1	1
GO Biological Process	GO:0006650	glycerophospholipid metabolism	3	250	33	4219	0.3107	1	1	1
GO Biological Process	GO:0007124	pseudohyphal growth	2	250	19	4219	0.3118	1	1	1
GO Biological Process	GO:0044242	cellular lipid catabolism	2	250	19	4219	0.3118	1	1	1
GO Biological Process	GO:0019752	carboxylic acid metabolism	21	250	317	4219	0.3265	1	1	1
GO Biological Process	GO:0006082	organic acid metabolism	21	250	317	4219	0.3265	1	1	1
GO Biological Process	GO:0000272	polysaccharide catabolism	3	250	34	4219	0.3273	1	1	1
GO Biological Process	GO:0040007	growth	3	250	34	4219	0.3273	1	1	1
GO Biological Process	GO:0006807	nitrogen compound metabolism	18	250	269	4219	0.3283	1	1	1
GO Biological Process	GO:0015698	inorganic anion transport	2	250	20	4219	0.3341	1	1	1
GO Biological Process	GO:0016049	cell growth	2	250	20	4219	0.3341	1	1	1
GO Biological Process	GO:0006820	anion transport	2	250	20	4219	0.3341	1	1	1
GO Biological Process	GO:0016042	lipid catabolism	2	250	20	4219	0.3341	1	1	1
GO Biological Process	GO:0043161	proteasomal ubiquitin-dependent protein catabolism	2	250	20	4219	0.3341	1	1	1
GO Biological Process	GO:0009653	morphogenesis	5	250	65	4219	0.3409	1	1	1
GO Biological Process	GO:0009267	cellular response to starvation	1	250	7	4219	0.3481	1	1	1
GO Biological Process	GO:0031669	cellular response to nutrient levels	1	250	7	4219	0.3481	1	1	1
GO Biological Process	GO:0051716	cellular response to stimulus	1	250	7	4219	0.3481	1	1	1
GO Biological Process	GO:0007346	regulation of progression through mitotic cell cycle	1	250	7	4219	0.3481	1	1	1
GO Biological Process	GO:0000725	recombinational repair	1	250	7	4219	0.3481	1	1	1
GO Biological Process	GO:0006656	phosphatidylcholine biosynthesis	1	250	7	4219	0.3481	1	1	1
GO Biological Process	GO:0046470	phosphatidylcholine metabolism	1	250	7	4219	0.3481	1	1	1
GO Biological Process	GO:0016924	double-strand break repair via homologous recombination	1	250	7	4219	0.3481	1	1	1
GO Biological Process	GO:0042594	response to starvation	1	250	7	4219	0.3481	1	1	1
GO Biological Process	GO:0045490	pectin catabolism	1	250	7	4219	0.3481	1	1	1
GO Biological Process	GO:0031668	cellular response to extracellular stimulus	1	250	7	4219	0.3481	1	1	1
GO Biological Process	GO:0015791	polyol transport	1	250	7	4219	0.3481	1	1	1
GO Biological Process	GO:0006555	methionine metabolism	2	250	21	4219	0.3561	1	1	1
GO Biological Process	GO:0007264	small GTPase mediated signal transduction	3	250	36	4219	0.3604	1	1	1
GO Biological Process	GO:0019222	regulation of metabolism	18	250	276	4219	0.3698	1	1	1
GO Biological Process	GO:0015893	drug transport	3	250	37	4219	0.377	1	1	1
GO Biological Process	GO:0000082	G1/S transition of mitotic cell cycle	2	250	22	4219	0.3779	1	1	1
GO Biological Process	GO:0008054	cyclin catabolism	1	250	8	4219	0.3868	1	1	1
GO Biological Process	GO:0000017	alpha-glucoside transport	1	250	8	4219	0.3868	1	1	1
GO Biological Process		negative regulation of transcription from RNA polymerase II promoter, mitotic	1	250	8	4219	0.3868	1	1	1
GO Biological Process	GO:0007076	mitotic chromosome condensation	1	250	8	4219	0.3868	1	1	1
GO Biological Process	GO:0009068	aspartate family amino acid catabolism	1	250	8	4219	0.3868	1	1	1
GO Biological Process	GO:0009395	phospholipid catabolism	1	250	8	4219	0.3868	1	1	1
GO Biological Process	GO:0042946	glucoside transport	1	250	8	4219	0.3868	1	1	1
GO Biological Process	GO:0009066	aspartate family amino acid metabolism	3	250	38	4219	0.3934	1	1	1
GO Biological Process	GO:0008361	regulation of cell size	2	250	23	4219	0.3994	1	1	1
GO Biological Process	GO:0005975	carbohydrate metabolism	16	250	250	4219	0.4114	1	1	1
GO Biological Process	GO:0044255	cellular lipid metabolism	13	250	202	4219	0.4201	1	1	1
GO Biological Process	GO:0000105	histidine biosynthesis	1	250	9	4219	0.4232	1	1	1
GO Biological Process	GO:0006563	L-serine metabolism	1	250	9	4219	0.4232	1	1	1
GO Biological Process	GO:0045488	pectin metabolism	1	250	9	4219	0.4232	1	1	1
GO Biological Process	GO:0046466	membrane lipid catabolism	1	250	9	4219	0.4232	1	1	1
GO Biological Process	GO:0007117	budding cell bud growth	1	250	9	4219	0.4232	1	1	1
GO Biological Process	GO:0009075	histidine family amino acid metabolism	1	250	9	4219	0.4232	1	1	1
GO Biological Process	GO:0015940	pantothenate biosynthesis	1	250	9	4219	0.4232	1	1	1
GO Biological Process	GO:0006720	isoprenoid metabolism	1	250	9	4219	0.4232	1	1	1
GO Biological Process	GO:0048590	non-developmental growth	1	250	9	4219	0.4232	1	1	1
GO Biological Process	GO:0015939	pantothenate metabolism	1	250	9	4219	0.4232	1	1	1
GO Biological Process	GO:0006039	cell wall chitin catabolism	1	250	9	4219	0.4232	1	1	1
GO Biological Process	GO:0030261	chromosome condensation	1	250	9	4219	0.4232	1	1	1
GO Biological Process	GO:0009076	histidine family amino acid biosynthesis	1	250	9	4219	0.4232	1	1	1
GO Biological Process	GO:0016998	cell wall catabolism	1	250	9	4219	0.4232	1	1	1
GO Biological Process	GO:0006547	histidine metabolism	1	250	9	4219	0.4232	1	1	1
GO Biological Process	GO:0006083	acetate metabolism	1	250	9	4219	0.4232	1	1	1
GO Biological Process	GO:0000114	G1-specific transcription in mitotic cell cycle	1	250	9	4219	0.4232	1	1	1
GO Biological Process	GO:0040020	regulation of meiosis	1	250	9	4219	0.4232	1	1	1
GO Biological Process	GO:0006817	phosphate transport	1	250	9	4219	0.4232	1	1	1
GO Biological Process	GO:0008299	isoprenoid biosynthesis	1	250	9	4219	0.4232	1	1	1
GO Biological Process	GO:0006644	phospholipid metabolism	4	250	56	4219	0.4262	1	1	1
GO Biological Process	GO:0031497	chromatin assembly	2	250	25	4219	0.4413	1	1	1
GO Biological Process	GO:0046474	glycerophospholipid biosynthesis	2	250	25	4219	0.4413	1	1	1
GO Biological Process	GO:0030447	filamentous growth	2	250	25	4219	0.4413	1	1	1
GO Biological Process	GO:0000096	sulfur amino acid metabolism	2	250	25	4219	0.4413	1	1	1
GO Biological Process	GO:0006537	glutamate biosynthesis	1	250	10	4219	0.4575	1	1	1
GO Biological Process	GO:0019740	nitrogen utilization	1	250	10	4219	0.4575	1	1	1
GO Biological Process	GO:0006067	ethanol metabolism	1	250	10	4219	0.4575	1	1	1
GO Biological Process	GO:0030437	sporulation (sensu Fungi)	1	250	10	4219	0.4575	1	1	1
GO Biological Process	GO:0007533	mating type switching	1	250	10	4219	0.4575	1	1	1
GO Biological Process	GO:0000726	non-recombinational repair	1	250	10	4219	0.4575	1	1	1
GO Biological Process	GO:0015833	peptide transport	1	250	10	4219	0.4575	1	1	1
GO Biological Process	GO:0048622	reproductive sporulation	1	250	10	4219	0.4575	1	1	1
GO Biological Process	GO:0007530	sex determination	1	250	10	4219	0.4575	1	1	1
GO Biological Process	GO:0007531	mating type determination	1	250	10	4219	0.4575	1	1	1
GO Biological Process	GO:0007020	microtubule nucleation	1	250	10	4219	0.4575	1	1	1
GO Biological Process	GO:0019932	second-messenger-mediated signaling	1	250	10	4219	0.4575	1	1	1
GO Biological Process	GO:0007091	mitotic metaphase/anaphase transition	1	250	10	4219	0.4575	1	1	1
GO Biological Process	GO:0045944	positive regulation of transcription from RNA polymerase II promoter	1	250	10	4219	0.4575	1	1	1
GO Biological Process	GO:0044272	sulfur compound biosynthesis	1	250	10	4219	0.4575	1	1	1
GO Biological Process	GO:0006733	oxidoreduction coenzyme metabolism	3	250	42	4219	0.4577	1	1	1
GO Biological Process	GO:0015837	amine transport	3	250	42	4219	0.4577	1	1	1
GO Biological Process	GO:0006468	protein amino acid phosphorylation	5	250	75	4219	0.4605	1	1	1
GO Biological Process	GO:0007154	cell communication	8	250	125	4219	0.4643	1	1	1
GO Biological Process	GO:0006508	proteolysis	8	250	125	4219	0.4643	1	1	1
GO Biological Process	GO:0006338	chromatin remodeling	4	250	59	4219	0.4665	1	1	1
GO Biological Process	GO:0009892	negative regulation of metabolism	4	250	59	4219	0.4665	1	1	1
GO Biological Process	GO:0006643	membrane lipid metabolism	5	250	76	4219	0.4722	1	1	1
GO Biological Process	GO:0042493	response to drug	3	250	43	4219	0.4733	1	1	1
GO Biological Process	GO:0007242	intracellular signaling cascade	4	250	60	4219	0.4797	1	1	1
GO Biological Process	GO:0030036	actin cytoskeleton organization and biogenesis	4	250	60	4219	0.4797	1	1	1
GO Biological Process	GO:0044247	cellular polysaccharide catabolism	2	250	27	4219	0.4815	1	1	1
GO Biological Process	GO:0006629	lipid metabolism	13	250	211	4219	0.4844	1	1	1
GO Biological Process	GO:0006091	generation of precursor metabolites and energy	10	250	161	4219	0.4868	1	1	1
GO Biological Process	GO:0000022	mitotic spindle elongation	1	250	11	4219	0.4897	1	1	1
GO Biological Process	GO:0006096	glycolysis	1	250	11	4219	0.4897	1	1	1
GO Biological Process	GO:0006874	calcium ion homeostasis	1	250	11	4219	0.4897	1	1	1
GO Biological Process	GO:0005984	disaccharide metabolism	1	250	11	4219	0.4897	1	1	1
GO Biological Process	GO:0031667	response to nutrient levels	1	250	11	4219	0.4897	1	1	1
GO Biological Process	GO:0006312	mitotic recombination	1	250	11	4219	0.4897	1	1	1
GO Biological Process	GO:0051231	spindle elongation	1	250	11	4219	0.4897	1	1	1
GO Biological Process	GO:0051243	negative regulation of cellular physiological process	4	250	61	4219	0.4927	1	1	1
GO Biological Process	GO:0048523	negative regulation of cellular process	4	250	61	4219	0.4927	1	1	1
GO Biological Process	GO:0019318	hexose metabolism	4	250	61	4219	0.4927	1	1	1
GO Biological Process	GO:0009308	amine metabolism	15	250	246	4219	0.494	1	1	1
GO Biological Process	GO:0045449	regulation of transcription	13	250	213	4219	0.4986	1	1	1
GO Biological Process	GO:0009084	glutamine family amino acid biosynthesis	2	250	28	4219	0.501	1	1	1
GO Biological Process	GO:0043118	negative regulation of physiological process	4	250	63	4219	0.5185	1	1	1
GO Biological Process	GO:0030029	actin filament-based process	4	250	63	4219	0.5185	1	1	1
GO Biological Process	GO:0000902	cellular morphogenesis	4	250	63	4219	0.5185	1	1	1
GO Biological Process	GO:0006144	purine base metabolism	1	250	12	4219	0.52	1	1	1
GO Biological Process	GO:0009062	fatty acid catabolism	1	250	12	4219	0.52	1	1	1
GO Biological Process	GO:0006633	fatty acid biosynthesis	1	250	12	4219	0.52	1	1	1
GO Biological Process		1,3-beta-glucan metabolism	1	250	12	4219	0.52	1	1	1
GO Biological Process	GO:0009991	response to extracellular stimulus	1	250	12	4219	0.52	1	1	1
GO Biological Process	GO:0046112	nucleobase biosynthesis	1	250	12	4219	0.52	1	1	1
GO Biological Process	GO:0030433	ER-associated protein catabolism	1	250	12	4219	0.52	1	1	1
GO Biological Process	GO:0016568	chromatin modification	6	250	98	4219	0.5284	1	1	1
GO Biological Process	GO:0000004	biological process unknown	28	250	473	4219	0.5341	1	1	1
GO Biological Process	GO:0007275	development	7	250	116	4219	0.5371	1	1	1
GO Biological Process	GO:0007165	signal transduction	7	250	116	4219	0.5371	1	1	1
GO Biological Process	GO:0008652	amino acid biosynthesis	6	250	99	4219	0.5386	1	1	1
GO Biological Process	GO:0048519	negative regulation of biological process	4	250	65	4219	0.5436	1	1	1
GO Biological Process	GO:0009605	response to external stimulus	1	250	13	4219	0.5485	1	1	1
GO Biological Process	GO:0008151	cell growth and/or maintenance	1	250	13	4219	0.5485	1	1	1
GO Biological Process	GO:0006515	misfolded or incompletely synthesized protein catabolism	1	250	13	4219	0.5485	1	1	1
GO Biological Process	GO:0000282	bud site selection	2	250	31	4219	0.5564	1	1	1
GO Biological Process	GO:0007105	cytokinesis, site selection	2	250	31	4219	0.5564	1	1	1
GO Biological Process	GO:0019219	regulation of nucleobase, nucleoside, nucleotide and nucleic acid metabolism	13	250	222	4219	0.561	1	1	1
GO Biological Process	GO:0006511	ubiquitin-dependent protein catabolism	5	250	85	4219	0.5732	1	1	1
GO Biological Process	GO:0000723	telomere maintenance	1	250	14	4219	0.5754	1	1	1
GO Biological Process	GO:0009065	glutamine family amino acid catabolism	1	250	14	4219	0.5754	1	1	1
GO Biological Process	GO:0045454	cell redox homeostasis	1	250	14	4219	0.5754	1	1	1
GO Biological Process	GO:0009082	branched chain family amino acid biosynthesis	1	250	14	4219	0.5754	1	1	1
GO Biological Process	GO:0006302	double-strand break repair	1	250	14	4219	0.5754	1	1	1
GO Biological Process	GO:0045893	positive regulation of transcription, DNA-dependent	1	250	14	4219	0.5754	1	1	1
GO Biological Process	GO:0032200	telomere organization and biogenesis	1	250	14	4219	0.5754	1	1	1
GO Biological Process	GO:0030503	regulation of cell redox homeostasis	1	250	14	4219	0.5754	1	1	1
GO Biological Process	GO:0046395	carboxylic acid catabolism	1	250	14	4219	0.5754	1	1	1
GO Biological Process	GO:0005996	monosaccharide metabolism	4	250	68	4219	0.5799	1	1	1
GO Biological Process	GO:0030468	establishment of cell polarity (sensu Fungi)	2	250	33	4219	0.5909	1	1	1
GO Biological Process	GO:0030467	establishment and/or maintenance of cell polarity (sensu Fungi)	2	250	33	4219	0.5909	1	1	1
GO Biological Process	GO:0008654	phospholipid biosynthesis	2	250	33	4219	0.5909	1	1	1
GO Biological Process	GO:0043632	modification-dependent macromolecule catabolism	5	250	87	4219	0.5943	1	1	1
GO Biological Process	GO:0019941	modification-dependent protein catabolism	5	250	87	4219	0.5943	1	1	1
GO Biological Process	GO:0045941	positive regulation of transcription	1	250	15	4219	0.6006	1	1	1
GO Biological Process	GO:0051242	positive regulation of cellular physiological process	1	250	15	4219	0.6006	1	1	1
GO Biological Process	GO:0051318	G1 phase	1	250	15	4219	0.6006	1	1	1
GO Biological Process	GO:0048522	positive regulation of cellular process	1	250	15	4219	0.6006	1	1	1
GO Biological Process	GO:0030435	sporulation	1	250	15	4219	0.6006	1	1	1
GO Biological Process	GO:0045935	positive regulation of nucleobase, nucleoside, nucleotide and nucleic acid metabolism	1	250	15	4219	0.6006	1	1	1
GO Biological Process	GO:0000080	G1 phase of mitotic cell cycle	1	250	15	4219	0.6006	1	1	1
GO Biological Process	GO:0031325	positive regulation of cellular metabolism	1	250	15	4219	0.6006	1	1	1
GO Biological Process	GO:0009893	positive regulation of metabolism	1	250	15	4219	0.6006	1	1	1
GO Biological Process	GO:0000283	establishment of cell polarity (sensu Saccharomyces)	1	250	15	4219	0.6006	1	1	1
GO Biological Process	GO:0006032	chitin catabolism	1	250	15	4219	0.6006	1	1	1
GO Biological Process	GO:0043119	positive regulation of physiological process	1	250	15	4219	0.6006	1	1	1
GO Biological Process	GO:0009108	coenzyme biosynthesis	3	250	52	4219	0.6034	1	1	1
GO Biological Process	GO:0006996	organelle organization and biogenesis	30	250	522	4219	0.6037	1	1	1
GO Biological Process	GO:0051603	proteolysis during cellular protein catabolism	5	250	88	4219	0.6046	1	1	1
GO Biological Process	GO:0016310	phosphorylation	5	250	88	4219	0.6046	1	1	1
GO Biological Process	GO:0009309	amine biosynthesis	6	250	106	4219	0.6068	1	1	1
GO Biological Process	GO:0030010	establishment of cell polarity	2	250	34	4219	0.6074	1	1	1
GO Biological Process	GO:0007163	establishment and/or maintenance of cell polarity	2	250	34	4219	0.6074	1	1	1
GO Biological Process	GO:0043285	biopolymer catabolism	10	250	177	4219	0.6106	1	1	1
GO Biological Process	GO:0009063	amino acid catabolism	2	250	35	4219	0.6233	1	1	1
GO Biological Process	GO:0000122	negative regulation of transcription from RNA polymerase II promoter	1	250	16	4219	0.6244	1	1	1
GO Biological Process	GO:0006348	chromatin silencing at telomere	1	250	16	4219	0.6244	1	1	1
GO Biological Process	GO:0000011	vacuole inheritance	1	250	16	4219	0.6244	1	1	1
GO Biological Process	GO:0031509	telomeric heterochromatin formation	1	250	16	4219	0.6244	1	1	1
GO Biological Process	GO:0044271	nitrogen compound biosynthesis	6	250	108	4219	0.6252	1	1	1
GO Biological Process	GO:0030163	protein catabolism	6	250	109	4219	0.6343	1	1	1
GO Biological Process	GO:0031137	regulation of conjugation with cellular fusion	1	250	17	4219	0.6467	1	1	1
GO Biological Process	GO:0030154	cell differentiation	1	250	17	4219	0.6467	1	1	1
GO Biological Process	GO:0032005	signal transduction during conjugation with cellular fusion	1	250	17	4219	0.6467	1	1	1
GO Biological Process	GO:0019320	hexose catabolism	1	250	17	4219	0.6467	1	1	1
GO Biological Process	GO:0006007	glucose catabolism	1	250	17	4219	0.6467	1	1	1
GO Biological Process	GO:0006470	protein amino acid dephosphorylation	1	250	17	4219	0.6467	1	1	1
GO Biological Process	GO:0006037	cell wall chitin metabolism	1	250	17	4219	0.6467	1	1	1
GO Biological Process	GO:0006513	protein monoubiquitination	1	250	17	4219	0.6467	1	1	1
GO Biological Process	GO:0000750	pheromone-dependent signal transduction during conjugation with cellular fusion	1	250	17	4219	0.6467	1	1	1
GO Biological Process	GO:0006628	mitochondrial translocation	1	250	17	4219	0.6467	1	1	1
GO Biological Process	GO:0006113	fermentation	1	250	17	4219	0.6467	1	1	1
GO Biological Process	GO:0046999	regulation of conjugation	1	250	17	4219	0.6467	1	1	1
GO Biological Process	GO:0044257	cellular protein catabolism	5	250	93	4219	0.6539	1	1	1
GO Biological Process	GO:0006357	regulation of transcription from RNA polymerase II promoter	4	250	75	4219	0.658	1	1	1
GO Biological Process	GO:0007582	physiological process	208	250	3541	4219	0.6654	1	1	1
GO Biological Process	GO:0044275	cellular carbohydrate catabolism	3	250	57	4219	0.6659	1	1	1
GO Biological Process	GO:0016052	carbohydrate catabolism	3	250	57	4219	0.6659	1	1	1
GO Biological Process	GO:0046365	monosaccharide catabolism	1	250	18	4219	0.6677	1	1	1
GO Biological Process	GO:0006414	translational elongation	1	250	18	4219	0.6677	1	1	1
GO Biological Process	GO:0008204	ergosterol metabolism	2	250	38	4219	0.6682	1	1	1
GO Biological Process	GO:0006696	ergosterol biosynthesis	2	250	38	4219	0.6682	1	1	1
GO Biological Process	GO:0009719	response to endogenous stimulus	5	250	96	4219	0.6816	1	1	1
GO Biological Process	GO:0012501	programmed cell death	2	250	39	4219	0.6822	1	1	1
GO Biological Process	GO:0031323	regulation of cellular metabolism	14	250	259	4219	0.6825	1	1	1
GO Biological Process	GO:0006445	regulation of translation	1	250	19	4219	0.6875	1	1	1
GO Biological Process	GO:0043284	biopolymer biosynthesis	1	250	19	4219	0.6875	1	1	1
GO Biological Process	GO:0006417	regulation of protein biosynthesis	1	250	19	4219	0.6875	1	1	1
GO Biological Process	GO:0006112	energy reserve metabolism	1	250	19	4219	0.6875	1	1	1
GO Biological Process	GO:0006100	tricarboxylic acid cycle intermediate metabolism	1	250	19	4219	0.6875	1	1	1
GO Biological Process	GO:0048518	positive regulation of biological process	1	250	19	4219	0.6875	1	1	1
GO Biological Process		cell morphogenesis	1	250	19	4219	0.6875	1	1	1
GO Biological Process	GO:0000271	polysaccharide biosynthesis	1	250	19	4219	0.6875	1	1	1
GO Biological Process	GO:0007186	G-protein coupled receptor protein signaling pathway	1	250	19	4219	0.6875	1	1	1
GO Biological Process	GO:0009081	branched chain family amino acid metabolism	1	250	19	4219	0.6875	1	1	1
GO Biological Process	GO:0009057	macromolecule catabolism	11	250	207	4219	0.6927	1	1	1
GO Biological Process	GO:0045892	negative regulation of transcription, DNA-dependent	2	250	40	4219	0.6957	1	1	1
GO Biological Process	GO:0016265	death	2	250	40	4219	0.6957	1	1	1
GO Biological Process	GO:0008219	cell death	2	250	40	4219	0.6957	1	1	1
GO Biological Process	GO:0016485	protein processing	1	250	20	4219	0.7061	1	1	1
GO Biological Process	GO:0046348	amino sugar catabolism	1	250	20	4219	0.7061	1	1	1
GO Biological Process	GO:0006043	glucosamine catabolism	1	250	20	4219	0.7061	1	1	1
GO Biological Process	GO:0006046	N-acetylglucosamine catabolism	1	250	20	4219	0.7061	1	1	1
GO Biological Process	GO:0031507	heterochromatin formation	1	250	20	4219	0.7061	1	1	1
GO Biological Process	GO:0045814	negative regulation of gene expression, epigenetic	1	250	20	4219	0.7061	1	1	1
GO Biological Process	GO:0006342	chromatin silencing	1	250	20	4219	0.7061	1	1	1
GO Biological Process	GO:0009165	nucleotide biosynthesis	2	250	41	4219	0.7087	1	1	1
GO Biological Process	GO:0044270	nitrogen compound catabolism	2	250	42	4219	0.7212	1	1	1
GO Biological Process	GO:0009310	amine catabolism	2	250	42	4219	0.7212	1	1	1
GO Biological Process	GO:0016481	negative regulation of transcription	2	250	42	4219	0.7212	1	1	1
GO Biological Process	GO:0016311	dephosphorylation	1	250	21	4219	0.7236	1	1	1
GO Biological Process	GO:0006665	sphingolipid metabolism	1	250	21	4219	0.7236	1	1	1
GO Biological Process	GO:0048308	organelle inheritance	1	250	21	4219	0.7236	1	1	1
GO Biological Process	GO:0015980	energy derivation by oxidation of organic compounds	6	250	120	4219	0.7249	1	1	1
GO Biological Process	GO:0006281	DNA repair	4	250	82	4219	0.7257	1	1	1
GO Biological Process	GO:0006725	aromatic compound metabolism	4	250	82	4219	0.7257	1	1	1
GO Biological Process	GO:0006333	chromatin assembly or disassembly	2	250	43	4219	0.7333	1	1	1
GO Biological Process	GO:0016126	sterol biosynthesis	2	250	43	4219	0.7333	1	1	1
GO Biological Process	GO:0008610	lipid biosynthesis	6	250	122	4219	0.7396	1	1	1
GO Biological Process	GO:0046148	pigment biosynthesis	1	250	22	4219	0.7401	1	1	1
GO Biological Process	GO:0016458	gene silencing	1	250	22	4219	0.7401	1	1	1
GO Biological Process	GO:0046164	alcohol catabolism	1	250	22	4219	0.7401	1	1	1
GO Biological Process	GO:0030004	monovalent inorganic cation homeostasis	1	250	22	4219	0.7401	1	1	1
GO Biological Process	GO:0009112	nucleobase metabolism	1	250	22	4219	0.7401	1	1	1
GO Biological Process	GO:0042440	pigment metabolism	1	250	22	4219	0.7401	1	1	1
GO Biological Process	GO:0007015	actin filament organization	2	250	44	4219	0.745	1	1	1
GO Biological Process	GO:0006323	DNA packaging	6	250	123	4219	0.7467	1	1	1
GO Biological Process	GO:0006325	establishment and/or maintenance of chromatin architecture	6	250	123	4219	0.7467	1	1	1
GO Biological Process	GO:0006355	regulation of transcription, DNA-dependent	5	250	104	4219	0.7479	1	1	1
GO Biological Process	GO:0006402	mRNA catabolism	1	250	23	4219	0.7555	1	1	1
GO Biological Process	GO:0045934	negative regulation of nucleobase, nucleoside, nucleotide and nucleic acid metabolism	2	250	45	4219	0.7562	1	1	1
GO Biological Process	GO:0044265	cellular macromolecule catabolism	9	250	181	4219	0.7563	1	1	1
GO Biological Process	GO:0006796	phosphate metabolism	6	250	125	4219	0.7606	1	1	1
GO Biological Process	GO:0006793	phosphorus metabolism	6	250	125	4219	0.7606	1	1	1
GO Biological Process	GO:0051276	chromosome organization and biogenesis	7	250	145	4219	0.7664	1	1	1
GO Biological Process	GO:0051188	cofactor biosynthesis	3	250	67	4219	0.7687	1	1	1
GO Biological Process	GO:0051028	mRNA transport	1	250	24	4219	0.7701	1	1	1
GO Biological Process	GO:0006865	amino acid transport	1	250	24	4219	0.7701	1	1	1
GO Biological Process	GO:0000749	response to pheromone during conjugation with cellular fusion	1	250	24	4219	0.7701	1	1	1
GO Biological Process	GO:0006406	mRNA export from nucleus	1	250	24	4219	0.7701	1	1	1
GO Biological Process	GO:0040029	regulation of gene expression, epigenetic	1	250	24	4219	0.7701	1	1	1
GO Biological Process	GO:0007033	vacuole organization and biogenesis	1	250	24	4219	0.7701	1	1	1
GO Biological Process	GO:0006066	alcohol metabolism	7	250	146	4219	0.7725	1	1	1
GO Biological Process	GO:0009056	catabolism	16	250	314	4219	0.7761	1	1	1
GO Biological Process	GO:0046467	membrane lipid biosynthesis	2	250	47	4219	0.7773	1	1	1
GO Biological Process	GO:0016125	sterol metabolism	2	250	47	4219	0.7773	1	1	1
GO Biological Process	GO:0009069	serine family amino acid metabolism	1	250	25	4219	0.7838	1	1	1
GO Biological Process	GO:0016567	protein ubiquitination	1	250	25	4219	0.7838	1	1	1
GO Biological Process	GO:0009060	aerobic respiration	2	250	48	4219	0.7873	1	1	1
GO Biological Process	GO:0045333	cellular respiration	2	250	48	4219	0.7873	1	1	1
GO Biological Process	GO:0006694	steroid biosynthesis	2	250	48	4219	0.7873	1	1	1
GO Biological Process	GO:0006974	response to DNA damage stimulus	4	250	90	4219	0.7903	1	1	1
GO Biological Process	GO:0016051	carbohydrate biosynthesis	2	250	49	4219	0.7969	1	1	1
GO Biological Process	GO:0050875	cellular physiological process	186	250	3222	4219	0.7984	1	1	1
GO Biological Process	GO:0009117	nucleotide metabolism	3	250	71	4219	0.8019	1	1	1
GO Biological Process	GO:0006457	protein folding	2	250	50	4219	0.8061	1	1	1
GO Biological Process	GO:0009072	aromatic amino acid family metabolism	1	250	27	4219	0.8088	1	1	1
GO Biological Process	GO:0007166	cell surface receptor linked signal transduction	1	250	27	4219	0.8088	1	1	1
GO Biological Process	GO:0006081	aldehyde metabolism	1	250	27	4219	0.8088	1	1	1
GO Biological Process	GO:0006405	RNA export from nucleus	1	250	28	4219	0.8202	1	1	1
GO Biological Process	GO:0051236	establishment of RNA localization	1	250	28	4219	0.8202	1	1	1
GO Biological Process	GO:0031326	regulation of cellular biosynthesis	1	250	28	4219	0.8202	1	1	1
GO Biological Process	GO:0050658	RNA transport	1	250	28	4219	0.8202	1	1	1
GO Biological Process	GO:0050657	nucleic acid transport	1	250	28	4219	0.8202	1	1	1
GO Biological Process	GO:0009889	regulation of biosynthesis	1	250	28	4219	0.8202	1	1	1
GO Biological Process	GO:0008202	steroid metabolism	2	250	52	4219	0.8233	1	1	1
GO Biological Process	GO:0009987	cellular process	188	250	3265	4219	0.8244	1	1	1
GO Biological Process	GO:0006512	ubiquitin cycle	5	250	116	4219	0.8273	1	1	1
GO Biological Process	GO:0044248	cellular catabolism	14	250	290	4219	0.8283	1	1	1
GO Biological Process	GO:0006730	one-carbon compound metabolism	1	250	29	4219	0.8309	1	1	1
GO Biological Process	GO:0019236	response to pheromone	1	250	29	4219	0.8309	1	1	1
GO Biological Process	GO:0006092	main pathways of carbohydrate metabolism	2	250	53	4219	0.8315	1	1	1
GO Biological Process	GO:0007001	chromosome organization and biogenesis (sensu Eukaryota)	6	250	137	4219	0.832	1	1	1
GO Biological Process	GO:0031324	negative regulation of cellular metabolism	2	250	54	4219	0.8392	1	1	1
GO Biological Process	GO:0006030	chitin metabolism	1	250	31	4219	0.8505	1	1	1
GO Biological Process	GO:0006401	RNA catabolism	1	250	31	4219	0.8505	1	1	1
GO Biological Process	GO:0006752	group transfer coenzyme metabolism	1	250	31	4219	0.8505	1	1	1
GO Biological Process	GO:0051168	nuclear export	1	250	33	4219	0.8678	1	1	1
GO Biological Process	GO:0006403	RNA localization	1	250	33	4219	0.8678	1	1	1
GO Biological Process	GO:0006350	transcription	15	250	323	4219	0.8748	1	1	1
GO Biological Process	GO:0006006	glucose metabolism	1	250	34	4219	0.8757	1	1	1
GO Biological Process	GO:0015931	nucleobase, nucleoside, nucleotide and nucleic acid transport	1	250	35	4219	0.8832	1	1	1
GO Biological Process	GO:0006310	DNA recombination	1	250	36	4219	0.8901	1	1	1
GO Biological Process	GO:0006970	response to osmotic stress	1	250	38	4219	0.9029	1	1	1
GO Biological Process	GO:0006732	coenzyme metabolism	4	250	112	4219	0.9072	1	1	1
GO Biological Process	GO:0016569	covalent chromatin modification	1	250	39	4219	0.9087	1	1	1
GO Biological Process	GO:0016570	histone modification	1	250	39	4219	0.9087	1	1	1
GO Biological Process	GO:0006041	glucosamine metabolism	1	250	39	4219	0.9087	1	1	1
GO Biological Process	GO:0006044	N-acetylglucosamine metabolism	1	250	39	4219	0.9087	1	1	1
GO Biological Process	GO:0006040	amino sugar metabolism	1	250	39	4219	0.9087	1	1	1
GO Biological Process	GO:0006413	translational initiation	1	250	42	4219	0.9241	1	1	1
GO Biological Process	GO:0043037	translation	3	250	96	4219	0.9308	1	1	1
GO Biological Process	GO:0046942	carboxylic acid transport	1	250	44	4219	0.9329	1	1	1
GO Biological Process	GO:0015849	organic acid transport	1	250	44	4219	0.9329	1	1	1
GO Biological Process	GO:0051169	nuclear transport	1	250	45	4219	0.9369	1	1	1
GO Biological Process	GO:0006913	nucleocytoplasmic transport	1	250	48	4219	0.9476	1	1	1
GO Biological Process	GO:0006366	transcription from RNA polymerase II promoter	4	250	131	4219	0.9573	1	1	1
GO Biological Process	GO:0051186	cofactor metabolism	4	250	135	4219	0.964	1	1	1
GO Biological Process	GO:0046483	heterocycle metabolism	1	250	57	4219	0.97	1	1	1
GO Biological Process	GO:0006259	DNA metabolism	9	250	258	4219	0.9749	1	1	1
GO Biological Process	GO:0016043	cell organization and biogenesis	39	250	849	4219	0.9753	1	1	1
GO Biological Process	GO:0044260	cellular macromolecule metabolism	35	250	775	4219	0.9757	1	1	1
GO Biological Process	GO:0016071	mRNA metabolism	1	250	62	4219	0.978	1	1	1
GO Biological Process	GO:0006261	DNA-dependent DNA replication	1	250	62	4219	0.978	1	1	1
GO Biological Process	GO:0006464	protein modification	14	250	373	4219	0.9811	1	1	1
GO Biological Process	GO:0006351	transcription, DNA-dependent	5	250	182	4219	0.9864	1	1	1
GO Biological Process	GO:0006260	DNA replication	1	250	73	4219	0.9889	1	1	1
GO Biological Process	GO:0044249	cellular biosynthesis	25	250	616	4219	0.9895	1	1	1
GO Biological Process	GO:0045045	secretory pathway	2	250	111	4219	0.9915	1	1	1
GO Biological Process	GO:0006461	protein complex assembly	1	250	79	4219	0.9923	1	1	1
GO Biological Process	GO:0046903	secretion	2	250	114	4219	0.9928	1	1	1
GO Biological Process	GO:0043412	biopolymer modification	14	250	406	4219	0.9935	1	1	1
GO Biological Process	GO:0009058	biosynthesis	28	250	696	4219	0.9941	1	1	1
GO Biological Process	GO:0044267	cellular protein metabolism	27	250	695	4219	0.9965	1	1	1
GO Biological Process	GO:0008152	metabolism	131	250	2570	4219	0.9981	1	1	1
GO Biological Process	GO:0019538	protein metabolism	30	250	781	4219	0.9984	1	1	1
GO Biological Process	GO:0051649	establishment of cellular localization	6	250	264	4219	0.9989	1	1	1
GO Biological Process	GO:0044237	cellular metabolism	110	250	2251	4219	0.9991	1	1	1
GO Biological Process	GO:0051641	cellular localization	6	250	271	4219	0.9992	1	1	1
GO Biological Process	GO:0046907	intracellular transport	4	250	251	4219	0.9999	1	1	1
GO Biological Process	GO:0044238	primary metabolism	92	250	2028	4219	0.9999	1	1	1
GO Biological Process	GO:0043283	biopolymer metabolism	32	250	930	4219	1	1	1	1
GO Biological Process	GO:0009059	macromolecule biosynthesis	6	250	346	4219	1	1	1	1
GO Biological Process	GO:0006412	protein biosynthesis	4	250	302	4219	1	1	1	1
GO Biological Process	GO:0043170	macromolecule metabolism	52	250	1383	4219	1	1	1	1
GO Biological Process	GO:0006139	nucleobase, nucleoside, nucleotide and nucleic acid metabolism	25	250	839	4219	1	1	1	1
GO Biological Process	GO:0016070	RNA metabolism	1	250	247	4219	1	1	1	1
GO Cellular Component	GO:0015630	microtubule cytoskeleton	16	214	46	3787	1.36e-09	1.516e-06	1.516e-06	1.516e-06
GO Cellular Component	GO:0005874	microtubule	11	214	22	3787	5.934e-09	6.616e-06	6.61e-06	6.616e-06
GO Cellular Component	GO:0005819	spindle	13	214	35	3787	2.041e-08	2.276e-05	2.272e-05	2.276e-05
GO Cellular Component	GO:0044430	cytoskeletal part	17	214	67	3787	8.811e-08	9.824e-05	9.798e-05	9.824e-05
GO Cellular Component	GO:0005856	cytoskeleton	17	214	80	3787	1.371e-06	0.001529	0.001522	0.001527
GO Cellular Component	GO:0005876	spindle microtubule	6	214	10	3787	5.274e-06	0.005881	0.005828	0.005863
GO Cellular Component	GO:0030615	spindle pole	9	214	29	3787	1.846e-05	0.02058	0.02032	0.02037
GO Cellular Component	GO:0005880	nuclear microtubule	6	214	12	3787	2.108e-05	0.0235	0.02317	0.02323
GO Cellular Component	GO:0005881	cytoplasmic microtubule	6	214	14	3787	6.222e-05	0.06938	0.06807	0.06703
GO Cellular Component	GO:0005816	spindle pole body	8	214	27	3787	7.958e-05	0.08873	0.0869	0.08491
GO Cellular Component	GO:0005828	kinetochore microtubule	4	214	6	3787	0.000136	0.1516	0.1482	0.1407
GO Cellular Component	GO:0005815	microtubule organizing center	8	214	30	3787	0.000181	0.2018	0.1969	0.1828
GO Cellular Component	GO:0005887	integral to plasma membrane	14	214	92	3787	0.0005433	0.6058	0.5868	0.4544
GO Cellular Component	GO:0005886	plasma membrane	32	214	313	3787	0.0005586	0.6228	0.6027	0.4637
GO Cellular Component	GO:0005827	polar microtubule	3	214	4	3787	0.0006825	0.761	0.7357	0.5329
GO Cellular Component	GO:0031226	intrinsic to plasma membrane	14	214	100	3787	0.001272	1	1	0.7581
GO Cellular Component	GO:0044459	plasma membrane part	15	214	115	3787	0.001792	1	1	0.8646
GO Cellular Component	GO:0009277	cell wall (sensu Fungi)	9	214	56	3787	0.003674	1	1	0.9835
GO Cellular Component	GO:0005618	cell wall	9	214	57	3787	0.004154	1	1	0.9904
GO Cellular Component	GO:0030312	external encapsulating structure	9	214	58	3787	0.004682	1	1	0.9947
GO Cellular Component	GO:0016021	integral to membrane	23	214	245	3787	0.009924	1	1	1
GO Cellular Component	GO:0031224	intrinsic to membrane	23	214	253	3787	0.01432	1	1	1
GO Cellular Component	GO:0005871	kinesin complex	3	214	10	3787	0.01589	1	1	1
GO Cellular Component	GO:0008372	cellular component unknown	23	214	264	3787	0.02277	1	1	1
GO Cellular Component	GO:0005875	microtubule associated complex	3	214	12	3787	0.02679	1	1	1
GO Cellular Component	GO:0008370	obsolete cellular component	11	214	113	3787	0.05244	1	1	1
GO Cellular Component	GO:0000779	condensed chromosome, pericentric region	2	214	7	3787	0.0553	1	1	1
GO Cellular Component	GO:0000777	condensed chromosome kinetochore	2	214	7	3787	0.0553	1	1	1
GO Cellular Component	GO:0000778	condensed nuclear chromosome kinetochore	2	214	7	3787	0.0553	1	1	1
GO Cellular Component	GO:0000780	condensed nuclear chromosome, pericentric region	2	214	7	3787	0.0553	1	1	1
GO Cellular Component	GO:0016588	ISW2 complex	1	214	1	3787	0.05651	1	1	1
GO Cellular Component	GO:0016589	NURF complex	1	214	1	3787	0.05651	1	1	1
GO Cellular Component	GO:0031010	ISWI complex	1	214	1	3787	0.05651	1	1	1
GO Cellular Component	GO:0005782	peroxisomal matrix	4	214	27	3787	0.06266	1	1	1
GO Cellular Component	GO:0000794	condensed nuclear chromosome	3	214	18	3787	0.07756	1	1	1
GO Cellular Component	GO:0005624	membrane fraction	7	214	68	3787	0.087	1	1	1
GO Cellular Component	GO:0005934	bud tip	2	214	9	3787	0.08802	1	1	1
GO Cellular Component	GO:0005699	kinetochore	2	214	9	3787	0.08802	1	1	1
GO Cellular Component	GO:0000775	chromosome, pericentric region	2	214	9	3787	0.08802	1	1	1
GO Cellular Component	GO:0000793	condensed chromosome	3	214	19	3787	0.08841	1	1	1
GO Cellular Component	GO:0043190	ATP-binding cassette (ABC) transporter complex	1	214	2	3787	0.1098	1	1	1
GO Cellular Component	GO:0043191	ATP-binding cassette (ABC) transporter complex (sensu Eukaryota)	1	214	2	3787	0.1098	1	1	1
GO Cellular Component	GO:0000142	bud neck contractile ring	1	214	2	3787	0.1098	1	1	1
GO Cellular Component	GO:0005826	contractile ring	1	214	2	3787	0.1098	1	1	1
GO Cellular Component	GO:0005937	mating projection	2	214	12	3787	0.1446	1	1	1
GO Cellular Component	GO:0042995	cell projection	2	214	12	3787	0.1446	1	1	1
GO Cellular Component	GO:0044438	microbody part	4	214	38	3787	0.1646	1	1	1
GO Cellular Component	GO:0044439	peroxisomal part	4	214	38	3787	0.1646	1	1	1
GO Cellular Component	GO:0005792	microsome	3	214	25	3787	0.1648	1	1	1
GO Cellular Component	GO:0042598	vesicular fraction	3	214	25	3787	0.1648	1	1	1
GO Cellular Component	GO:0000267	cell fraction	8	214	97	3787	0.1802	1	1	1
GO Cellular Component	GO:0005575	cellular_component	213	214	3734	3787	0.1892	1	1	1
GO Cellular Component	GO:0042764	prospore	1	214	4	3787	0.2077	1	1	1
GO Cellular Component	GO:0005628	prospore membrane	1	214	4	3787	0.2077	1	1	1
GO Cellular Component	GO:0032153	cell division site	1	214	4	3787	0.2077	1	1	1
GO Cellular Component		1,3-beta-glucan synthase complex	1	214	4	3787	0.2077	1	1	1
GO Cellular Component	GO:0032155	cell division site part	1	214	4	3787	0.2077	1	1	1
GO Cellular Component	GO:0030427	site of polarized growth	3	214	28	3787	0.2083	1	1	1
GO Cellular Component	GO:0005933	bud	3	214	29	3787	0.2234	1	1	1
GO Cellular Component	GO:0005777	peroxisome	5	214	58	3787	0.2283	1	1	1
GO Cellular Component	GO:0042579	microbody	5	214	58	3787	0.2283	1	1	1
GO Cellular Component	GO:0005576	extracellular region	3	214	30	3787	0.2387	1	1	1
GO Cellular Component	GO:0016020	membrane	50	214	805	3787	0.2428	1	1	1
GO Cellular Component	GO:0005741	mitochondrial outer membrane	2	214	17	3787	0.2492	1	1	1
GO Cellular Component	GO:0005619	spore wall (sensu Fungi)	1	214	5	3787	0.2525	1	1	1
GO Cellular Component	GO:0000799	nuclear condensin complex	1	214	5	3787	0.2525	1	1	1
GO Cellular Component	GO:0000307	cyclin-dependent protein kinase holoenzyme complex	1	214	5	3787	0.2525	1	1	1
GO Cellular Component	GO:0031160	spore wall	1	214	5	3787	0.2525	1	1	1
GO Cellular Component	GO:0042763	immature spore	1	214	5	3787	0.2525	1	1	1
GO Cellular Component	GO:0005676	condensin complex	1	214	5	3787	0.2525	1	1	1
GO Cellular Component	GO:0005679	nucleosome remodeling complex	1	214	5	3787	0.2525	1	1	1
GO Cellular Component	GO:0005811	lipid particle	3	214	32	3787	0.2697	1	1	1
GO Cellular Component	GO:0019867	outer membrane	2	214	18	3787	0.2706	1	1	1
GO Cellular Component	GO:0031968	organelle outer membrane	2	214	18	3787	0.2706	1	1	1
GO Cellular Component	GO:0005938	cell cortex	2	214	19	3787	0.292	1	1	1
GO Cellular Component		alpha,alpha-trehalose-phosphate synthase complex (UDP-forming)	1	214	6	3787	0.2948	1	1	1
GO Cellular Component	GO:0044425	membrane part	26	214	413	3787	0.3058	1	1	1
GO Cellular Component	GO:0005802	Golgi trans face	1	214	8	3787	0.3724	1	1	1
GO Cellular Component	GO:0005680	anaphase-promoting complex	1	214	9	3787	0.4079	1	1	1
GO Cellular Component	GO:0005935	bud neck	2	214	25	3787	0.4171	1	1	1
GO Cellular Component	GO:0000324	vacuole (sensu Fungi)	6	214	98	3787	0.4813	1	1	1
GO Cellular Component	GO:0000323	lytic vacuole	6	214	98	3787	0.4813	1	1	1
GO Cellular Component	GO:0000322	storage vacuole	6	214	98	3787	0.4813	1	1	1
GO Cellular Component	GO:0019897	extrinsic to plasma membrane	1	214	13	3787	0.5311	1	1	1
GO Cellular Component	GO:0044448	cell cortex part	1	214	16	3787	0.6065	1	1	1
GO Cellular Component	GO:0044454	nuclear chromosome part	3	214	56	3787	0.6216	1	1	1
GO Cellular Component	GO:0016585	chromatin remodeling complex	1	214	18	3787	0.6499	1	1	1
GO Cellular Component	GO:0019898	extrinsic to membrane	1	214	19	3787	0.6698	1	1	1
GO Cellular Component	GO:0000152	nuclear ubiquitin ligase complex	1	214	19	3787	0.6698	1	1	1
GO Cellular Component	GO:0015629	actin cytoskeleton	1	214	19	3787	0.6698	1	1	1
GO Cellular Component	GO:0005773	vacuole	6	214	122	3787	0.6969	1	1	1
GO Cellular Component	GO:0000228	nuclear chromosome	3	214	65	3787	0.7207	1	1	1
GO Cellular Component	GO:0000151	ubiquitin ligase complex	1	214	25	3787	0.7675	1	1	1
GO Cellular Component	GO:0031970	organelle envelope lumen	1	214	25	3787	0.7675	1	1	1
GO Cellular Component	GO:0005758	mitochondrial intermembrane space	1	214	25	3787	0.7675	1	1	1
GO Cellular Component	GO:0043232	intracellular non-membrane-bound organelle	22	214	442	3787	0.7739	1	1	1
GO Cellular Component	GO:0043228	non-membrane-bound organelle	22	214	442	3787	0.7739	1	1	1
GO Cellular Component	GO:0005794	Golgi apparatus	4	214	96	3787	0.8015	1	1	1
GO Cellular Component	GO:0044427	chromosomal part	3	214	75	3787	0.806	1	1	1
GO Cellular Component	GO:0000502	proteasome complex (sensu Eukaryota)	1	214	29	3787	0.8161	1	1	1
GO Cellular Component	GO:0005625	soluble fraction	1	214	29	3787	0.8161	1	1	1
GO Cellular Component	GO:0005768	endosome	1	214	32	3787	0.8458	1	1	1
GO Cellular Component	GO:0005740	mitochondrial envelope	5	214	129	3787	0.8639	1	1	1
GO Cellular Component	GO:0005694	chromosome	3	214	85	3787	0.8683	1	1	1
GO Cellular Component	GO:0005843	cytosolic small ribosomal subunit (sensu Eukaryota)	1	214	35	3787	0.8707	1	1	1
GO Cellular Component	GO:0016283	eukaryotic 48S initiation complex	1	214	35	3787	0.8707	1	1	1
GO Cellular Component	GO:0005635	nuclear envelope	1	214	38	3787	0.8916	1	1	1
GO Cellular Component	GO:0005739	mitochondrion	19	214	426	3787	0.8958	1	1	1
GO Cellular Component	GO:0005842	cytosolic large ribosomal subunit (sensu Eukaryota)	1	214	40	3787	0.9036	1	1	1
GO Cellular Component	GO:0031980	mitochondrial lumen	3	214	93	3787	0.9048	1	1	1
GO Cellular Component	GO:0005759	mitochondrial matrix	3	214	93	3787	0.9048	1	1	1
GO Cellular Component	GO:0031966	mitochondrial membrane	3	214	97	3787	0.9194	1	1	1
GO Cellular Component	GO:0031975	envelope	6	214	167	3787	0.9194	1	1	1
GO Cellular Component	GO:0031967	organelle envelope	6	214	167	3787	0.9194	1	1	1
GO Cellular Component	GO:0005783	endoplasmic reticulum	8	214	216	3787	0.9308	1	1	1
GO Cellular Component	GO:0016282	eukaryotic 43S preinitiation complex	1	214	47	3787	0.9361	1	1	1
GO Cellular Component	GO:0044429	mitochondrial part	8	214	222	3787	0.9426	1	1	1
GO Cellular Component	GO:0015935	small ribosomal subunit	1	214	50	3787	0.9465	1	1	1
GO Cellular Component	GO:0005830	cytosolic ribosome (sensu Eukaryota)	2	214	85	3787	0.9582	1	1	1
GO Cellular Component	GO:0031988	membrane-bound vesicle	1	214	55	3787	0.9602	1	1	1
GO Cellular Component	GO:0031410	cytoplasmic vesicle	1	214	55	3787	0.9602	1	1	1
GO Cellular Component	GO:0016023	cytoplasmic membrane-bound vesicle	1	214	55	3787	0.9602	1	1	1
GO Cellular Component	GO:0031982	vesicle	1	214	55	3787	0.9602	1	1	1
GO Cellular Component	GO:0005634	nucleus	54	214	1148	3787	0.961	1	1	1
GO Cellular Component	GO:0044464	cell part	187	214	3436	3787	0.9641	1	1	1
GO Cellular Component	GO:0044445	cytosolic part	2	214	90	3787	0.9674	1	1	1
GO Cellular Component	GO:0005774	vacuolar membrane	1	214	60	3787	0.9704	1	1	1
GO Cellular Component	GO:0044437	vacuolar part	1	214	61	3787	0.9721	1	1	1
GO Cellular Component	GO:0005623	cell	187	214	3444	3787	0.9724	1	1	1
GO Cellular Component	GO:0015934	large ribosomal subunit	1	214	65	3787	0.9779	1	1	1
GO Cellular Component	GO:0044444	cytoplasmic part	58	214	1254	3787	0.9785	1	1	1
GO Cellular Component	GO:0044431	Golgi apparatus part	1	214	70	3787	0.9836	1	1	1
GO Cellular Component	GO:0005743	mitochondrial inner membrane	1	214	80	3787	0.9909	1	1	1
GO Cellular Component	GO:0019866	organelle inner membrane	1	214	82	3787	0.992	1	1	1
GO Cellular Component	GO:0005840	ribosome	3	214	151	3787	0.9931	1	1	1
GO Cellular Component	GO:0005737	cytoplasm	96	214	2010	3787	0.9946	1	1	1
GO Cellular Component	GO:0005829	cytosol	5	214	213	3787	0.9947	1	1	1
GO Cellular Component	GO:0043231	intracellular membrane-bound organelle	94	214	2061	3787	0.9994	1	1	1
GO Cellular Component	GO:0043227	membrane-bound organelle	94	214	2061	3787	0.9994	1	1	1
GO Cellular Component	GO:0005730	nucleolus	1	214	130	3787	0.9995	1	1	1
GO Cellular Component	GO:0043229	intracellular organelle	103	214	2228	3787	0.9996	1	1	1
GO Cellular Component	GO:0043226	organelle	103	214	2228	3787	0.9996	1	1	1
GO Cellular Component	GO:0044428	nuclear part	13	214	480	3787	0.9996	1	1	1
GO Cellular Component	GO:0044451	nucleoplasm part	1	214	143	3787	0.9998	1	1	1
GO Cellular Component	GO:0012505	endomembrane system	1	214	145	3787	0.9998	1	1	1
GO Cellular Component	GO:0005654	nucleoplasm	1	214	152	3787	0.9999	1	1	1
GO Cellular Component	GO:0030529	ribonucleoprotein complex	3	214	243	3787	0.9999	1	1	1
GO Cellular Component	GO:0044422	organelle part	38	214	1086	3787	0.9999	1	1	1
GO Cellular Component	GO:0044446	intracellular organelle part	38	214	1086	3787	0.9999	1	1	1
GO Cellular Component	GO:0031090	organelle membrane	4	214	307	3787	1	1	1	1
GO Cellular Component	GO:0031974	membrane-enclosed lumen	6	214	395	3787	1	1	1	1
GO Cellular Component	GO:0043233	organelle lumen	6	214	395	3787	1	1	1	1
GO Cellular Component	GO:0031981	nuclear lumen	2	214	270	3787	1	1	1	1
GO Cellular Component	GO:0044424	intracellular part	132	214	2868	3787	1	1	1	1
GO Cellular Component	GO:0005622	intracellular	132	214	2891	3787	1	1	1	1
GO Cellular Component	GO:0043234	protein complex	12	214	711	3787	1	1	1	1
GO Molecular Function	GO:0046915	transition metal ion transporter activity	11	268	30	4324	8.031e-07	0.0008955	0.0008922	0.0008951
GO Molecular Function	GO:0046873	metal ion transporter activity	13	268	46	4324	2.388e-06	0.002663	0.002646	0.002659
GO Molecular Function	GO:0015082	di-, tri-valent inorganic cation transporter activity	12	268	40	4324	2.94e-06	0.003278	0.003255	0.003273
GO Molecular Function	GO:0005381	iron ion transporter activity	5	268	8	4324	4.23e-05	0.04716	0.04632	0.04607
GO Molecular Function	GO:0015344	siderophore-iron (ferrioxamine) uptake transporter activity	4	268	5	4324	6.871e-05	0.07661	0.0751	0.07375
GO Molecular Function	GO:0008324	cation transporter activity	16	268	92	4324	0.0001321	0.1473	0.1441	0.137
GO Molecular Function	GO:0015075	ion transporter activity	18	268	121	4324	0.0003939	0.4392	0.4266	0.3555
GO Molecular Function	GO:0042927	siderophore transporter activity	4	268	7	4324	0.0004352	0.4852	0.4709	0.3845
GO Molecular Function	GO:0015343	siderophore-iron transporter activity	4	268	7	4324	0.0004352	0.4852	0.4709	0.3845
GO Molecular Function	GO:0016218	polyketide synthase activity	5	268	13	4324	0.0007507	0.837	0.807	0.5671
GO Molecular Function	GO:0005215	transporter activity	47	268	491	4324	0.001234	1	1	0.7476
GO Molecular Function	GO:0051119	sugar transporter activity	8	268	41	4324	0.003119	1	1	0.9693
GO Molecular Function	GO:0016566	specific transcriptional repressor activity	2	268	2	4324	0.003828	1	1	0.9861
GO Molecular Function	GO:0016491	oxidoreductase activity	41	268	441	4324	0.004469	1	1	0.9932
GO Molecular Function	GO:0003777	microtubule motor activity	4	268	13	4324	0.006604	1	1	0.9994
GO Molecular Function		3-oxoacyl-[acyl-carrier-protein] synthase activity	3	268	7	4324	0.006836	1	1	0.9995
GO Molecular Function	GO:0015144	carbohydrate transporter activity	8	268	47	4324	0.007435	1	1	0.9998
GO Molecular Function	GO:0005200	structural constituent of cytoskeleton	6	268	29	4324	0.007585	1	1	0.9998
GO Molecular Function	GO:0015145	monosaccharide transporter activity	6	268	30	4324	0.009001	1	1	1
GO Molecular Function	GO:0015149	hexose transporter activity	6	268	30	4324	0.009001	1	1	1
GO Molecular Function	GO:0005355	glucose transporter activity	6	268	30	4324	0.009001	1	1	1
GO Molecular Function	GO:0015101	organic cation transporter activity	2	268	3	4324	0.01101	1	1	1
GO Molecular Function	GO:0008519	ammonium transporter activity	2	268	3	4324	0.01101	1	1	1
GO Molecular Function	GO:0016661	oxidoreductase activity, acting on other nitrogenous compounds as donors	2	268	3	4324	0.01101	1	1	1
GO Molecular Function	GO:0015578	mannose transporter activity	5	268	25	4324	0.0168	1	1	1
GO Molecular Function	GO:0005353	fructose transporter activity	5	268	25	4324	0.0168	1	1	1
GO Molecular Function	GO:0003774	motor activity	4	268	17	4324	0.01807	1	1	1
GO Molecular Function	GO:0004300	enoyl-CoA hydratase activity	2	268	4	4324	0.02113	1	1	1
GO Molecular Function	GO:0003857	3-hydroxyacyl-CoA dehydrogenase activity	2	268	4	4324	0.02113	1	1	1
GO Molecular Function	GO:0015410	manganese-transporting ATPase activity	2	268	4	4324	0.02113	1	1	1
GO Molecular Function	GO:0004176	ATP-dependent peptidase activity	2	268	4	4324	0.02113	1	1	1
GO Molecular Function	GO:0004322	ferroxidase activity	2	268	4	4324	0.02113	1	1	1
GO Molecular Function	GO:0004096	catalase activity	2	268	4	4324	0.02113	1	1	1
GO Molecular Function	GO:0016724	oxidoreductase activity, oxidizing metal ions, oxygen as acceptor	2	268	4	4324	0.02113	1	1	1
GO Molecular Function	GO:0016538	cyclin-dependent protein kinase regulator activity	3	268	11	4324	0.02678	1	1	1
GO Molecular Function	GO:0004888	transmembrane receptor activity	2	268	5	4324	0.03378	1	1	1
GO Molecular Function	GO:0015085	calcium ion transporter activity	3	268	12	4324	0.03411	1	1	1
GO Molecular Function	GO:0016651	oxidoreductase activity, acting on NADH or NADPH	3	268	13	4324	0.04236	1	1	1
GO Molecular Function	GO:0015197	peptide transporter activity	3	268	13	4324	0.04236	1	1	1
GO Molecular Function	GO:0005384	manganese ion transporter activity	2	268	6	4324	0.04863	1	1	1
GO Molecular Function	GO:0005354	galactose transporter activity	2	268	6	4324	0.04863	1	1	1
GO Molecular Function	GO:0015198	oligopeptide transporter activity	2	268	6	4324	0.04863	1	1	1
GO Molecular Function	GO:0016684	oxidoreductase activity, acting on peroxide as acceptor	3	268	14	4324	0.05152	1	1	1
GO Molecular Function	GO:0004601	peroxidase activity	3	268	14	4324	0.05152	1	1	1
GO Molecular Function	GO:0016722	oxidoreductase activity, oxidizing metal ions	3	268	14	4324	0.05152	1	1	1
GO Molecular Function	GO:0004872	receptor activity	3	268	15	4324	0.06154	1	1	1
GO Molecular Function	GO:0016564	transcriptional repressor activity	3	268	15	4324	0.06154	1	1	1
GO Molecular Function	GO:0050421	nitrite reductase (NO-forming) activity	1	268	1	4324	0.06198	1	1	1
GO Molecular Function	GO:0016872	intramolecular lyase activity	1	268	1	4324	0.06198	1	1	1
GO Molecular Function	GO:0004512	inositol-3-phosphate synthase activity	1	268	1	4324	0.06198	1	1	1
GO Molecular Function	GO:0004592	pantoate-beta-alanine ligase activity	1	268	1	4324	0.06198	1	1	1
GO Molecular Function	GO:0004354	glutamate dehydrogenase (NADP+) activity	1	268	1	4324	0.06198	1	1	1
GO Molecular Function	GO:0004478	methionine adenosyltransferase activity	1	268	1	4324	0.06198	1	1	1
GO Molecular Function	GO:0003978	UDP-glucose 4-epimerase activity	1	268	1	4324	0.06198	1	1	1
GO Molecular Function	GO:0030248	cellulose binding	1	268	1	4324	0.06198	1	1	1
GO Molecular Function	GO:0046857	oxidoreductase activity, acting on other nitrogenous compounds as donors, with NAD or NADP as acceptor	1	268	1	4324	0.06198	1	1	1
GO Molecular Function	GO:0004455	ketol-acid reductoisomerase activity	1	268	1	4324	0.06198	1	1	1
GO Molecular Function	GO:0003871	5-methyltetrahydropteroyltriglutamate-homocysteine S-methyltransferase activity	1	268	1	4324	0.06198	1	1	1
GO Molecular Function	GO:0004506	squalene monooxygenase activity	1	268	1	4324	0.06198	1	1	1
GO Molecular Function	GO:0016662	oxidoreductase activity, acting on other nitrogenous compounds as donors, cytochrome as acceptor	1	268	1	4324	0.06198	1	1	1
GO Molecular Function	GO:0045140	inositol phosphoceramide synthase activity	1	268	1	4324	0.06198	1	1	1
GO Molecular Function	GO:0016899	oxidoreductase activity, acting on the CH-OH group of donors, oxygen as acceptor	1	268	1	4324	0.06198	1	1	1
GO Molecular Function	GO:0047682	aryl-alcohol oxidase activity	1	268	1	4324	0.06198	1	1	1
GO Molecular Function	GO:0050464	nitrate reductase (NADPH) activity	1	268	1	4324	0.06198	1	1	1
GO Molecular Function	GO:0004713	protein-tyrosine kinase activity	1	268	1	4324	0.06198	1	1	1
GO Molecular Function	GO:0046555	acetylxylan esterase activity	1	268	1	4324	0.06198	1	1	1
GO Molecular Function	GO:0042085	5-methyltetrahydropteroyltri-L-glutamate-dependent methyltransferase activity	1	268	1	4324	0.06198	1	1	1
GO Molecular Function	GO:0004608	phosphatidylethanolamine N-methyltransferase activity	1	268	1	4324	0.06198	1	1	1
GO Molecular Function	GO:0015300	solute:solute antiporter activity	2	268	7	4324	0.06534	1	1	1
GO Molecular Function	GO:0005375	copper ion transporter activity	2	268	7	4324	0.06534	1	1	1
GO Molecular Function	GO:0016706	oxidoreductase activity, acting on paired donors, with incorporation or reduction of molecular oxygen, 2-oxoglutarate as one donor, and incorporation of one atom each of oxygen into both donors	2	268	7	4324	0.06534	1	1	1
GO Molecular Function	GO:0003959	NADPH dehydrogenase activity	2	268	7	4324	0.06534	1	1	1
GO Molecular Function	GO:0000907	sulfonate dioxygenase activity	2	268	7	4324	0.06534	1	1	1
GO Molecular Function	GO:0019887	protein kinase regulator activity	3	268	16	4324	0.07239	1	1	1
GO Molecular Function	GO:0015399	primary active transporter activity	3	268	16	4324	0.07239	1	1	1
GO Molecular Function	GO:0015662	ATPase activity, coupled to transmembrane movement of ions, phosphorylative mechanism	3	268	16	4324	0.07239	1	1	1
GO Molecular Function	GO:0008236	serine-type peptidase activity	3	268	16	4324	0.07239	1	1	1
GO Molecular Function	GO:0016209	antioxidant activity	3	268	16	4324	0.07239	1	1	1
GO Molecular Function	GO:0015405	P-P-bond-hydrolysis-driven transporter activity	3	268	16	4324	0.07239	1	1	1
GO Molecular Function	GO:0042625	ATPase activity, coupled to transmembrane movement of ions	3	268	16	4324	0.07239	1	1	1
GO Molecular Function	GO:0043492	ATPase activity, coupled to movement of substances	4	268	26	4324	0.07354	1	1	1
GO Molecular Function	GO:0042626	ATPase activity, coupled to transmembrane movement of substances	4	268	26	4324	0.07354	1	1	1
GO Molecular Function	GO:0016820	hydrolase activity, acting on acid anhydrides, catalyzing transmembrane movement of substances	4	268	26	4324	0.07354	1	1	1
GO Molecular Function		hydrolase activity, hydrolyzing O-glycosyl compounds	5	268	37	4324	0.0757	1	1	1
GO Molecular Function	GO:0005385	zinc ion transporter activity	2	268	8	4324	0.08364	1	1	1
GO Molecular Function	GO:0008526	phosphatidylinositol transporter activity	2	268	8	4324	0.08364	1	1	1
GO Molecular Function	GO:0005388	calcium-transporting ATPase activity	2	268	8	4324	0.08364	1	1	1
GO Molecular Function		oxidoreductase activity, acting on the aldehyde or oxo group of donors, NAD or NADP as acceptor	2	268	8	4324	0.08364	1	1	1
GO Molecular Function	GO:0008171	O-methyltransferase activity	2	268	8	4324	0.08364	1	1	1
GO Molecular Function	GO:0019829	cation-transporting ATPase activity	2	268	8	4324	0.08364	1	1	1
GO Molecular Function	GO:0004190	aspartic-type endopeptidase activity	2	268	8	4324	0.08364	1	1	1
GO Molecular Function	GO:0019207	kinase regulator activity	3	268	17	4324	0.08403	1	1	1
GO Molecular Function	GO:0030246	carbohydrate binding	3	268	17	4324	0.08403	1	1	1
GO Molecular Function	GO:0004672	protein kinase activity	11	268	114	4324	0.09352	1	1	1
GO Molecular Function	GO:0050660	FAD binding	3	268	18	4324	0.09641	1	1	1
GO Molecular Function	GO:0016705	oxidoreductase activity, acting on paired donors, with incorporation or reduction of molecular oxygen	3	268	18	4324	0.09641	1	1	1
GO Molecular Function	GO:0003873	6-phosphofructo-2-kinase activity	1	268	2	4324	0.1201	1	1	1
GO Molecular Function	GO:0008863	formate dehydrogenase activity	1	268	2	4324	0.1201	1	1	1
GO Molecular Function	GO:0008793	aromatic-amino-acid transaminase activity	1	268	2	4324	0.1201	1	1	1
GO Molecular Function	GO:0051007	squalene-hopene cyclase activity	1	268	2	4324	0.1201	1	1	1
GO Molecular Function	GO:0000006	high affinity zinc uptake transporter activity	1	268	2	4324	0.1201	1	1	1
GO Molecular Function	GO:0008383	manganese superoxide dismutase activity	1	268	2	4324	0.1201	1	1	1
GO Molecular Function	GO:0008422	beta-glucosidase activity	1	268	2	4324	0.1201	1	1	1
GO Molecular Function	GO:0004784	superoxide dismutase activity	1	268	2	4324	0.1201	1	1	1
GO Molecular Function	GO:0003935	GTP cyclohydrolase II activity	1	268	2	4324	0.1201	1	1	1
GO Molecular Function	GO:0016857	racemase and epimerase activity, acting on carbohydrates and derivatives	1	268	2	4324	0.1201	1	1	1
GO Molecular Function	GO:0004421	hydroxymethylglutaryl-CoA synthase activity	1	268	2	4324	0.1201	1	1	1
GO Molecular Function	GO:0004351	glutamate decarboxylase activity	1	268	2	4324	0.1201	1	1	1
GO Molecular Function	GO:0008172	S-methyltransferase activity	1	268	2	4324	0.1201	1	1	1
GO Molecular Function	GO:0016721	oxidoreductase activity, acting on superoxide radicals as acceptor	1	268	2	4324	0.1201	1	1	1
GO Molecular Function	GO:0015088	copper uptake transporter activity	1	268	2	4324	0.1201	1	1	1
GO Molecular Function	GO:0005476	carnitine:acyl carnitine antiporter activity	1	268	2	4324	0.1201	1	1	1
GO Molecular Function		enoyl-[acyl-carrier-protein] reductase activity	1	268	2	4324	0.1201	1	1	1
GO Molecular Function	GO:0005281	general amino acid permease activity	1	268	2	4324	0.1201	1	1	1
GO Molecular Function	GO:0000140	acylglycerone-phosphate reductase activity	1	268	2	4324	0.1201	1	1	1
GO Molecular Function		oxidoreductase activity, acting on paired donors, with incorporation or reduction of molecular oxygen, 2-oxoglutarate as one donor, and incorporation of one atom each of oxygen into both donors	1	268	2	4324	0.1201	1	1	1
GO Molecular Function	GO:0001871	pattern binding	2	268	10	4324	0.124	1	1	1
GO Molecular Function	GO:0030247	polysaccharide binding	2	268	10	4324	0.124	1	1	1
GO Molecular Function	GO:0008483	transaminase activity	3	268	21	4324	0.1375	1	1	1
GO Molecular Function	GO:0016769	transferase activity, transferring nitrogenous groups	3	268	21	4324	0.1375	1	1	1
GO Molecular Function	GO:0008092	cytoskeletal protein binding	4	268	33	4324	0.1446	1	1	1
GO Molecular Function	GO:0004185	serine carboxypeptidase activity	2	268	11	4324	0.1456	1	1	1
GO Molecular Function	GO:0003700	transcription factor activity	13	268	153	4324	0.1513	1	1	1
GO Molecular Function	GO:0016831	carboxy-lyase activity	3	268	22	4324	0.1523	1	1	1
GO Molecular Function	GO:0015631	tubulin binding	2	268	12	4324	0.1679	1	1	1
GO Molecular Function		glucan 1,3-beta-glucosidase activity	1	268	3	4324	0.1747	1	1	1
GO Molecular Function	GO:0015105	arsenite transporter activity	1	268	3	4324	0.1747	1	1	1
GO Molecular Function	GO:0015079	potassium ion transporter activity	1	268	3	4324	0.1747	1	1	1
GO Molecular Function	GO:0016639	oxidoreductase activity, acting on the CH-NH2 group of donors, NAD or NADP as acceptor	1	268	3	4324	0.1747	1	1	1
GO Molecular Function	GO:0004737	pyruvate decarboxylase activity	1	268	3	4324	0.1747	1	1	1
GO Molecular Function		tryptophan 2,3-dioxygenase activity	1	268	3	4324	0.1747	1	1	1
GO Molecular Function	GO:0000007	low-affinity zinc ion transporter activity	1	268	3	4324	0.1747	1	1	1
GO Molecular Function	GO:0016880	acid-ammonia (or amide) ligase activity	1	268	3	4324	0.1747	1	1	1
GO Molecular Function	GO:0004187	carboxypeptidase D activity	1	268	3	4324	0.1747	1	1	1
GO Molecular Function	GO:0004556	alpha-amylase activity	1	268	3	4324	0.1747	1	1	1
GO Molecular Function	GO:0045552	dihydrokaempferol 4-reductase activity	1	268	3	4324	0.1747	1	1	1
GO Molecular Function	GO:0008752	FMN reductase activity	1	268	3	4324	0.1747	1	1	1
GO Molecular Function	GO:0004008	copper-exporting ATPase activity	1	268	3	4324	0.1747	1	1	1
GO Molecular Function	GO:0004356	glutamate-ammonia ligase activity	1	268	3	4324	0.1747	1	1	1
GO Molecular Function	GO:0004069	aspartate transaminase activity	1	268	3	4324	0.1747	1	1	1
GO Molecular Function	GO:0008443	phosphofructokinase activity	1	268	3	4324	0.1747	1	1	1
GO Molecular Function	GO:0016160	amylase activity	1	268	3	4324	0.1747	1	1	1
GO Molecular Function	GO:0016211	ammonia ligase activity	1	268	3	4324	0.1747	1	1	1
GO Molecular Function	GO:0015238	drug transporter activity	5	268	49	4324	0.1846	1	1	1
GO Molecular Function	GO:0005386	carrier activity	7	268	76	4324	0.1894	1	1	1
GO Molecular Function	GO:0015297	antiporter activity	2	268	13	4324	0.1907	1	1	1
GO Molecular Function	GO:0004040	amidase activity	2	268	13	4324	0.1907	1	1	1
GO Molecular Function	GO:0004497	monooxygenase activity	3	268	25	4324	0.1994	1	1	1
GO Molecular Function	GO:0015220	choline transporter activity	2	268	14	4324	0.2139	1	1	1
GO Molecular Function	GO:0015368	calcium:cation antiporter activity	1	268	4	4324	0.2259	1	1	1
GO Molecular Function	GO:0051139	metal ion:hydrogen antiporter activity	1	268	4	4324	0.2259	1	1	1
GO Molecular Function	GO:0004128	cytochrome-b5 reductase activity	1	268	4	4324	0.2259	1	1	1
GO Molecular Function	GO:0015299	solute:hydrogen antiporter activity	1	268	4	4324	0.2259	1	1	1
GO Molecular Function	GO:0005403	hydrogen:sugar symporter activity	1	268	4	4324	0.2259	1	1	1
GO Molecular Function	GO:0004712	protein threonine/tyrosine kinase activity	1	268	4	4324	0.2259	1	1	1
GO Molecular Function	GO:0030371	translation repressor activity	1	268	4	4324	0.2259	1	1	1
GO Molecular Function	GO:0016854	racemase and epimerase activity	1	268	4	4324	0.2259	1	1	1
GO Molecular Function	GO:0005364	maltose:hydrogen symporter activity	1	268	4	4324	0.2259	1	1	1
GO Molecular Function	GO:0015369	calcium:hydrogen antiporter activity	1	268	4	4324	0.2259	1	1	1
GO Molecular Function	GO:0004609	phosphatidylserine decarboxylase activity	1	268	4	4324	0.2259	1	1	1
GO Molecular Function	GO:0004197	cysteine-type endopeptidase activity	1	268	4	4324	0.2259	1	1	1
GO Molecular Function	GO:0015298	solute:cation antiporter activity	1	268	4	4324	0.2259	1	1	1
GO Molecular Function	GO:0003933	GTP cyclohydrolase activity	1	268	4	4324	0.2259	1	1	1
GO Molecular Function	GO:0004061	arylformamidase activity	1	268	4	4324	0.2259	1	1	1
GO Molecular Function	GO:0015574	trehalose transporter activity	1	268	4	4324	0.2259	1	1	1
GO Molecular Function	GO:0009055	electron carrier activity	3	268	27	4324	0.2326	1	1	1
GO Molecular Function	GO:0004180	carboxypeptidase activity	2	268	15	4324	0.2373	1	1	1
GO Molecular Function	GO:0005548	phospholipid transporter activity	2	268	15	4324	0.2373	1	1	1
GO Molecular Function	GO:0016773	phosphotransferase activity, alcohol group as acceptor	12	268	154	4324	0.2447	1	1	1
GO Molecular Function	GO:0005525	GTP binding	2	268	16	4324	0.2609	1	1	1
GO Molecular Function	GO:0019001	guanyl nucleotide binding	2	268	16	4324	0.2609	1	1	1
GO Molecular Function		transferase activity, transferring glycosyl groups	2	268	16	4324	0.2609	1	1	1
GO Molecular Function	GO:0004553	hydrolase activity, hydrolyzing O-glycosyl compounds	4	268	42	4324	0.2613	1	1	1
GO Molecular Function	GO:0016811	hydrolase activity, acting on carbon-nitrogen (but not peptide) bonds, in linear amides	4	268	42	4324	0.2613	1	1	1
GO Molecular Function	GO:0048037	cofactor binding	3	268	29	4324	0.2666	1	1	1
GO Molecular Function	GO:0050662	coenzyme binding	3	268	29	4324	0.2666	1	1	1
GO Molecular Function	GO:0015239	multidrug transporter activity	3	268	29	4324	0.2666	1	1	1
GO Molecular Function	GO:0009975	cyclase activity	1	268	5	4324	0.2739	1	1	1
GO Molecular Function	GO:0005529	sugar binding	1	268	5	4324	0.2739	1	1	1
GO Molecular Function	GO:0005536	glucose binding	1	268	5	4324	0.2739	1	1	1
GO Molecular Function	GO:0005365	myo-inositol transporter activity	1	268	5	4324	0.2739	1	1	1
GO Molecular Function	GO:0016652	oxidoreductase activity, acting on NADH or NADPH, NAD or NADP as acceptor	1	268	5	4324	0.2739	1	1	1
GO Molecular Function	GO:0004731	purine-nucleoside phosphorylase activity	1	268	5	4324	0.2739	1	1	1
GO Molecular Function	GO:0048029	monosaccharide binding	1	268	5	4324	0.2739	1	1	1
GO Molecular Function	GO:0005363	maltose transporter activity	1	268	5	4324	0.2739	1	1	1
GO Molecular Function	GO:0015154	disaccharide transporter activity	1	268	5	4324	0.2739	1	1	1
GO Molecular Function	GO:0019238	cyclohydrolase activity	1	268	5	4324	0.2739	1	1	1
GO Molecular Function	GO:0004680	casein kinase activity	1	268	5	4324	0.2739	1	1	1
GO Molecular Function	GO:0004840	ubiquitin conjugating enzyme activity	2	268	17	4324	0.2845	1	1	1
GO Molecular Function	GO:0016563	transcriptional activator activity	2	268	17	4324	0.2845	1	1	1
GO Molecular Function	GO:0016301	kinase activity	13	268	175	4324	0.2877	1	1	1
GO Molecular Function	GO:0000166	nucleotide binding	7	268	87	4324	0.2929	1	1	1
GO Molecular Function	GO:0003677	DNA binding	21	268	298	4324	0.2985	1	1	1
GO Molecular Function	GO:0008233	peptidase activity	9	268	119	4324	0.3169	1	1	1
GO Molecular Function	GO:0016798	hydrolase activity, acting on glycosyl bonds	4	268	46	4324	0.318	1	1	1
GO Molecular Function	GO:0004009	ATP-binding cassette (ABC) transporter activity	3	268	32	4324	0.3185	1	1	1
GO Molecular Function	GO:0004186	carboxypeptidase C activity	1	268	6	4324	0.319	1	1	1
GO Molecular Function	GO:0003931	Rho small monomeric GTPase activity	1	268	6	4324	0.319	1	1	1
GO Molecular Function	GO:0003993	acid phosphatase activity	1	268	6	4324	0.319	1	1	1
GO Molecular Function	GO:0005545	phosphatidylinositol binding	1	268	6	4324	0.319	1	1	1
GO Molecular Function	GO:0004650	polygalacturonase activity	1	268	6	4324	0.319	1	1	1
GO Molecular Function	GO:0005315	inorganic phosphate transporter activity	1	268	6	4324	0.319	1	1	1
GO Molecular Function	GO:0005319	lipid transporter activity	2	268	19	4324	0.3313	1	1	1
GO Molecular Function	GO:0008639	small protein conjugating enzyme activity	2	268	19	4324	0.3313	1	1	1
GO Molecular Function	GO:0015103	inorganic anion transporter activity	2	268	19	4324	0.3313	1	1	1
GO Molecular Function	GO:0015291	porter activity	4	268	47	4324	0.3324	1	1	1
GO Molecular Function	GO:0015290	electrochemical potential-driven transporter activity	4	268	47	4324	0.3324	1	1	1
GO Molecular Function	GO:0016614	oxidoreductase activity, acting on CH-OH group of donors	8	268	106	4324	0.3344	1	1	1
GO Molecular Function	GO:0004674	protein serine/threonine kinase activity	4	268	49	4324	0.3612	1	1	1
GO Molecular Function	GO:0003714	transcription corepressor activity	1	268	7	4324	0.3612	1	1	1
GO Molecular Function	GO:0035091	phosphoinositide binding	1	268	7	4324	0.3612	1	1	1
GO Molecular Function	GO:0015427	ABC-type efflux porter activity	1	268	7	4324	0.3612	1	1	1
GO Molecular Function	GO:0015665	alcohol transporter activity	1	268	7	4324	0.3612	1	1	1
GO Molecular Function		1,3-beta-glucanosyltransferase activity	1	268	7	4324	0.3612	1	1	1
GO Molecular Function	GO:0008017	microtubule binding	1	268	7	4324	0.3612	1	1	1
GO Molecular Function	GO:0015166	polyol transporter activity	1	268	7	4324	0.3612	1	1	1
GO Molecular Function	GO:0008379	thioredoxin peroxidase activity	1	268	7	4324	0.3612	1	1	1
GO Molecular Function	GO:0003754	chaperone activity	3	268	35	4324	0.3706	1	1	1
GO Molecular Function	GO:0016810	hydrolase activity, acting on carbon-nitrogen (but not peptide) bonds	5	268	65	4324	0.3768	1	1	1
GO Molecular Function	GO:0016830	carbon-carbon lyase activity	3	268	36	4324	0.3878	1	1	1
GO Molecular Function	GO:0046912	transferase activity, transferring acyl groups, acyl groups converted into alkyl on transfer	1	268	8	4324	0.4009	1	1	1
GO Molecular Function	GO:0015151	alpha-glucoside transporter activity	1	268	8	4324	0.4009	1	1	1
GO Molecular Function	GO:0016638	oxidoreductase activity, acting on the CH-NH2 group of donors	1	268	8	4324	0.4009	1	1	1
GO Molecular Function	GO:0005402	cation:sugar symporter activity	1	268	8	4324	0.4009	1	1	1
GO Molecular Function	GO:0004460	L-lactate dehydrogenase (cytochrome) activity	1	268	8	4324	0.4009	1	1	1
GO Molecular Function	GO:0017136	NAD-dependent histone deacetylase activity	1	268	8	4324	0.4009	1	1	1
GO Molecular Function	GO:0003773	heat shock protein activity	1	268	8	4324	0.4009	1	1	1
GO Molecular Function	GO:0005352	alpha-glucoside:hydrogen symporter activity	1	268	8	4324	0.4009	1	1	1
GO Molecular Function	GO:0042947	glucoside transporter activity	1	268	8	4324	0.4009	1	1	1
GO Molecular Function	GO:0004175	endopeptidase activity	4	268	52	4324	0.4043	1	1	1
GO Molecular Function	GO:0030528	transcription regulator activity	19	268	286	4324	0.4101	1	1	1
GO Molecular Function	GO:0003824	catalytic activity	119	268	1886	4324	0.4182	1	1	1
GO Molecular Function	GO:0008757	S-adenosylmethionine-dependent methyltransferase activity	4	268	53	4324	0.4186	1	1	1
GO Molecular Function	GO:0008559	xenobiotic-transporting ATPase activity	1	268	9	4324	0.4381	1	1	1
GO Molecular Function	GO:0008061	chitin binding	1	268	9	4324	0.4381	1	1	1
GO Molecular Function	GO:0005543	phospholipid binding	1	268	9	4324	0.4381	1	1	1
GO Molecular Function	GO:0004029	aldehyde dehydrogenase (NAD) activity	1	268	9	4324	0.4381	1	1	1
GO Molecular Function	GO:0008638	protein tagging activity	1	268	9	4324	0.4381	1	1	1
GO Molecular Function	GO:0042910	xenobiotic transporter activity	1	268	9	4324	0.4381	1	1	1
GO Molecular Function		oxidoreductase activity, acting on the CH-OH group of donors, NAD or NADP as acceptor	1	268	9	4324	0.4381	1	1	1
GO Molecular Function	GO:0015295	solute:hydrogen symporter activity	1	268	9	4324	0.4381	1	1	1
GO Molecular Function	GO:0005351	sugar porter activity	1	268	9	4324	0.4381	1	1	1
GO Molecular Function	GO:0015491	cation:cation antiporter activity	1	268	9	4324	0.4381	1	1	1
GO Molecular Function	GO:0008270	zinc ion binding	13	268	196	4324	0.4417	1	1	1
GO Molecular Function	GO:0016887	ATPase activity	9	268	134	4324	0.4519	1	1	1
GO Molecular Function	GO:0008168	methyltransferase activity	5	268	71	4324	0.4519	1	1	1
GO Molecular Function	GO:0046914	transition metal ion binding	13	268	198	4324	0.4566	1	1	1
GO Molecular Function	GO:0017076	purine nucleotide binding	5	268	72	4324	0.4642	1	1	1
GO Molecular Function	GO:0008509	anion transporter activity	2	268	25	4324	0.4649	1	1	1
GO Molecular Function	GO:0016723	oxidoreductase activity, oxidizing metal ions, NAD or NADP as acceptor	1	268	10	4324	0.473	1	1	1
GO Molecular Function	GO:0016646	oxidoreductase activity, acting on the CH-NH group of donors, NAD or NADP as acceptor	1	268	10	4324	0.473	1	1	1
GO Molecular Function	GO:0015114	phosphate transporter activity	1	268	10	4324	0.473	1	1	1
GO Molecular Function	GO:0016866	intramolecular transferase activity	1	268	10	4324	0.473	1	1	1
GO Molecular Function	GO:0000293	ferric-chelate reductase activity	1	268	10	4324	0.473	1	1	1
GO Molecular Function	GO:0016741	transferase activity, transferring one-carbon groups	5	268	73	4324	0.4765	1	1	1
GO Molecular Function	GO:0016616	oxidoreductase activity, acting on the CH-OH group of donors, NAD or NADP as acceptor	6	268	90	4324	0.4885	1	1	1
GO Molecular Function	GO:0017111	nucleoside-triphosphatase activity	10	268	155	4324	0.4959	1	1	1
GO Molecular Function	GO:0030234	enzyme regulator activity	6	268	91	4324	0.4995	1	1	1
GO Molecular Function	GO:0004871	signal transducer activity	4	268	59	4324	0.5021	1	1	1
GO Molecular Function	GO:0004407	histone deacetylase activity	1	268	11	4324	0.5057	1	1	1
GO Molecular Function	GO:0015926	glucosidase activity	1	268	11	4324	0.5057	1	1	1
GO Molecular Function	GO:0008289	lipid binding	1	268	11	4324	0.5057	1	1	1
GO Molecular Function	GO:0043169	cation binding	13	268	205	4324	0.5086	1	1	1
GO Molecular Function	GO:0043167	ion binding	13	268	206	4324	0.5159	1	1	1
GO Molecular Function	GO:0046872	metal ion binding	13	268	206	4324	0.5159	1	1	1
GO Molecular Function	GO:0004457	lactate dehydrogenase activity	1	268	12	4324	0.5364	1	1	1
GO Molecular Function	GO:0016898	oxidoreductase activity, acting on the CH-OH group of donors, cytochrome as acceptor	1	268	12	4324	0.5364	1	1	1
GO Molecular Function	GO:0016814	hydrolase activity, acting on carbon-nitrogen (but not peptide) bonds, in cyclic amidines	1	268	12	4324	0.5364	1	1	1
GO Molecular Function	GO:0016645	oxidoreductase activity, acting on the CH-NH group of donors	1	268	12	4324	0.5364	1	1	1
GO Molecular Function	GO:0016620	oxidoreductase activity, acting on the aldehyde or oxo group of donors, NAD or NADP as acceptor	2	268	29	4324	0.5448	1	1	1
GO Molecular Function	GO:0016853	isomerase activity	3	268	47	4324	0.5649	1	1	1
GO Molecular Function	GO:0015294	solute:cation symporter activity	1	268	13	4324	0.5652	1	1	1
GO Molecular Function	GO:0008238	exopeptidase activity	2	268	31	4324	0.5815	1	1	1
GO Molecular Function	GO:0016836	hydro-lyase activity	2	268	31	4324	0.5815	1	1	1
GO Molecular Function	GO:0003746	translation elongation factor activity	1	268	14	4324	0.5923	1	1	1
GO Molecular Function	GO:0016903	oxidoreductase activity, acting on the aldehyde or oxo group of donors	2	268	32	4324	0.599	1	1	1
GO Molecular Function	GO:0004568	chitinase activity	1	268	15	4324	0.6176	1	1	1
GO Molecular Function	GO:0003712	transcription cofactor activity	1	268	15	4324	0.6176	1	1	1
GO Molecular Function	GO:0015293	symporter activity	1	268	15	4324	0.6176	1	1	1
GO Molecular Function	GO:0016763	transferase activity, transferring pentosyl groups	1	268	15	4324	0.6176	1	1	1
GO Molecular Function	GO:0030554	adenyl nucleotide binding	3	268	52	4324	0.6345	1	1	1
GO Molecular Function	GO:0042623	ATPase activity, coupled	5	268	87	4324	0.6348	1	1	1
GO Molecular Function	GO:0016818	hydrolase activity, acting on acid anhydrides, in phosphorus-containing anhydrides	10	268	173	4324	0.6389	1	1	1
GO Molecular Function	GO:0016817	hydrolase activity, acting on acid anhydrides	10	268	173	4324	0.6389	1	1	1
GO Molecular Function	GO:0016462	pyrophosphatase activity	10	268	173	4324	0.6389	1	1	1
GO Molecular Function	GO:0019200	carbohydrate kinase activity	1	268	16	4324	0.6414	1	1	1
GO Molecular Function	GO:0019213	deacetylase activity	1	268	16	4324	0.6414	1	1	1
GO Molecular Function	GO:0008134	transcription factor binding	1	268	16	4324	0.6414	1	1	1
GO Molecular Function	GO:0003729	mRNA binding	1	268	16	4324	0.6414	1	1	1
GO Molecular Function	GO:0003704	specific RNA polymerase II transcription factor activity	1	268	16	4324	0.6414	1	1	1
GO Molecular Function	GO:0016829	lyase activity	5	268	89	4324	0.655	1	1	1
GO Molecular Function	GO:0015077	monovalent inorganic cation transporter activity	1	268	17	4324	0.6637	1	1	1
GO Molecular Function	GO:0004659	prenyltransferase activity	1	268	17	4324	0.6637	1	1	1
GO Molecular Function	GO:0016881	acid-amino acid ligase activity	2	268	37	4324	0.6784	1	1	1
GO Molecular Function	GO:0008170	N-methyltransferase activity	1	268	18	4324	0.6846	1	1	1
GO Molecular Function	GO:0005275	amine transporter activity	2	268	39	4324	0.7064	1	1	1
GO Molecular Function	GO:0016835	carbon-oxygen lyase activity	2	268	39	4324	0.7064	1	1	1
GO Molecular Function	GO:0016879	ligase activity, forming carbon-nitrogen bonds	3	268	58	4324	0.7073	1	1	1
GO Molecular Function	GO:0016772	transferase activity, transferring phosphorus-containing groups	13	268	236	4324	0.7144	1	1	1
GO Molecular Function	GO:0008080	N-acetyltransferase activity	2	268	40	4324	0.7196	1	1	1
GO Molecular Function	GO:0003924	GTPase activity	1	268	20	4324	0.7227	1	1	1
GO Molecular Function	GO:0003674	molecular_function	254	268	4124	4324	0.744	1	1	1
GO Molecular Function	GO:0016765	transferase activity, transferring alkyl or aryl (other than methyl) groups	2	268	42	4324	0.7445	1	1	1
GO Molecular Function	GO:0008234	cysteine-type peptidase activity	1	268	22	4324	0.7561	1	1	1
GO Molecular Function	GO:0016410	N-acyltransferase activity	2	268	43	4324	0.7563	1	1	1
GO Molecular Function	GO:0004033	aldo-keto reductase activity	1	268	24	4324	0.7856	1	1	1
GO Molecular Function	GO:0016757	transferase activity, transferring glycosyl groups	2	268	48	4324	0.8082	1	1	1
GO Molecular Function	GO:0016740	transferase activity	28	268	520	4324	0.8196	1	1	1
GO Molecular Function	GO:0008369	obsolete molecular function	10	268	204	4324	0.8243	1	1	1
GO Molecular Function	GO:0004842	ubiquitin-protein ligase activity	1	268	28	4324	0.8343	1	1	1
GO Molecular Function	GO:0019787	small conjugating protein ligase activity	1	268	29	4324	0.8446	1	1	1
GO Molecular Function	GO:0016407	acetyltransferase activity	2	268	53	4324	0.8501	1	1	1
GO Molecular Function	GO:0004721	phosphoprotein phosphatase activity	1	268	30	4324	0.8543	1	1	1
GO Molecular Function	GO:0016789	carboxylic ester hydrolase activity	1	268	31	4324	0.8634	1	1	1
GO Molecular Function	GO:0003676	nucleic acid binding	23	268	448	4324	0.8634	1	1	1
GO Molecular Function	GO:0045182	translation regulator activity	2	268	55	4324	0.8644	1	1	1
GO Molecular Function	GO:0005515	protein binding	9	268	195	4324	0.8646	1	1	1
GO Molecular Function	GO:0008094	DNA-dependent ATPase activity	1	268	32	4324	0.8719	1	1	1
GO Molecular Function	GO:0016758	transferase activity, transferring hexosyl groups	1	268	33	4324	0.8799	1	1	1
GO Molecular Function	GO:0016787	hydrolase activity	31	268	600	4324	0.8909	1	1	1
GO Molecular Function	GO:0016791	phosphoric monoester hydrolase activity	2	268	62	4324	0.9051	1	1	1
GO Molecular Function	GO:0005198	structural molecule activity	7	268	168	4324	0.9056	1	1	1
GO Molecular Function	GO:0003724	RNA helicase activity	1	268	39	4324	0.9185	1	1	1
GO Molecular Function	GO:0008047	enzyme activator activity	1	268	39	4324	0.9185	1	1	1
GO Molecular Function	GO:0005488	binding	45	268	868	4324	0.9308	1	1	1
GO Molecular Function	GO:0016746	transferase activity, transferring acyl groups	3	268	95	4324	0.9406	1	1	1
GO Molecular Function	GO:0042578	phosphoric ester hydrolase activity	2	268	74	4324	0.9496	1	1	1
GO Molecular Function	GO:0008135	translation factor activity, nucleic acid binding	1	268	50	4324	0.96	1	1	1
GO Molecular Function	GO:0016747	transferase activity, transferring groups other than amino-acyl groups	2	268	83	4324	0.9691	1	1	1
GO Molecular Function	GO:0008415	acyltransferase activity	2	268	83	4324	0.9691	1	1	1
GO Molecular Function	GO:0016874	ligase activity	3	268	123	4324	0.985	1	1	1
GO Molecular Function	GO:0005554	molecular function unknown	27	268	619	4324	0.9867	1	1	1
GO Molecular Function	GO:0003702	RNA polymerase II transcription factor activity	1	268	67	4324	0.9867	1	1	1
GO Molecular Function	GO:0004386	helicase activity	1	268	69	4324	0.9883	1	1	1
GO Molecular Function	GO:0003723	RNA binding	1	268	100	4324	0.9985	1	1	1
GO Molecular Function	GO:0016788	hydrolase activity, acting on ester bonds	3	268	168	4324	0.9986	1	1	1
GO Molecular Function	GO:0003735	structural constituent of ribosome	1	268	112	4324	0.9993	1	1	1

## Sheet: Up in YPD
Over-represented among genes preferentially expressed during growth on YPD, relative to growth on hydroxyproline
GO type	GO ID	GO term	List hits	List size	Pop.hits	Pop. Size	Fisher's Exact	Bonferroni Corr.	Bonferroni SD Corr.	Sidak Corr.
GO Biological Process	GO:0007028	cytoplasm organization and biogenesis	72	234	161	4219	7.181e-51	6.628e-48	6.628e-48	0
GO Biological Process	GO:0042254	ribosome biogenesis and assembly	72	234	161	4219	7.181e-51	6.628e-48	6.628e-48	0
GO Biological Process	GO:0007046	ribosome biogenesis	64	234	140	4219	1.178e-45	1.087e-42	1.085e-42	0
GO Biological Process	GO:0016072	rRNA metabolism	53	234	118	4219	4.847e-37	4.474e-34	4.454e-34	0
GO Biological Process	GO:0006364	rRNA processing	51	234	115	4219	2.873e-35	2.652e-32	2.637e-32	0
GO Biological Process	GO:0006396	RNA processing	53	234	175	4219	7.689e-27	7.097e-24	7.051e-24	0
GO Biological Process	GO:0016070	RNA metabolism	59	234	247	4219	6.571e-24	6.065e-21	6.006e-21	0
GO Biological Process	GO:0042255	ribosome assembly	24	234	43	4219	7.091e-20	6.545e-17	6.467e-17	0
GO Biological Process	GO:0000027	ribosomal large subunit assembly and maintenance	20	234	28	4219	7.185e-20	6.632e-17	6.546e-17	0
GO Biological Process	GO:0042257	ribosomal subunit assembly	22	234	37	4219	3.963e-19	3.658e-16	3.606e-16	0
GO Biological Process	GO:0006996	organelle organization and biogenesis	78	234	522	4219	3.991e-18	3.684e-15	3.628e-15	0
GO Biological Process	GO:0006365	35S primary transcript processing	22	234	46	4219	2.136e-16	1.972e-13	1.939e-13	2.049e-13
GO Biological Process	GO:0042273	ribosomal large subunit biogenesis	11	234	11	4219	1.219e-14	1.125e-11	1.103e-11	1.127e-11
GO Biological Process	GO:0006461	protein complex assembly	26	234	79	4219	2.163e-14	1.996e-11	1.955e-11	1.998e-11
GO Biological Process	GO:0030490	processing of 20S pre-rRNA	16	234	37	4219	2.197e-11	2.028e-08	1.982e-08	2.028e-08
GO Biological Process	GO:0016043	cell organization and biogenesis	85	234	849	4219	2.254e-09	2.08e-06	2.029e-06	2.08e-06
GO Biological Process	GO:0000154	rRNA modification	9	234	13	4219	2.517e-09	2.323e-06	2.263e-06	2.323e-06
GO Biological Process	GO:0006139	nucleobase, nucleoside, nucleotide and nucleic acid metabolism	83	234	839	4219	7.177e-09	6.624e-06	6.438e-06	6.624e-06
GO Biological Process	GO:0009451	RNA modification	11	234	32	4219	5.538e-07	0.0005112	0.0004918	0.000511
GO Biological Process	GO:0043170	macromolecule metabolism	110	234	1383	4219	2.278e-06	0.002103	0.002018	0.0021
GO Biological Process	GO:0018195	peptidyl-arginine modification	3	234	3	4219	0.0001686	0.1556	0.1477	0.1441
GO Biological Process	GO:0043283	biopolymer metabolism	75	234	930	4219	0.0001728	0.1595	0.1512	0.1474
GO Biological Process	GO:0030489	processing of 27S pre-rRNA	3	234	4	4219	0.0006465	0.5967	0.5618	0.4495
GO Biological Process	GO:0044238	primary metabolism	135	234	2028	4219	0.001509	1	1	0.7519
GO Biological Process	GO:0019538	protein metabolism	61	234	781	4219	0.002055	1	1	0.8502
GO Biological Process	GO:0006412	protein biosynthesis	29	234	302	4219	0.002168	1	1	0.8651
GO Biological Process	GO:0018193	peptidyl-amino acid modification	4	234	11	4219	0.002234	1	1	0.8731
GO Biological Process	GO:0046128	purine ribonucleoside metabolism	3	234	6	4219	0.002973	1	1	0.936
GO Biological Process	GO:0046112	nucleobase biosynthesis	4	234	12	4219	0.003206	1	1	0.9484
GO Biological Process	GO:0042278	purine nucleoside metabolism	3	234	7	4219	0.004991	1	1	0.9901
GO Biological Process	GO:0044237	cellular metabolism	144	234	2251	4219	0.005761	1	1	0.9952
GO Biological Process	GO:0009112	nucleobase metabolism	5	234	22	4219	0.006084	1	1	0.9964
GO Biological Process	GO:0019856	pyrimidine base biosynthesis	3	234	8	4219	0.007661	1	1	0.9992
GO Biological Process	GO:0009119	ribonucleoside metabolism	3	234	8	4219	0.007661	1	1	0.9992
GO Biological Process	GO:0009414	response to water deprivation	2	234	3	4219	0.008854	1	1	0.9997
GO Biological Process	GO:0009269	response to desiccation	2	234	3	4219	0.008854	1	1	0.9997
GO Biological Process	GO:0009415	response to water	2	234	3	4219	0.008854	1	1	0.9997
GO Biological Process	GO:0009259	ribonucleotide metabolism	5	234	25	4219	0.01072	1	1	1
GO Biological Process	GO:0009076	histidine family amino acid biosynthesis	3	234	9	4219	0.01103	1	1	1
GO Biological Process	GO:0009075	histidine family amino acid metabolism	3	234	9	4219	0.01103	1	1	1
GO Biological Process	GO:0000105	histidine biosynthesis	3	234	9	4219	0.01103	1	1	1
GO Biological Process	GO:0006547	histidine metabolism	3	234	9	4219	0.01103	1	1	1
GO Biological Process	GO:0009059	macromolecule biosynthesis	29	234	346	4219	0.01469	1	1	1
GO Biological Process	GO:0006206	pyrimidine base metabolism	3	234	10	4219	0.01512	1	1	1
GO Biological Process	GO:0007152	spore wall assembly (sensu Saccharomyces)	2	234	4	4219	0.01706	1	1	1
GO Biological Process	GO:0009116	nucleoside metabolism	3	234	11	4219	0.01995	1	1	1
GO Biological Process	GO:0016032	viral life cycle	2	234	5	4219	0.0274	1	1	1
GO Biological Process	GO:0019048	virus-host interaction	2	234	5	4219	0.0274	1	1	1
GO Biological Process	GO:0009260	ribonucleotide biosynthesis	4	234	22	4219	0.03064	1	1	1
GO Biological Process	GO:0008033	tRNA processing	3	234	13	4219	0.03185	1	1	1
GO Biological Process	GO:0009150	purine ribonucleotide metabolism	4	234	23	4219	0.03552	1	1	1
GO Biological Process	GO:0008152	metabolism	156	234	2570	4219	0.0361	1	1	1
GO Biological Process	GO:0006360	transcription from RNA polymerase I promoter	3	234	15	4219	0.04672	1	1	1
GO Biological Process	GO:0051701	interaction with host	2	234	7	4219	0.05347	1	1	1
GO Biological Process	GO:0018216	peptidyl-arginine methylation	1	234	1	4219	0.05546	1	1	1
GO Biological Process	GO:0008285	negative regulation of cell proliferation	1	234	1	4219	0.05546	1	1	1
GO Biological Process	GO:0046086	adenosine biosynthesis	1	234	1	4219	0.05546	1	1	1
GO Biological Process	GO:0042127	regulation of cell proliferation	1	234	1	4219	0.05546	1	1	1
GO Biological Process	GO:0009163	nucleoside biosynthesis	1	234	1	4219	0.05546	1	1	1
GO Biological Process	GO:0042455	ribonucleoside biosynthesis	1	234	1	4219	0.05546	1	1	1
GO Biological Process	GO:0006241	CTP biosynthesis	1	234	1	4219	0.05546	1	1	1
GO Biological Process	GO:0046085	adenosine metabolism	1	234	1	4219	0.05546	1	1	1
GO Biological Process	GO:0006545	glycine biosynthesis	1	234	1	4219	0.05546	1	1	1
GO Biological Process		negative regulation of nuclear mRNA splicing, via spliceosome	1	234	1	4219	0.05546	1	1	1
GO Biological Process	GO:0046129	purine ribonucleoside biosynthesis	1	234	1	4219	0.05546	1	1	1
GO Biological Process	GO:0009209	pyrimidine ribonucleoside triphosphate biosynthesis	1	234	1	4219	0.05546	1	1	1
GO Biological Process	GO:0015959	diadenosine polyphosphate metabolism	1	234	1	4219	0.05546	1	1	1
GO Biological Process	GO:0046036	CTP metabolism	1	234	1	4219	0.05546	1	1	1
GO Biological Process	GO:0042451	purine nucleoside biosynthesis	1	234	1	4219	0.05546	1	1	1
GO Biological Process	GO:0009208	pyrimidine ribonucleoside triphosphate metabolism	1	234	1	4219	0.05546	1	1	1
GO Biological Process	GO:0019346	transsulfuration	1	234	1	4219	0.05546	1	1	1
GO Biological Process	GO:0015956	bis(5'-nucleosidyl) oligophosphate metabolism	1	234	1	4219	0.05546	1	1	1
GO Biological Process	GO:0006081	aldehyde metabolism	4	234	27	4219	0.05931	1	1	1
GO Biological Process	GO:0006163	purine nucleotide metabolism	4	234	27	4219	0.05931	1	1	1
GO Biological Process	GO:0009167	purine ribonucleoside monophosphate metabolism	2	234	8	4219	0.06874	1	1	1
GO Biological Process	GO:0009161	ribonucleoside monophosphate metabolism	2	234	8	4219	0.06874	1	1	1
GO Biological Process	GO:0006730	one-carbon compound metabolism	4	234	29	4219	0.07372	1	1	1
GO Biological Process	GO:0032259	methylation	3	234	18	4219	0.07422	1	1	1
GO Biological Process	GO:0043414	biopolymer methylation	3	234	18	4219	0.07422	1	1	1
GO Biological Process	GO:0001510	RNA methylation	2	234	9	4219	0.08523	1	1	1
GO Biological Process	GO:0009126	purine nucleoside monophosphate metabolism	2	234	9	4219	0.08523	1	1	1
GO Biological Process	GO:0000028	ribosomal small subunit assembly and maintenance	2	234	9	4219	0.08523	1	1	1
GO Biological Process	GO:0009123	nucleoside monophosphate metabolism	2	234	9	4219	0.08523	1	1	1
GO Biological Process	GO:0000004	biological process unknown	33	234	473	4219	0.0935	1	1	1
GO Biological Process	GO:0009152	purine ribonucleotide biosynthesis	3	234	20	4219	0.09571	1	1	1
GO Biological Process	GO:0051169	nuclear transport	5	234	45	4219	0.1014	1	1	1
GO Biological Process	GO:0006067	ethanol metabolism	2	234	10	4219	0.1028	1	1	1
GO Biological Process	GO:0051168	nuclear export	4	234	33	4219	0.1073	1	1	1
GO Biological Process	GO:0016180	snRNA processing	1	234	2	4219	0.1079	1	1	1
GO Biological Process	GO:0009890	negative regulation of biosynthesis	1	234	2	4219	0.1079	1	1	1
GO Biological Process	GO:0031327	negative regulation of cellular biosynthesis	1	234	2	4219	0.1079	1	1	1
GO Biological Process	GO:0016073	snRNA metabolism	1	234	2	4219	0.1079	1	1	1
GO Biological Process	GO:0006313	transposition, DNA-mediated	1	234	2	4219	0.1079	1	1	1
GO Biological Process	GO:0017182	peptidyl-diphthamide metabolism	1	234	2	4219	0.1079	1	1	1
GO Biological Process	GO:0016478	negative regulation of translation	1	234	2	4219	0.1079	1	1	1
GO Biological Process	GO:0018202	peptidyl-histidine modification	1	234	2	4219	0.1079	1	1	1
GO Biological Process	GO:0046037	GMP metabolism	1	234	2	4219	0.1079	1	1	1
GO Biological Process	GO:0032196	transposition	1	234	2	4219	0.1079	1	1	1
GO Biological Process	GO:0009218	pyrimidine ribonucleotide metabolism	1	234	2	4219	0.1079	1	1	1
GO Biological Process	GO:0017183	peptidyl-diphthamide biosynthesis from peptidyl-histidine	1	234	2	4219	0.1079	1	1	1
GO Biological Process	GO:0015805	S-adenosylmethionine transport	1	234	2	4219	0.1079	1	1	1
GO Biological Process	GO:0017148	negative regulation of protein biosynthesis	1	234	2	4219	0.1079	1	1	1
GO Biological Process	GO:0000337	regulation of DNA transposition	1	234	2	4219	0.1079	1	1	1
GO Biological Process	GO:0009220	pyrimidine ribonucleotide biosynthesis	1	234	2	4219	0.1079	1	1	1
GO Biological Process	GO:0000335	negative regulation of DNA transposition	1	234	2	4219	0.1079	1	1	1
GO Biological Process	GO:0006979	response to oxidative stress	4	234	34	4219	0.1166	1	1	1
GO Biological Process	GO:0048523	negative regulation of cellular process	6	234	61	4219	0.12	1	1	1
GO Biological Process	GO:0051243	negative regulation of cellular physiological process	6	234	61	4219	0.12	1	1	1
GO Biological Process	GO:0000032	cell wall mannoprotein biosynthesis	2	234	11	4219	0.1212	1	1	1
GO Biological Process	GO:0006056	mannoprotein metabolism	2	234	11	4219	0.1212	1	1	1
GO Biological Process	GO:0031506	cell wall glycoprotein biosynthesis	2	234	11	4219	0.1212	1	1	1
GO Biological Process	GO:0006057	mannoprotein biosynthesis	2	234	11	4219	0.1212	1	1	1
GO Biological Process	GO:0006913	nucleocytoplasmic transport	5	234	48	4219	0.1247	1	1	1
GO Biological Process	GO:0006164	purine nucleotide biosynthesis	3	234	23	4219	0.132	1	1	1
GO Biological Process	GO:0043118	negative regulation of physiological process	6	234	63	4219	0.1343	1	1	1
GO Biological Process		1,3-beta-glucan metabolism	2	234	12	4219	0.1403	1	1	1
GO Biological Process	GO:0006144	purine base metabolism	2	234	12	4219	0.1403	1	1	1
GO Biological Process	GO:0051028	mRNA transport	3	234	24	4219	0.145	1	1	1
GO Biological Process	GO:0006383	transcription from RNA polymerase III promoter	3	234	24	4219	0.145	1	1	1
GO Biological Process	GO:0006406	mRNA export from nucleus	3	234	24	4219	0.145	1	1	1
GO Biological Process	GO:0048519	negative regulation of biological process	6	234	65	4219	0.1494	1	1	1
GO Biological Process	GO:0044249	cellular biosynthesis	40	234	616	4219	0.1548	1	1	1
GO Biological Process	GO:0000055	ribosomal large subunit export from nucleus	1	234	3	4219	0.1574	1	1	1
GO Biological Process	GO:0006544	glycine metabolism	1	234	3	4219	0.1574	1	1	1
GO Biological Process	GO:0006207	'de novo' pyrimidine base biosynthesis	1	234	3	4219	0.1574	1	1	1
GO Biological Process	GO:0006814	sodium ion transport	1	234	3	4219	0.1574	1	1	1
GO Biological Process	GO:0051053	negative regulation of DNA metabolism	1	234	3	4219	0.1574	1	1	1
GO Biological Process	GO:0006534	cysteine metabolism	1	234	3	4219	0.1574	1	1	1
GO Biological Process	GO:0045910	negative regulation of DNA recombination	1	234	3	4219	0.1574	1	1	1
GO Biological Process	GO:0019483	beta-alanine biosynthesis	1	234	3	4219	0.1574	1	1	1
GO Biological Process	GO:0009147	pyrimidine nucleoside triphosphate metabolism	1	234	3	4219	0.1574	1	1	1
GO Biological Process	GO:0019482	beta-alanine metabolism	1	234	3	4219	0.1574	1	1	1
GO Biological Process	GO:0006399	tRNA metabolism	5	234	52	4219	0.1592	1	1	1
GO Biological Process	GO:0031324	negative regulation of cellular metabolism	5	234	54	4219	0.1778	1	1	1
GO Biological Process	GO:0015871	choline transport	2	234	14	4219	0.1802	1	1	1
GO Biological Process	GO:0006800	oxygen and reactive oxygen species metabolism	4	234	41	4219	0.1903	1	1	1
GO Biological Process	GO:0009165	nucleotide biosynthesis	4	234	41	4219	0.1903	1	1	1
GO Biological Process	GO:0009117	nucleotide metabolism	6	234	71	4219	0.199	1	1	1
GO Biological Process	GO:0051236	establishment of RNA localization	3	234	28	4219	0.2007	1	1	1
GO Biological Process	GO:0006405	RNA export from nucleus	3	234	28	4219	0.2007	1	1	1
GO Biological Process	GO:0050658	RNA transport	3	234	28	4219	0.2007	1	1	1
GO Biological Process	GO:0050657	nucleic acid transport	3	234	28	4219	0.2007	1	1	1
GO Biological Process	GO:0006450	regulation of translational fidelity	1	234	4	4219	0.2041	1	1	1
GO Biological Process	GO:0006835	dicarboxylic acid transport	1	234	4	4219	0.2041	1	1	1
GO Biological Process	GO:0006660	phosphatidylserine catabolism	1	234	4	4219	0.2041	1	1	1
GO Biological Process	GO:0019307	mannose biosynthesis	1	234	4	4219	0.2041	1	1	1
GO Biological Process	GO:0006221	pyrimidine nucleotide biosynthesis	1	234	4	4219	0.2041	1	1	1
GO Biological Process	GO:0009298	GDP-mannose biosynthesis	1	234	4	4219	0.2041	1	1	1
GO Biological Process	GO:0018344	protein geranylgeranylation	1	234	4	4219	0.2041	1	1	1
GO Biological Process	GO:0019673	GDP-mannose metabolism	1	234	4	4219	0.2041	1	1	1
GO Biological Process	GO:0006188	IMP biosynthesis	1	234	4	4219	0.2041	1	1	1
GO Biological Process	GO:0006189	'de novo' IMP biosynthesis	1	234	4	4219	0.2041	1	1	1
GO Biological Process	GO:0016074	snoRNA metabolism	1	234	4	4219	0.2041	1	1	1
GO Biological Process	GO:0007089	traversing start control point of mitotic cell cycle	1	234	4	4219	0.2041	1	1	1
GO Biological Process	GO:0043174	nucleoside salvage	1	234	4	4219	0.2041	1	1	1
GO Biological Process	GO:0009113	purine base biosynthesis	1	234	4	4219	0.2041	1	1	1
GO Biological Process	GO:0000084	S phase of mitotic cell cycle	1	234	4	4219	0.2041	1	1	1
GO Biological Process	GO:0006972	hyperosmotic response	1	234	4	4219	0.2041	1	1	1
GO Biological Process	GO:0018348	protein amino acid geranylgeranylation	1	234	4	4219	0.2041	1	1	1
GO Biological Process	GO:0046040	IMP metabolism	1	234	4	4219	0.2041	1	1	1
GO Biological Process	GO:0009226	nucleotide-sugar biosynthesis	1	234	4	4219	0.2041	1	1	1
GO Biological Process	GO:0046475	glycerophospholipid catabolism	1	234	4	4219	0.2041	1	1	1
GO Biological Process	GO:0006567	threonine catabolism	1	234	4	4219	0.2041	1	1	1
GO Biological Process	GO:0006166	purine ribonucleoside salvage	1	234	4	4219	0.2041	1	1	1
GO Biological Process	GO:0043101	purine salvage	1	234	4	4219	0.2041	1	1	1
GO Biological Process	GO:0051320	S phase	1	234	4	4219	0.2041	1	1	1
GO Biological Process	GO:0046483	heterocycle metabolism	5	234	57	4219	0.2071	1	1	1
GO Biological Process	GO:0006118	electron transport	3	234	29	4219	0.2154	1	1	1
GO Biological Process	GO:0050875	cellular physiological process	184	234	3222	4219	0.2254	1	1	1
GO Biological Process	GO:0009892	negative regulation of metabolism	5	234	59	4219	0.2275	1	1	1
GO Biological Process	GO:0009058	biosynthesis	43	234	696	4219	0.2372	1	1	1
GO Biological Process	GO:0045934	negative regulation of nucleobase, nucleoside, nucleotide and nucleic acid metabolism	4	234	45	4219	0.2377	1	1	1
GO Biological Process	GO:0009987	cellular process	186	234	3265	4219	0.2411	1	1	1
GO Biological Process	GO:0015798	myo-inositol transport	1	234	5	4219	0.2483	1	1	1
GO Biological Process		nucleobase, nucleoside, nucleotide and nucleic acid metabolism	1	234	5	4219	0.2483	1	1	1
GO Biological Process	GO:0030026	manganese ion homeostasis	1	234	5	4219	0.2483	1	1	1
GO Biological Process	GO:0006895	Golgi to endosome transport	1	234	5	4219	0.2483	1	1	1
GO Biological Process	GO:0009156	ribonucleoside monophosphate biosynthesis	1	234	5	4219	0.2483	1	1	1
GO Biological Process	GO:0015700	arsenite transport	1	234	5	4219	0.2483	1	1	1
GO Biological Process	GO:0018342	protein prenylation	1	234	5	4219	0.2483	1	1	1
GO Biological Process	GO:0009168	purine ribonucleoside monophosphate biosynthesis	1	234	5	4219	0.2483	1	1	1
GO Biological Process	GO:0000394	RNA splicing, via endonucleolytic cleavage and ligation	1	234	5	4219	0.2483	1	1	1
GO Biological Process	GO:0006388	tRNA splicing	1	234	5	4219	0.2483	1	1	1
GO Biological Process	GO:0008283	cell proliferation	1	234	5	4219	0.2483	1	1	1
GO Biological Process	GO:0018346	protein amino acid prenylation	1	234	5	4219	0.2483	1	1	1
GO Biological Process	GO:0009306	protein secretion	1	234	5	4219	0.2483	1	1	1
GO Biological Process	GO:0006598	polyamine catabolism	1	234	5	4219	0.2483	1	1	1
GO Biological Process	GO:0006400	tRNA modification	2	234	18	4219	0.2635	1	1	1
GO Biological Process	GO:0006403	RNA localization	3	234	33	4219	0.2759	1	1	1
GO Biological Process	GO:0006417	regulation of protein biosynthesis	2	234	19	4219	0.2845	1	1	1
GO Biological Process	GO:0006445	regulation of translation	2	234	19	4219	0.2845	1	1	1
GO Biological Process	GO:0044403	symbiosis, encompassing mutualism through parasitism	4	234	49	4219	0.2875	1	1	1
GO Biological Process	GO:0044419	interspecies interaction between organisms	4	234	49	4219	0.2875	1	1	1
GO Biological Process	GO:0006220	pyrimidine nucleotide metabolism	1	234	6	4219	0.2901	1	1	1
GO Biological Process	GO:0009124	nucleoside monophosphate biosynthesis	1	234	6	4219	0.2901	1	1	1
GO Biological Process	GO:0000183	chromatin silencing at rDNA	1	234	6	4219	0.2901	1	1	1
GO Biological Process	GO:0009127	purine nucleoside monophosphate biosynthesis	1	234	6	4219	0.2901	1	1	1
GO Biological Process	GO:0006013	mannose metabolism	1	234	6	4219	0.2901	1	1	1
GO Biological Process	GO:0006658	phosphatidylserine metabolism	1	234	6	4219	0.2901	1	1	1
GO Biological Process	GO:0000018	regulation of DNA recombination	1	234	6	4219	0.2901	1	1	1
GO Biological Process	GO:0006725	aromatic compound metabolism	6	234	82	4219	0.3021	1	1	1
GO Biological Process	GO:0045814	negative regulation of gene expression, epigenetic	2	234	20	4219	0.3055	1	1	1
GO Biological Process	GO:0006342	chromatin silencing	2	234	20	4219	0.3055	1	1	1
GO Biological Process	GO:0031507	heterochromatin formation	2	234	20	4219	0.3055	1	1	1
GO Biological Process	GO:0015931	nucleobase, nucleoside, nucleotide and nucleic acid transport	3	234	35	4219	0.3067	1	1	1
GO Biological Process	GO:0006384	transcription initiation from RNA polymerase III promoter	1	234	7	4219	0.3295	1	1	1
GO Biological Process	GO:0009092	homoserine metabolism	1	234	7	4219	0.3295	1	1	1
GO Biological Process	GO:0051248	negative regulation of protein metabolism	1	234	7	4219	0.3295	1	1	1
GO Biological Process	GO:0007346	regulation of progression through mitotic cell cycle	1	234	7	4219	0.3295	1	1	1
GO Biological Process	GO:0045490	pectin catabolism	1	234	7	4219	0.3295	1	1	1
GO Biological Process	GO:0015719	allantoate transport	1	234	7	4219	0.3295	1	1	1
GO Biological Process	GO:0000054	ribosome export from nucleus	1	234	7	4219	0.3295	1	1	1
GO Biological Process	GO:0000101	sulfur amino acid transport	1	234	7	4219	0.3295	1	1	1
GO Biological Process	GO:0015791	polyol transport	1	234	7	4219	0.3295	1	1	1
GO Biological Process		homotypic vacuole fusion, non-autophagic	1	234	7	4219	0.3295	1	1	1
GO Biological Process	GO:0006595	polyamine metabolism	1	234	7	4219	0.3295	1	1	1
GO Biological Process	GO:0016458	gene silencing	2	234	22	4219	0.347	1	1	1
GO Biological Process	GO:0030488	tRNA methylation	1	234	8	4219	0.3667	1	1	1
GO Biological Process	GO:0006791	sulfur utilization	1	234	8	4219	0.3667	1	1	1
GO Biological Process	GO:0006493	protein amino acid O-linked glycosylation	1	234	8	4219	0.3667	1	1	1
GO Biological Process	GO:0019795	nonprotein amino acid biosynthesis	1	234	8	4219	0.3667	1	1	1
GO Biological Process	GO:0009395	phospholipid catabolism	1	234	8	4219	0.3667	1	1	1
GO Biological Process	GO:0009068	aspartate family amino acid catabolism	1	234	8	4219	0.3667	1	1	1
GO Biological Process	GO:0042402	biogenic amine catabolism	1	234	8	4219	0.3667	1	1	1
GO Biological Process	GO:0000103	sulfate assimilation	1	234	8	4219	0.3667	1	1	1
GO Biological Process	GO:0009225	nucleotide-sugar metabolism	1	234	8	4219	0.3667	1	1	1
GO Biological Process	GO:0006402	mRNA catabolism	2	234	23	4219	0.3675	1	1	1
GO Biological Process	GO:0045892	negative regulation of transcription, DNA-dependent	3	234	40	4219	0.3841	1	1	1
GO Biological Process	GO:0040029	regulation of gene expression, epigenetic	2	234	24	4219	0.3877	1	1	1
GO Biological Process	GO:0006576	biogenic amine metabolism	2	234	24	4219	0.3877	1	1	1
GO Biological Process	GO:0000162	tryptophan biosynthesis	1	234	9	4219	0.4019	1	1	1
GO Biological Process	GO:0046466	membrane lipid catabolism	1	234	9	4219	0.4019	1	1	1
GO Biological Process	GO:0048590	non-developmental growth	1	234	9	4219	0.4019	1	1	1
GO Biological Process	GO:0015940	pantothenate biosynthesis	1	234	9	4219	0.4019	1	1	1
GO Biological Process	GO:0015939	pantothenate metabolism	1	234	9	4219	0.4019	1	1	1
GO Biological Process	GO:0009096	aromatic amino acid family biosynthesis, anthranilate pathway	1	234	9	4219	0.4019	1	1	1
GO Biological Process	GO:0007096	regulation of exit from mitosis	1	234	9	4219	0.4019	1	1	1
GO Biological Process	GO:0046685	response to arsenic	1	234	9	4219	0.4019	1	1	1
GO Biological Process	GO:0006479	protein amino acid methylation	1	234	9	4219	0.4019	1	1	1
GO Biological Process	GO:0045488	pectin metabolism	1	234	9	4219	0.4019	1	1	1
GO Biological Process	GO:0042435	indole derivative biosynthesis	1	234	9	4219	0.4019	1	1	1
GO Biological Process	GO:0006566	threonine metabolism	1	234	9	4219	0.4019	1	1	1
GO Biological Process	GO:0008213	protein amino acid alkylation	1	234	9	4219	0.4019	1	1	1
GO Biological Process	GO:0046219	indolalkylamine biosynthesis	1	234	9	4219	0.4019	1	1	1
GO Biological Process	GO:0007117	budding cell bud growth	1	234	9	4219	0.4019	1	1	1
GO Biological Process	GO:0007231	osmosensory signaling pathway	1	234	9	4219	0.4019	1	1	1
GO Biological Process	GO:0051246	regulation of protein metabolism	2	234	25	4219	0.4077	1	1	1
GO Biological Process	GO:0009069	serine family amino acid metabolism	2	234	25	4219	0.4077	1	1	1
GO Biological Process	GO:0000096	sulfur amino acid metabolism	2	234	25	4219	0.4077	1	1	1
GO Biological Process	GO:0031497	chromatin assembly	2	234	25	4219	0.4077	1	1	1
GO Biological Process	GO:0016481	negative regulation of transcription	3	234	42	4219	0.4146	1	1	1
GO Biological Process	GO:0015837	amine transport	3	234	42	4219	0.4146	1	1	1
GO Biological Process	GO:0006749	glutathione metabolism	1	234	10	4219	0.4352	1	1	1
GO Biological Process	GO:0042430	indole and derivative metabolism	1	234	10	4219	0.4352	1	1	1
GO Biological Process	GO:0006568	tryptophan metabolism	1	234	10	4219	0.4352	1	1	1
GO Biological Process	GO:0006586	indolalkylamine metabolism	1	234	10	4219	0.4352	1	1	1
GO Biological Process	GO:0009408	response to heat	1	234	10	4219	0.4352	1	1	1
GO Biological Process	GO:0051052	regulation of DNA metabolism	1	234	10	4219	0.4352	1	1	1
GO Biological Process	GO:0042434	indole derivative metabolism	1	234	10	4219	0.4352	1	1	1
GO Biological Process	GO:0045944	positive regulation of transcription from RNA polymerase II promoter	1	234	10	4219	0.4352	1	1	1
GO Biological Process	GO:0046942	carboxylic acid transport	3	234	44	4219	0.4446	1	1	1
GO Biological Process	GO:0015849	organic acid transport	3	234	44	4219	0.4446	1	1	1
GO Biological Process	GO:0009889	regulation of biosynthesis	2	234	28	4219	0.4655	1	1	1
GO Biological Process	GO:0031326	regulation of cellular biosynthesis	2	234	28	4219	0.4655	1	1	1
GO Biological Process	GO:0006575	amino acid derivative metabolism	2	234	28	4219	0.4655	1	1	1
GO Biological Process	GO:0019794	nonprotein amino acid metabolism	1	234	11	4219	0.4666	1	1	1
GO Biological Process	GO:0009070	serine family amino acid biosynthesis	1	234	11	4219	0.4666	1	1	1
GO Biological Process	GO:0043094	metabolic compound salvage	1	234	11	4219	0.4666	1	1	1
GO Biological Process	GO:0006272	leading strand elongation	1	234	11	4219	0.4666	1	1	1
GO Biological Process	GO:0042219	amino acid derivative catabolism	1	234	11	4219	0.4666	1	1	1
GO Biological Process	GO:0007155	cell adhesion	1	234	11	4219	0.4666	1	1	1
GO Biological Process	GO:0006071	glycerol metabolism	1	234	11	4219	0.4666	1	1	1
GO Biological Process	GO:0019751	polyol metabolism	1	234	11	4219	0.4666	1	1	1
GO Biological Process	GO:0006874	calcium ion homeostasis	1	234	11	4219	0.4666	1	1	1
GO Biological Process	GO:0009266	response to temperature stimulus	1	234	12	4219	0.4962	1	1	1
GO Biological Process	GO:0009201	ribonucleoside triphosphate biosynthesis	1	234	12	4219	0.4962	1	1	1
GO Biological Process	GO:0009199	ribonucleoside triphosphate metabolism	1	234	12	4219	0.4962	1	1	1
GO Biological Process	GO:0006401	RNA catabolism	2	234	31	4219	0.5198	1	1	1
GO Biological Process	GO:0008151	cell growth and/or maintenance	1	234	13	4219	0.5243	1	1	1
GO Biological Process	GO:0045324	late endosome to vacuole transport	1	234	13	4219	0.5243	1	1	1
GO Biological Process	GO:0007062	sister chromatid cohesion	1	234	13	4219	0.5243	1	1	1
GO Biological Process	GO:0009142	nucleoside triphosphate biosynthesis	1	234	13	4219	0.5243	1	1	1
GO Biological Process	GO:0005977	glycogen metabolism	1	234	13	4219	0.5243	1	1	1
GO Biological Process	GO:0008150	biological_process	229	234	4120	4219	0.5272	1	1	1
GO Biological Process	GO:0006302	double-strand break repair	1	234	14	4219	0.5507	1	1	1
GO Biological Process	GO:0030503	regulation of cell redox homeostasis	1	234	14	4219	0.5507	1	1	1
GO Biological Process	GO:0010035	response to inorganic substance	1	234	14	4219	0.5507	1	1	1
GO Biological Process	GO:0045454	cell redox homeostasis	1	234	14	4219	0.5507	1	1	1
GO Biological Process	GO:0045893	positive regulation of transcription, DNA-dependent	1	234	14	4219	0.5507	1	1	1
GO Biological Process	GO:0009141	nucleoside triphosphate metabolism	1	234	14	4219	0.5507	1	1	1
GO Biological Process	GO:0044267	cellular protein metabolism	38	234	695	4219	0.5684	1	1	1
GO Biological Process	GO:0040007	growth	2	234	34	4219	0.5704	1	1	1
GO Biological Process	GO:0031325	positive regulation of cellular metabolism	1	234	15	4219	0.5757	1	1	1
GO Biological Process	GO:0015718	monocarboxylic acid transport	1	234	15	4219	0.5757	1	1	1
GO Biological Process	GO:0045935	positive regulation of nucleobase, nucleoside, nucleotide and nucleic acid metabolism	1	234	15	4219	0.5757	1	1	1
GO Biological Process	GO:0043119	positive regulation of physiological process	1	234	15	4219	0.5757	1	1	1
GO Biological Process	GO:0045941	positive regulation of transcription	1	234	15	4219	0.5757	1	1	1
GO Biological Process	GO:0048522	positive regulation of cellular process	1	234	15	4219	0.5757	1	1	1
GO Biological Process	GO:0000283	establishment of cell polarity (sensu Saccharomyces)	1	234	15	4219	0.5757	1	1	1
GO Biological Process	GO:0051242	positive regulation of cellular physiological process	1	234	15	4219	0.5757	1	1	1
GO Biological Process	GO:0000080	G1 phase of mitotic cell cycle	1	234	15	4219	0.5757	1	1	1
GO Biological Process	GO:0009893	positive regulation of metabolism	1	234	15	4219	0.5757	1	1	1
GO Biological Process	GO:0051318	G1 phase	1	234	15	4219	0.5757	1	1	1
GO Biological Process	GO:0042401	biogenic amine biosynthesis	1	234	16	4219	0.5993	1	1	1
GO Biological Process	GO:0000122	negative regulation of transcription from RNA polymerase II promoter	1	234	16	4219	0.5993	1	1	1
GO Biological Process	GO:0006348	chromatin silencing at telomere	1	234	16	4219	0.5993	1	1	1
GO Biological Process	GO:0016197	endosome transport	1	234	16	4219	0.5993	1	1	1
GO Biological Process	GO:0031509	telomeric heterochromatin formation	1	234	16	4219	0.5993	1	1	1
GO Biological Process	GO:0006298	mismatch repair	1	234	17	4219	0.6216	1	1	1
GO Biological Process	GO:0045005	maintenance of fidelity during DNA-dependent DNA replication	1	234	17	4219	0.6216	1	1	1
GO Biological Process	GO:0006628	mitochondrial translocation	1	234	17	4219	0.6216	1	1	1
GO Biological Process	GO:0042398	amino acid derivative biosynthesis	1	234	17	4219	0.6216	1	1	1
GO Biological Process	GO:0009066	aspartate family amino acid metabolism	2	234	38	4219	0.6317	1	1	1
GO Biological Process	GO:0009073	aromatic amino acid family biosynthesis	1	234	18	4219	0.6427	1	1	1
GO Biological Process	GO:0006270	DNA replication initiation	1	234	18	4219	0.6427	1	1	1
GO Biological Process	GO:0008652	amino acid biosynthesis	5	234	99	4219	0.6505	1	1	1
GO Biological Process	GO:0006790	sulfur metabolism	3	234	60	4219	0.6555	1	1	1
GO Biological Process	GO:0006112	energy reserve metabolism	1	234	19	4219	0.6626	1	1	1
GO Biological Process	GO:0007124	pseudohyphal growth	1	234	19	4219	0.6626	1	1	1
GO Biological Process	GO:0048518	positive regulation of biological process	1	234	19	4219	0.6626	1	1	1
GO Biological Process	GO:0006611	protein export from nucleus	1	234	19	4219	0.6626	1	1	1
GO Biological Process	GO:0015672	monovalent inorganic cation transport	1	234	19	4219	0.6626	1	1	1
GO Biological Process	GO:0044242	cellular lipid catabolism	1	234	19	4219	0.6626	1	1	1
GO Biological Process	GO:0015698	inorganic anion transport	1	234	20	4219	0.6814	1	1	1
GO Biological Process	GO:0006820	anion transport	1	234	20	4219	0.6814	1	1	1
GO Biological Process	GO:0016049	cell growth	1	234	20	4219	0.6814	1	1	1
GO Biological Process	GO:0016042	lipid catabolism	1	234	20	4219	0.6814	1	1	1
GO Biological Process	GO:0009310	amine catabolism	2	234	42	4219	0.6859	1	1	1
GO Biological Process	GO:0044270	nitrogen compound catabolism	2	234	42	4219	0.6859	1	1	1
GO Biological Process	GO:0006351	transcription, DNA-dependent	9	234	182	4219	0.6894	1	1	1
GO Biological Process	GO:0006333	chromatin assembly or disassembly	2	234	43	4219	0.6984	1	1	1
GO Biological Process	GO:0016126	sterol biosynthesis	2	234	43	4219	0.6984	1	1	1
GO Biological Process	GO:0006555	methionine metabolism	1	234	21	4219	0.6992	1	1	1
GO Biological Process	GO:0009309	amine biosynthesis	5	234	106	4219	0.7092	1	1	1
GO Biological Process	GO:0006066	alcohol metabolism	7	234	146	4219	0.7099	1	1	1
GO Biological Process	GO:0009405	pathogenesis	2	234	44	4219	0.7105	1	1	1
GO Biological Process	GO:0042440	pigment metabolism	1	234	22	4219	0.7159	1	1	1
GO Biological Process	GO:0046148	pigment biosynthesis	1	234	22	4219	0.7159	1	1	1
GO Biological Process	GO:0007088	regulation of mitosis	1	234	22	4219	0.7159	1	1	1
GO Biological Process	GO:0019438	aromatic compound biosynthesis	1	234	22	4219	0.7159	1	1	1
GO Biological Process	GO:0019319	hexose biosynthesis	1	234	22	4219	0.7159	1	1	1
GO Biological Process	GO:0046364	monosaccharide biosynthesis	1	234	22	4219	0.7159	1	1	1
GO Biological Process	GO:0044260	cellular macromolecule metabolism	40	234	775	4219	0.724	1	1	1
GO Biological Process	GO:0044271	nitrogen compound biosynthesis	5	234	108	4219	0.7247	1	1	1
GO Biological Process	GO:0051704	interaction between organisms	5	234	108	4219	0.7247	1	1	1
GO Biological Process	GO:0046165	alcohol biosynthesis	1	234	23	4219	0.7318	1	1	1
GO Biological Process	GO:0008361	regulation of cell size	1	234	23	4219	0.7318	1	1	1
GO Biological Process	GO:0051329	interphase of mitotic cell cycle	2	234	46	4219	0.7335	1	1	1
GO Biological Process	GO:0051325	interphase	2	234	46	4219	0.7335	1	1	1
GO Biological Process	GO:0016125	sterol metabolism	2	234	47	4219	0.7444	1	1	1
GO Biological Process	GO:0006879	iron ion homeostasis	1	234	24	4219	0.7467	1	1	1
GO Biological Process	GO:0007033	vacuole organization and biogenesis	1	234	24	4219	0.7467	1	1	1
GO Biological Process	GO:0006865	amino acid transport	1	234	24	4219	0.7467	1	1	1
GO Biological Process	GO:0006606	protein import into nucleus	1	234	24	4219	0.7467	1	1	1
GO Biological Process	GO:0051170	nuclear import	1	234	24	4219	0.7467	1	1	1
GO Biological Process	GO:0043412	biopolymer modification	20	234	406	4219	0.7498	1	1	1
GO Biological Process	GO:0006694	steroid biosynthesis	2	234	48	4219	0.7549	1	1	1
GO Biological Process	GO:0042157	lipoprotein metabolism	1	234	25	4219	0.7609	1	1	1
GO Biological Process	GO:0006271	DNA strand elongation	1	234	25	4219	0.7609	1	1	1
GO Biological Process	GO:0030447	filamentous growth	1	234	25	4219	0.7609	1	1	1
GO Biological Process	GO:0042158	lipoprotein biosynthesis	1	234	25	4219	0.7609	1	1	1
GO Biological Process	GO:0042050	protein amino acid lipidation	1	234	25	4219	0.7609	1	1	1
GO Biological Process	GO:0006457	protein folding	2	234	50	4219	0.7748	1	1	1
GO Biological Process	GO:0043413	biopolymer glycosylation	2	234	50	4219	0.7748	1	1	1
GO Biological Process	GO:0009101	glycoprotein biosynthesis	2	234	50	4219	0.7748	1	1	1
GO Biological Process	GO:0006486	protein amino acid glycosylation	2	234	50	4219	0.7748	1	1	1
GO Biological Process	GO:0009072	aromatic amino acid family metabolism	1	234	27	4219	0.7868	1	1	1
GO Biological Process	GO:0008380	RNA splicing	1	234	27	4219	0.7868	1	1	1
GO Biological Process	GO:0007166	cell surface receptor linked signal transduction	1	234	27	4219	0.7868	1	1	1
GO Biological Process	GO:0044247	cellular polysaccharide catabolism	1	234	27	4219	0.7868	1	1	1
GO Biological Process	GO:0008202	steroid metabolism	2	234	52	4219	0.7933	1	1	1
GO Biological Process	GO:0009628	response to abiotic stimulus	2	234	53	4219	0.802	1	1	1
GO Biological Process	GO:0009100	glycoprotein metabolism	2	234	53	4219	0.802	1	1	1
GO Biological Process	GO:0007582	physiological process	192	234	3541	4219	0.8161	1	1	1
GO Biological Process	GO:0006769	nicotinamide metabolism	1	234	30	4219	0.8206	1	1	1
GO Biological Process	GO:0006644	phospholipid metabolism	2	234	56	4219	0.8263	1	1	1
GO Biological Process	GO:0006752	group transfer coenzyme metabolism	1	234	31	4219	0.8306	1	1	1
GO Biological Process	GO:0006355	regulation of transcription, DNA-dependent	4	234	104	4219	0.8381	1	1	1
GO Biological Process	GO:0019362	pyridine nucleotide metabolism	1	234	32	4219	0.84	1	1	1
GO Biological Process	GO:0006338	chromatin remodeling	2	234	59	4219	0.8479	1	1	1
GO Biological Process	GO:0017038	protein import	1	234	33	4219	0.849	1	1	1
GO Biological Process	GO:0006650	glycerophospholipid metabolism	1	234	33	4219	0.849	1	1	1
GO Biological Process	GO:0008654	phospholipid biosynthesis	1	234	33	4219	0.849	1	1	1
GO Biological Process	GO:0007114	cell budding	1	234	33	4219	0.849	1	1	1
GO Biological Process	GO:0019954	asexual reproduction	1	234	33	4219	0.849	1	1	1
GO Biological Process	GO:0030036	actin cytoskeleton organization and biogenesis	2	234	60	4219	0.8545	1	1	1
GO Biological Process	GO:0000272	polysaccharide catabolism	1	234	34	4219	0.8574	1	1	1
GO Biological Process	GO:0006073	glucan metabolism	1	234	34	4219	0.8574	1	1	1
GO Biological Process	GO:0006892	post-Golgi vesicle-mediated transport	1	234	34	4219	0.8574	1	1	1
GO Biological Process	GO:0046916	transition metal ion homeostasis	1	234	34	4219	0.8574	1	1	1
GO Biological Process	GO:0009063	amino acid catabolism	1	234	35	4219	0.8654	1	1	1
GO Biological Process	GO:0016071	mRNA metabolism	2	234	62	4219	0.867	1	1	1
GO Biological Process	GO:0006261	DNA-dependent DNA replication	2	234	62	4219	0.867	1	1	1
GO Biological Process	GO:0030029	actin filament-based process	2	234	63	4219	0.8729	1	1	1
GO Biological Process	GO:0006623	protein targeting to vacuole	1	234	36	4219	0.8729	1	1	1
GO Biological Process	GO:0006352	transcription initiation	1	234	36	4219	0.8729	1	1	1
GO Biological Process	GO:0006310	DNA recombination	1	234	36	4219	0.8729	1	1	1
GO Biological Process	GO:0015893	drug transport	1	234	37	4219	0.88	1	1	1
GO Biological Process	GO:0007001	chromosome organization and biogenesis (sensu Eukaryota)	5	234	137	4219	0.886	1	1	1
GO Biological Process	GO:0008204	ergosterol metabolism	1	234	38	4219	0.8867	1	1	1
GO Biological Process	GO:0006696	ergosterol biosynthesis	1	234	38	4219	0.8867	1	1	1
GO Biological Process	GO:0006970	response to osmotic stress	1	234	38	4219	0.8867	1	1	1
GO Biological Process	GO:0042221	response to chemical stimulus	6	234	160	4219	0.8881	1	1	1
GO Biological Process	GO:0005996	monosaccharide metabolism	2	234	68	4219	0.8988	1	1	1
GO Biological Process		nuclear mRNA splicing, via spliceosome	1	234	40	4219	0.8991	1	1	1
GO Biological Process	GO:0006520	amino acid metabolism	7	234	189	4219	0.9091	1	1	1
GO Biological Process	GO:0043037	translation	3	234	96	4219	0.9091	1	1	1
GO Biological Process	GO:0006733	oxidoreduction coenzyme metabolism	1	234	42	4219	0.9101	1	1	1
GO Biological Process	GO:0006413	translational initiation	1	234	42	4219	0.9101	1	1	1
GO Biological Process	GO:0000074	regulation of progression through cell cycle	2	234	71	4219	0.9119	1	1	1
GO Biological Process	GO:0051726	regulation of cell cycle	2	234	71	4219	0.9119	1	1	1
GO Biological Process	GO:0051276	chromosome organization and biogenesis	5	234	145	4219	0.9129	1	1	1
GO Biological Process	GO:0042493	response to drug	1	234	43	4219	0.9151	1	1	1
GO Biological Process	GO:0030005	di-, tri-valent inorganic cation homeostasis	1	234	43	4219	0.9151	1	1	1
GO Biological Process	GO:0016568	chromatin modification	3	234	98	4219	0.9162	1	1	1
GO Biological Process	GO:0006325	establishment and/or maintenance of chromatin architecture	4	234	123	4219	0.9178	1	1	1
GO Biological Process	GO:0006323	DNA packaging	4	234	123	4219	0.9178	1	1	1
GO Biological Process	GO:0006260	DNA replication	2	234	73	4219	0.9197	1	1	1
GO Biological Process	GO:0019748	secondary metabolism	1	234	44	4219	0.9199	1	1	1
GO Biological Process	GO:0007015	actin filament organization	1	234	44	4219	0.9199	1	1	1
GO Biological Process	GO:0045184	establishment of protein localization	4	234	124	4219	0.9208	1	1	1
GO Biological Process	GO:0006357	regulation of transcription from RNA polymerase II promoter	2	234	75	4219	0.9269	1	1	1
GO Biological Process	GO:0006605	protein targeting	3	234	102	4219	0.929	1	1	1
GO Biological Process	GO:0006643	membrane lipid metabolism	2	234	76	4219	0.9303	1	1	1
GO Biological Process	GO:0046467	membrane lipid biosynthesis	1	234	47	4219	0.9326	1	1	1
GO Biological Process	GO:0007047	cell wall organization and biogenesis	3	234	104	4219	0.9346	1	1	1
GO Biological Process	GO:0006366	transcription from RNA polymerase II promoter	4	234	131	4219	0.9392	1	1	1
GO Biological Process	GO:0006519	amino acid and derivative metabolism	7	234	202	4219	0.9393	1	1	1
GO Biological Process	GO:0045229	external encapsulating structure organization and biogenesis	3	234	106	4219	0.9399	1	1	1
GO Biological Process	GO:0016051	carbohydrate biosynthesis	1	234	49	4219	0.9399	1	1	1
GO Biological Process	GO:0006875	metal ion homeostasis	1	234	49	4219	0.9399	1	1	1
GO Biological Process	GO:0006950	response to stress	8	234	227	4219	0.9435	1	1	1
GO Biological Process	GO:0006281	DNA repair	2	234	82	4219	0.9476	1	1	1
GO Biological Process	GO:0009108	coenzyme biosynthesis	1	234	52	4219	0.9495	1	1	1
GO Biological Process	GO:0008104	protein localization	4	234	136	4219	0.9499	1	1	1
GO Biological Process	GO:0006732	coenzyme metabolism	3	234	112	4219	0.9534	1	1	1
GO Biological Process	GO:0044264	cellular polysaccharide metabolism	2	234	85	4219	0.9546	1	1	1
GO Biological Process	GO:0006886	intracellular protein transport	3	234	113	4219	0.9554	1	1	1
GO Biological Process	GO:0006767	water-soluble vitamin metabolism	1	234	55	4219	0.9575	1	1	1
GO Biological Process	GO:0006766	vitamin metabolism	1	234	55	4219	0.9575	1	1	1
GO Biological Process	GO:0019725	cell homeostasis	2	234	87	4219	0.9588	1	1	1
GO Biological Process	GO:0051301	cell division	1	234	56	4219	0.9599	1	1	1
GO Biological Process	GO:0007165	signal transduction	3	234	116	4219	0.9608	1	1	1
GO Biological Process	GO:0000747	conjugation with cellular fusion	1	234	57	4219	0.9622	1	1	1
GO Biological Process	GO:0000746	conjugation	1	234	57	4219	0.9622	1	1	1
GO Biological Process	GO:0016052	carbohydrate catabolism	1	234	57	4219	0.9622	1	1	1
GO Biological Process	GO:0044275	cellular carbohydrate catabolism	1	234	57	4219	0.9622	1	1	1
GO Biological Process	GO:0007059	chromosome segregation	1	234	58	4219	0.9643	1	1	1
GO Biological Process	GO:0019953	sexual reproduction	1	234	58	4219	0.9643	1	1	1
GO Biological Process	GO:0006974	response to DNA damage stimulus	2	234	90	4219	0.9644	1	1	1
GO Biological Process	GO:0015031	protein transport	3	234	119	4219	0.9656	1	1	1
GO Biological Process	GO:0007067	mitosis	1	234	59	4219	0.9663	1	1	1
GO Biological Process	GO:0007242	intracellular signaling cascade	1	234	60	4219	0.9682	1	1	1
GO Biological Process	GO:0000087	M phase of mitotic cell cycle	1	234	60	4219	0.9682	1	1	1
GO Biological Process	GO:0008610	lipid biosynthesis	3	234	122	4219	0.9698	1	1	1
GO Biological Process	GO:0019318	hexose metabolism	1	234	61	4219	0.97	1	1	1
GO Biological Process	GO:0042592	homeostasis	2	234	94	4219	0.9707	1	1	1
GO Biological Process	GO:0000902	cellular morphogenesis	1	234	63	4219	0.9733	1	1	1
GO Biological Process	GO:0009719	response to endogenous stimulus	2	234	96	4219	0.9735	1	1	1
GO Biological Process	GO:0007154	cell communication	3	234	125	4219	0.9736	1	1	1
GO Biological Process	GO:0005976	polysaccharide metabolism	2	234	98	4219	0.976	1	1	1
GO Biological Process	GO:0048610	reproductive cellular physiological process	1	234	65	4219	0.9762	1	1	1
GO Biological Process	GO:0050876	reproductive physiological process	1	234	65	4219	0.9762	1	1	1
GO Biological Process	GO:0009653	morphogenesis	1	234	65	4219	0.9762	1	1	1
GO Biological Process	GO:0000003	reproduction	2	234	100	4219	0.9782	1	1	1
GO Biological Process	GO:0051188	cofactor biosynthesis	1	234	67	4219	0.9788	1	1	1
GO Biological Process	GO:0006259	DNA metabolism	8	234	258	4219	0.9794	1	1	1
GO Biological Process	GO:0030003	cation homeostasis	1	234	68	4219	0.98	1	1	1
GO Biological Process	GO:0031323	regulation of cellular metabolism	8	234	259	4219	0.9801	1	1	1
GO Biological Process	GO:0006091	generation of precursor metabolites and energy	4	234	161	4219	0.9819	1	1	1
GO Biological Process	GO:0051186	cofactor metabolism	3	234	135	4219	0.9832	1	1	1
GO Biological Process	GO:0051244	regulation of cellular physiological process	12	234	359	4219	0.9841	1	1	1
GO Biological Process	GO:0050794	regulation of cellular process	12	234	359	4219	0.9841	1	1	1
GO Biological Process	GO:0007034	vacuolar transport	1	234	72	4219	0.9841	1	1	1
GO Biological Process	GO:0006873	cell ion homeostasis	1	234	73	4219	0.985	1	1	1
GO Biological Process	GO:0030001	metal ion transport	1	234	74	4219	0.9859	1	1	1
GO Biological Process	GO:0009308	amine metabolism	7	234	246	4219	0.9867	1	1	1
GO Biological Process	GO:0006468	protein amino acid phosphorylation	1	234	75	4219	0.9867	1	1	1
GO Biological Process	GO:0019219	regulation of nucleobase, nucleoside, nucleotide and nucleic acid metabolism	6	234	222	4219	0.9872	1	1	1
GO Biological Process	GO:0006350	transcription	10	234	323	4219	0.9886	1	1	1
GO Biological Process	GO:0050801	ion homeostasis	1	234	78	4219	0.9888	1	1	1
GO Biological Process	GO:0019222	regulation of metabolism	8	234	276	4219	0.989	1	1	1
GO Biological Process	GO:0050791	regulation of physiological process	12	234	371	4219	0.9891	1	1	1
GO Biological Process	GO:0046903	secretion	2	234	114	4219	0.9892	1	1	1
GO Biological Process	GO:0006811	ion transport	2	234	115	4219	0.9898	1	1	1
GO Biological Process	GO:0043285	biopolymer catabolism	4	234	177	4219	0.9909	1	1	1
GO Biological Process	GO:0000278	mitotic cell cycle	2	234	118	4219	0.9912	1	1	1
GO Biological Process	GO:0048193	Golgi vesicle transport	1	234	83	4219	0.9916	1	1	1
GO Biological Process	GO:0044265	cellular macromolecule catabolism	4	234	181	4219	0.9923	1	1	1
GO Biological Process	GO:0007010	cytoskeleton organization and biogenesis	2	234	121	4219	0.9925	1	1	1
GO Biological Process	GO:0006511	ubiquitin-dependent protein catabolism	1	234	85	4219	0.9926	1	1	1
GO Biological Process	GO:0050789	regulation of biological process	12	234	385	4219	0.9931	1	1	1
GO Biological Process	GO:0043632	modification-dependent macromolecule catabolism	1	234	87	4219	0.9934	1	1	1
GO Biological Process	GO:0019941	modification-dependent protein catabolism	1	234	87	4219	0.9934	1	1	1
GO Biological Process	GO:0045449	regulation of transcription	5	234	213	4219	0.9936	1	1	1
GO Biological Process	GO:0051603	proteolysis during cellular protein catabolism	1	234	88	4219	0.9938	1	1	1
GO Biological Process	GO:0016310	phosphorylation	1	234	88	4219	0.9938	1	1	1
GO Biological Process	GO:0006508	proteolysis	2	234	125	4219	0.9939	1	1	1
GO Biological Process	GO:0006807	nitrogen compound metabolism	7	234	269	4219	0.9944	1	1	1
GO Biological Process	GO:0000279	M phase	1	234	93	4219	0.9953	1	1	1
GO Biological Process	GO:0044257	cellular protein catabolism	1	234	93	4219	0.9953	1	1	1
GO Biological Process	GO:0050896	response to stimulus	10	234	350	4219	0.9955	1	1	1
GO Biological Process	GO:0006812	cation transport	1	234	94	4219	0.9956	1	1	1
GO Biological Process	GO:0046907	intracellular transport	6	234	251	4219	0.996	1	1	1
GO Biological Process	GO:0044262	cellular carbohydrate metabolism	4	234	198	4219	0.9964	1	1	1
GO Biological Process	GO:0044255	cellular lipid metabolism	4	234	202	4219	0.997	1	1	1
GO Biological Process	GO:0044248	cellular catabolism	7	234	290	4219	0.9976	1	1	1
GO Biological Process	GO:0009057	macromolecule catabolism	4	234	207	4219	0.9976	1	1	1
GO Biological Process	GO:0051649	establishment of cellular localization	6	234	264	4219	0.9977	1	1	1
GO Biological Process	GO:0006629	lipid metabolism	4	234	211	4219	0.998	1	1	1
GO Biological Process	GO:0030163	protein catabolism	1	234	109	4219	0.9982	1	1	1
GO Biological Process	GO:0051641	cellular localization	6	234	271	4219	0.9983	1	1	1
GO Biological Process	GO:0045045	secretory pathway	1	234	111	4219	0.9984	1	1	1
GO Biological Process	GO:0006512	ubiquitin cycle	1	234	116	4219	0.9988	1	1	1
GO Biological Process	GO:0007275	development	1	234	116	4219	0.9988	1	1	1
GO Biological Process	GO:0008371	obsolete biological process	1	234	117	4219	0.9989	1	1	1
GO Biological Process	GO:0015980	energy derivation by oxidation of organic compounds	1	234	120	4219	0.999	1	1	1
GO Biological Process	GO:0009056	catabolism	7	234	314	4219	0.9991	1	1	1
GO Biological Process	GO:0019752	carboxylic acid metabolism	7	234	317	4219	0.9992	1	1	1
GO Biological Process	GO:0006082	organic acid metabolism	7	234	317	4219	0.9992	1	1	1
GO Biological Process	GO:0006793	phosphorus metabolism	1	234	125	4219	0.9993	1	1	1
GO Biological Process	GO:0006796	phosphate metabolism	1	234	125	4219	0.9993	1	1	1
GO Biological Process	GO:0006464	protein modification	9	234	373	4219	0.9993	1	1	1
GO Biological Process	GO:0005975	carbohydrate metabolism	4	234	250	4219	0.9997	1	1	1
GO Biological Process	GO:0007049	cell cycle	2	234	192	4219	0.9998	1	1	1
GO Biological Process	GO:0016192	vesicle-mediated transport	1	234	156	4219	0.9999	1	1	1
GO Biological Process	GO:0051234	establishment of localization	22	234	778	4219	1	1	1	1
GO Biological Process	GO:0006810	transport	21	234	761	4219	1	1	1	1
GO Biological Process	GO:0051179	localization	22	234	795	4219	1	1	1	1
GO Cellular Component	GO:0005730	nucleolus	59	219	130	3787	6.576e-41	6.07e-38	6.05e-38	0
GO Cellular Component	GO:0043228	non-membrane-bound organelle	83	219	442	3787	1.564e-25	1.444e-22	1.433e-22	0
GO Cellular Component	GO:0043232	intracellular non-membrane-bound organelle	83	219	442	3787	1.564e-25	1.444e-22	1.433e-22	0
GO Cellular Component	GO:0031981	nuclear lumen	61	219	270	3787	1.33e-22	1.228e-19	1.214e-19	0
GO Cellular Component	GO:0031974	membrane-enclosed lumen	63	219	395	3787	4.061e-15	3.748e-12	3.683e-12	3.792e-12
GO Cellular Component	GO:0043233	organelle lumen	63	219	395	3787	4.061e-15	3.748e-12	3.683e-12	3.792e-12
GO Cellular Component	GO:0044428	nuclear part	68	219	480	3787	1.145e-13	1.057e-10	1.034e-10	1.057e-10
GO Cellular Component	GO:0005830	cytosolic ribosome (sensu Eukaryota)	21	219	85	3787	6.309e-09	5.823e-06	5.665e-06	5.823e-06
GO Cellular Component	GO:0044452	nucleolar part	14	219	39	3787	1.288e-08	1.189e-05	1.154e-05	1.189e-05
GO Cellular Component	GO:0005842	cytosolic large ribosomal subunit (sensu Eukaryota)	14	219	40	3787	1.88e-08	1.735e-05	1.683e-05	1.735e-05
GO Cellular Component	GO:0044445	cytosolic part	21	219	90	3787	1.903e-08	1.756e-05	1.701e-05	1.756e-05
GO Cellular Component	GO:0044446	intracellular organelle part	100	219	1086	3787	2.786e-08	2.571e-05	2.488e-05	2.571e-05
GO Cellular Component	GO:0044422	organelle part	100	219	1086	3787	2.786e-08	2.571e-05	2.488e-05	2.571e-05
GO Cellular Component	GO:0030529	ribonucleoprotein complex	36	219	243	3787	6.915e-08	6.383e-05	6.161e-05	6.382e-05
GO Cellular Component	GO:0005634	nucleus	102	219	1148	3787	1.349e-07	0.0001245	0.0001201	0.0001245
GO Cellular Component	GO:0005732	small nucleolar ribonucleoprotein complex	9	219	23	3787	2.466e-06	0.002276	0.002182	0.002274
GO Cellular Component	GO:0005840	ribosome	23	219	151	3787	1.27e-05	0.01172	0.0112	0.01165
GO Cellular Component	GO:0015934	large ribosomal subunit	14	219	65	3787	1.347e-05	0.01243	0.01187	0.01236
GO Cellular Component	GO:0005829	cytosol	26	219	213	3787	0.0001753	0.1618	0.1532	0.1494
GO Cellular Component	GO:0044424	intracellular part	185	219	2868	3787	0.0008099	0.7475	0.7022	0.5266
GO Cellular Component	GO:0005622	intracellular	185	219	2891	3787	0.00161	1	1	0.774
GO Cellular Component	GO:0030532	small nuclear ribonucleoprotein complex	7	219	39	3787	0.006174	1	1	0.9967
GO Cellular Component	GO:0000178	exosome (RNase complex)	3	219	8	3787	0.008601	1	1	0.9997
GO Cellular Component	GO:0000176	nuclear exosome (RNase complex)	3	219	8	3787	0.008601	1	1	0.9997
GO Cellular Component	GO:0043226	organelle	146	219	2228	3787	0.008721	1	1	0.9997
GO Cellular Component	GO:0043229	intracellular organelle	146	219	2228	3787	0.008721	1	1	0.9997
GO Cellular Component	GO:0005843	cytosolic small ribosomal subunit (sensu Eukaryota)	6	219	35	3787	0.0138	1	1	1
GO Cellular Component	GO:0016283	eukaryotic 48S initiation complex	6	219	35	3787	0.0138	1	1	1
GO Cellular Component	GO:0005736	DNA-directed RNA polymerase I complex	3	219	10	3787	0.01691	1	1	1
GO Cellular Component	GO:0015935	small ribosomal subunit	7	219	50	3787	0.02342	1	1	1
GO Cellular Component	GO:0043234	protein complex	52	219	711	3787	0.03468	1	1	1
GO Cellular Component	GO:0005575	cellular_component	219	219	3734	3787	0.0416	1	1	1
GO Cellular Component	GO:0030880	RNA polymerase complex	3	219	14	3787	0.04325	1	1	1
GO Cellular Component	GO:0016282	eukaryotic 43S preinitiation complex	6	219	47	3787	0.05153	1	1	1
GO Cellular Component	GO:0000177	cytoplasmic exosome (RNase complex)	2	219	7	3787	0.05766	1	1	1
GO Cellular Component	GO:0005626	insoluble fraction	1	219	1	3787	0.05783	1	1	1
GO Cellular Component	GO:0005731	nucleolus organizer complex	1	219	1	3787	0.05783	1	1	1
GO Cellular Component	GO:0042721	mitochondrial inner membrane protein insertion complex	1	219	2	3787	0.1123	1	1	1
GO Cellular Component	GO:0000214	tRNA-intron endonuclease complex	1	219	2	3787	0.1123	1	1	1
GO Cellular Component	GO:0005637	nuclear inner membrane	1	219	2	3787	0.1123	1	1	1
GO Cellular Component	GO:0005968	Rab-protein geranylgeranyltransferase complex	1	219	2	3787	0.1123	1	1	1
GO Cellular Component	GO:0005666	DNA-directed RNA polymerase III complex	2	219	11	3787	0.1299	1	1	1
GO Cellular Component	GO:0005655	nucleolar ribonuclease P complex	1	219	3	3787	0.1637	1	1	1
GO Cellular Component	GO:0000172	ribonuclease MRP complex	1	219	3	3787	0.1637	1	1	1
GO Cellular Component	GO:0030677	ribonuclease P complex	1	219	3	3787	0.1637	1	1	1
GO Cellular Component	GO:0043227	membrane-bound organelle	125	219	2061	3787	0.2291	1	1	1
GO Cellular Component	GO:0043231	intracellular membrane-bound organelle	125	219	2061	3787	0.2291	1	1	1
GO Cellular Component	GO:0005685	snRNP U1	1	219	5	3787	0.2577	1	1	1
GO Cellular Component	GO:0005851	eukaryotic translation initiation factor 2B complex	1	219	5	3787	0.2577	1	1	1
GO Cellular Component	GO:0005844	polysome	1	219	5	3787	0.2577	1	1	1
GO Cellular Component	GO:0042763	immature spore	1	219	5	3787	0.2577	1	1	1
GO Cellular Component	GO:0000119	mediator complex	1	219	6	3787	0.3007	1	1	1
GO Cellular Component	GO:0005663	DNA replication factor C complex	1	219	7	3787	0.3412	1	1	1
GO Cellular Component	GO:0000329	vacuolar membrane (sensu Fungi)	3	219	36	3787	0.3461	1	1	1
GO Cellular Component	GO:0008372	cellular component unknown	17	219	264	3787	0.3566	1	1	1
GO Cellular Component	GO:0005941	unlocalized protein complex	1	219	8	3787	0.3794	1	1	1
GO Cellular Component	GO:0000243	commitment complex	1	219	8	3787	0.3794	1	1	1
GO Cellular Component	GO:0044453	nuclear membrane part	2	219	26	3787	0.4489	1	1	1
GO Cellular Component	GO:0031965	nuclear membrane	2	219	26	3787	0.4489	1	1	1
GO Cellular Component	GO:0005623	cell	200	219	3444	3787	0.4793	1	1	1
GO Cellular Component		DNA-directed RNA polymerase II, core complex	1	219	11	3787	0.4812	1	1	1
GO Cellular Component	GO:0044464	cell part	199	219	3436	3787	0.5308	1	1	1
GO Cellular Component	GO:0005763	mitochondrial small ribosomal subunit	1	219	14	3787	0.5663	1	1	1
GO Cellular Component	GO:0030137	COPI-coated vesicle	1	219	15	3787	0.5915	1	1	1
GO Cellular Component	GO:0000314	organellar small ribosomal subunit	1	219	15	3787	0.5915	1	1	1
GO Cellular Component	GO:0005684	major (U2-dependent) spliceosome	1	219	17	3787	0.6376	1	1	1
GO Cellular Component	GO:0005635	nuclear envelope	2	219	38	3787	0.655	1	1	1
GO Cellular Component	GO:0030136	clathrin-coated vesicle	1	219	18	3787	0.6586	1	1	1
GO Cellular Component	GO:0005857	actin cortical patch (sensu Saccharomyces)	1	219	18	3787	0.6586	1	1	1
GO Cellular Component	GO:0015629	actin cytoskeleton	1	219	19	3787	0.6784	1	1	1
GO Cellular Component	GO:0005774	vacuolar membrane	3	219	60	3787	0.6839	1	1	1
GO Cellular Component	GO:0044437	vacuolar part	3	219	61	3787	0.6948	1	1	1
GO Cellular Component	GO:0019866	organelle inner membrane	4	219	82	3787	0.7078	1	1	1
GO Cellular Component	GO:0005643	nuclear pore	1	219	23	3787	0.747	1	1	1
GO Cellular Component	GO:0046930	pore complex	1	219	23	3787	0.747	1	1	1
GO Cellular Component	GO:0044455	mitochondrial membrane part	1	219	24	3787	0.7617	1	1	1
GO Cellular Component	GO:0005624	membrane fraction	3	219	68	3787	0.7631	1	1	1
GO Cellular Component	GO:0005657	replication fork	1	219	25	3787	0.7756	1	1	1
GO Cellular Component	GO:0031970	organelle envelope lumen	1	219	25	3787	0.7756	1	1	1
GO Cellular Component	GO:0005792	microsome	1	219	25	3787	0.7756	1	1	1
GO Cellular Component	GO:0005758	mitochondrial intermembrane space	1	219	25	3787	0.7756	1	1	1
GO Cellular Component	GO:0042598	vesicular fraction	1	219	25	3787	0.7756	1	1	1
GO Cellular Component	GO:0005654	nucleoplasm	7	219	152	3787	0.787	1	1	1
GO Cellular Component	GO:0005782	peroxisomal matrix	1	219	27	3787	0.8009	1	1	1
GO Cellular Component	GO:0000267	cell fraction	4	219	97	3787	0.8223	1	1	1
GO Cellular Component	GO:0000502	proteasome complex (sensu Eukaryota)	1	219	29	3787	0.8234	1	1	1
GO Cellular Component	GO:0016591	DNA-directed RNA polymerase II, holoenzyme	1	219	30	3787	0.8337	1	1	1
GO Cellular Component	GO:0005576	extracellular region	1	219	30	3787	0.8337	1	1	1
GO Cellular Component	GO:0009277	cell wall (sensu Fungi)	2	219	56	3787	0.8442	1	1	1
GO Cellular Component	GO:0005743	mitochondrial inner membrane	3	219	80	3787	0.8511	1	1	1
GO Cellular Component	GO:0005618	cell wall	2	219	57	3787	0.8512	1	1	1
GO Cellular Component	GO:0005811	lipid particle	1	219	32	3787	0.8526	1	1	1
GO Cellular Component	GO:0030312	external encapsulating structure	2	219	58	3787	0.858	1	1	1
GO Cellular Component	GO:0031975	envelope	7	219	167	3787	0.8603	1	1	1
GO Cellular Component	GO:0031967	organelle envelope	7	219	167	3787	0.8603	1	1	1
GO Cellular Component	GO:0005798	Golgi-associated vesicle	1	219	34	3787	0.8693	1	1	1
GO Cellular Component	GO:0005740	mitochondrial envelope	5	219	129	3787	0.8769	1	1	1
GO Cellular Component	GO:0030135	coated vesicle	1	219	37	3787	0.8908	1	1	1
GO Cellular Component	GO:0044439	peroxisomal part	1	219	38	3787	0.8972	1	1	1
GO Cellular Component	GO:0044438	microbody part	1	219	38	3787	0.8972	1	1	1
GO Cellular Component	GO:0005761	mitochondrial ribosome	1	219	41	3787	0.9142	1	1	1
GO Cellular Component	GO:0005681	spliceosome complex	1	219	42	3787	0.9192	1	1	1
GO Cellular Component	GO:0000313	organellar ribosome	1	219	43	3787	0.9239	1	1	1
GO Cellular Component	GO:0031966	mitochondrial membrane	3	219	97	3787	0.9268	1	1	1
GO Cellular Component	GO:0000323	lytic vacuole	3	219	98	3787	0.9299	1	1	1
GO Cellular Component	GO:0000322	storage vacuole	3	219	98	3787	0.9299	1	1	1
GO Cellular Component	GO:0000324	vacuole (sensu Fungi)	3	219	98	3787	0.9299	1	1	1
GO Cellular Component	GO:0031988	membrane-bound vesicle	1	219	55	3787	0.9631	1	1	1
GO Cellular Component	GO:0031982	vesicle	1	219	55	3787	0.9631	1	1	1
GO Cellular Component	GO:0016023	cytoplasmic membrane-bound vesicle	1	219	55	3787	0.9631	1	1	1
GO Cellular Component	GO:0031410	cytoplasmic vesicle	1	219	55	3787	0.9631	1	1	1
GO Cellular Component	GO:0042579	microbody	1	219	58	3787	0.9693	1	1	1
GO Cellular Component	GO:0005777	peroxisome	1	219	58	3787	0.9693	1	1	1
GO Cellular Component	GO:0044451	nucleoplasm part	4	219	143	3787	0.9706	1	1	1
GO Cellular Component	GO:0005737	cytoplasm	103	219	2010	3787	0.9722	1	1	1
GO Cellular Component	GO:0005887	integral to plasma membrane	2	219	92	3787	0.9736	1	1	1
GO Cellular Component	GO:0005773	vacuole	3	219	122	3787	0.9763	1	1	1
GO Cellular Component	GO:0005794	Golgi apparatus	2	219	96	3787	0.9785	1	1	1
GO Cellular Component	GO:0031226	intrinsic to plasma membrane	2	219	100	3787	0.9826	1	1	1
GO Cellular Component	GO:0044431	Golgi apparatus part	1	219	70	3787	0.9851	1	1	1
GO Cellular Component	GO:0005667	transcription factor complex	1	219	73	3787	0.9876	1	1	1
GO Cellular Component	GO:0044427	chromosomal part	1	219	75	3787	0.989	1	1	1
GO Cellular Component	GO:0005789	endoplasmic reticulum membrane	1	219	77	3787	0.9903	1	1	1
GO Cellular Component	GO:0044429	mitochondrial part	6	219	222	3787	0.9913	1	1	1
GO Cellular Component	GO:0005856	cytoskeleton	1	219	80	3787	0.9919	1	1	1
GO Cellular Component	GO:0044459	plasma membrane part	2	219	115	3787	0.9921	1	1	1
GO Cellular Component	GO:0012505	endomembrane system	3	219	145	3787	0.9921	1	1	1
GO Cellular Component	GO:0044432	endoplasmic reticulum part	1	219	82	3787	0.9928	1	1	1
GO Cellular Component	GO:0042175	nuclear envelope-endoplasmic reticulum network	1	219	82	3787	0.9928	1	1	1
GO Cellular Component	GO:0005694	chromosome	1	219	85	3787	0.994	1	1	1
GO Cellular Component	GO:0031090	organelle membrane	9	219	307	3787	0.9947	1	1	1
GO Cellular Component	GO:0005783	endoplasmic reticulum	5	219	216	3787	0.9963	1	1	1
GO Cellular Component	GO:0005759	mitochondrial matrix	1	219	93	3787	0.9963	1	1	1
GO Cellular Component	GO:0031980	mitochondrial lumen	1	219	93	3787	0.9963	1	1	1
GO Cellular Component	GO:0044444	cytoplasmic part	53	219	1254	3787	0.9988	1	1	1
GO Cellular Component	GO:0008370	obsolete cellular component	1	219	113	3787	0.9989	1	1	1
GO Cellular Component	GO:0005739	mitochondrion	12	219	426	3787	0.9992	1	1	1
GO Cellular Component	GO:0005886	plasma membrane	7	219	313	3787	0.9995	1	1	1
GO Cellular Component	GO:0016021	integral to membrane	4	219	245	3787	0.9998	1	1	1
GO Cellular Component	GO:0031224	intrinsic to membrane	4	219	253	3787	0.9998	1	1	1
GO Cellular Component	GO:0044425	membrane part	7	219	413	3787	1	1	1	1
GO Cellular Component	GO:0016020	membrane	22	219	805	3787	1	1	1	1
GO Molecular Function	GO:0003723	RNA binding	23	227	100	4324	8.314e-10	7.674e-07	7.491e-07	7.674e-07
GO Molecular Function	GO:0003735	structural constituent of ribosome	21	227	112	4324	2.128e-07	0.0001964	0.0001892	0.0001964
GO Molecular Function	GO:0019843	rRNA binding	5	227	6	4324	2.196e-06	0.002027	0.001948	0.002025
GO Molecular Function	GO:0004004	ATP-dependent RNA helicase activity	9	227	27	4324	5.286e-06	0.004879	0.004673	0.004867
GO Molecular Function	GO:0008186	RNA-dependent ATPase activity	9	227	27	4324	5.286e-06	0.004879	0.004673	0.004867
GO Molecular Function	GO:0005554	molecular function unknown	56	227	619	4324	1.472e-05	0.01359	0.01295	0.01349
GO Molecular Function	GO:0003724	RNA helicase activity	10	227	39	4324	2.159e-05	0.01993	0.01898	0.01973
GO Molecular Function	GO:0008026	ATP-dependent helicase activity	10	227	40	4324	2.748e-05	0.02536	0.02413	0.02505
GO Molecular Function	GO:0005198	structural molecule activity	21	227	168	4324	0.0001509	0.1393	0.1323	0.13
GO Molecular Function	GO:0016741	transferase activity, transferring one-carbon groups	12	227	73	4324	0.0003472	0.3205	0.3031	0.2742
GO Molecular Function	GO:0016274	protein-arginine N-methyltransferase activity	3	227	4	4324	0.0005493	0.507	0.479	0.3978
GO Molecular Function	GO:0042134	rRNA primary transcript binding	3	227	4	4324	0.0005493	0.507	0.479	0.3978
GO Molecular Function	GO:0016273	arginine N-methyltransferase activity	3	227	4	4324	0.0005493	0.507	0.479	0.3978
GO Molecular Function	GO:0004386	helicase activity	11	227	69	4324	0.0008006	0.739	0.6949	0.5225
GO Molecular Function	GO:0008168	methyltransferase activity	11	227	71	4324	0.001024	0.9452	0.8868	0.6116
GO Molecular Function	GO:0042623	ATPase activity, coupled	12	227	87	4324	0.001744	1	1	0.8003
GO Molecular Function	GO:0008097	5S rRNA binding	2	227	2	4324	0.002745	1	1	0.9209
GO Molecular Function	GO:0030515	snoRNA binding	5	227	21	4324	0.003886	1	1	0.9725
GO Molecular Function	GO:0008757	S-adenosylmethionine-dependent methyltransferase activity	8	227	53	4324	0.005818	1	1	0.9954
GO Molecular Function	GO:0017111	nucleoside-triphosphatase activity	16	227	155	4324	0.00673	1	1	0.998
GO Molecular Function	GO:0016462	pyrophosphatase activity	17	227	173	4324	0.008599	1	1	0.9997
GO Molecular Function	GO:0016818	hydrolase activity, acting on acid anhydrides, in phosphorus-containing anhydrides	17	227	173	4324	0.008599	1	1	0.9997
GO Molecular Function	GO:0016817	hydrolase activity, acting on acid anhydrides	17	227	173	4324	0.008599	1	1	0.9997
GO Molecular Function	GO:0016887	ATPase activity	14	227	134	4324	0.009908	1	1	0.9999
GO Molecular Function	GO:0008170	N-methyltransferase activity	4	227	18	4324	0.01264	1	1	1
GO Molecular Function	GO:0004096	catalase activity	2	227	4	4324	0.01535	1	1	1
GO Molecular Function	GO:0004549	tRNA-specific ribonuclease activity	2	227	5	4324	0.0247	1	1	1
GO Molecular Function	GO:0008408	3'-5' exonuclease activity	4	227	22	4324	0.02565	1	1	1
GO Molecular Function	GO:0004601	peroxidase activity	3	227	14	4324	0.03382	1	1	1
GO Molecular Function	GO:0000175	3'-5'-exoribonuclease activity	3	227	14	4324	0.03382	1	1	1
GO Molecular Function	GO:0016684	oxidoreductase activity, acting on peroxide as acceptor	3	227	14	4324	0.03382	1	1	1
GO Molecular Function	GO:0003754	chaperone activity	5	227	35	4324	0.03417	1	1	1
GO Molecular Function	GO:0004364	glutathione transferase activity	2	227	6	4324	0.03578	1	1	1
GO Molecular Function	GO:0004540	ribonuclease activity	5	227	37	4324	0.04218	1	1	1
GO Molecular Function	GO:0003674	molecular_function	222	227	4124	4324	0.04263	1	1	1
GO Molecular Function	GO:0016209	antioxidant activity	3	227	16	4324	0.04818	1	1	1
GO Molecular Function	GO:0004814	arginine-tRNA ligase activity	1	227	1	4324	0.0525	1	1	1
GO Molecular Function	GO:0003938	IMP dehydrogenase activity	1	227	1	4324	0.0525	1	1	1
GO Molecular Function	GO:0008144	drug binding	1	227	1	4324	0.0525	1	1	1
GO Molecular Function	GO:0003879	ATP phosphoribosyltransferase activity	1	227	1	4324	0.0525	1	1	1
GO Molecular Function	GO:0004486	methylenetetrahydrofolate dehydrogenase activity	1	227	1	4324	0.0525	1	1	1
GO Molecular Function	GO:0003883	CTP synthase activity	1	227	1	4324	0.0525	1	1	1
GO Molecular Function	GO:0005527	macrolide binding	1	227	1	4324	0.0525	1	1	1
GO Molecular Function	GO:0004044	amidophosphoribosyltransferase activity	1	227	1	4324	0.0525	1	1	1
GO Molecular Function	GO:0005487	nucleocytoplasmic transporter activity	1	227	1	4324	0.0525	1	1	1
GO Molecular Function	GO:0004793	threonine aldolase activity	1	227	1	4324	0.0525	1	1	1
GO Molecular Function	GO:0004779	sulfate adenylyltransferase activity	1	227	1	4324	0.0525	1	1	1
GO Molecular Function	GO:0004123	cystathionine gamma-lyase activity	1	227	1	4324	0.0525	1	1	1
GO Molecular Function	GO:0008469	histone-arginine N-methyltransferase activity	1	227	1	4324	0.0525	1	1	1
GO Molecular Function	GO:0004399	histidinol dehydrogenase activity	1	227	1	4324	0.0525	1	1	1
GO Molecular Function	GO:0016435	rRNA (guanine) methyltransferase activity	1	227	1	4324	0.0525	1	1	1
GO Molecular Function		1,4-alpha-glucan branching enzyme activity	1	227	1	4324	0.0525	1	1	1
GO Molecular Function	GO:0008486	diphosphoinositol-polyphosphate diphosphatase activity	1	227	1	4324	0.0525	1	1	1
GO Molecular Function		rRNA (adenine-N6,N6-)-dimethyltransferase activity	1	227	1	4324	0.0525	1	1	1
GO Molecular Function	GO:0004070	aspartate carbamoyltransferase activity	1	227	1	4324	0.0525	1	1	1
GO Molecular Function	GO:0008989	rRNA (guanine-N1-)-methyltransferase activity	1	227	1	4324	0.0525	1	1	1
GO Molecular Function	GO:0004019	adenylosuccinate synthase activity	1	227	1	4324	0.0525	1	1	1
GO Molecular Function	GO:0003922	GMP synthase (glutamine-hydrolyzing) activity	1	227	1	4324	0.0525	1	1	1
GO Molecular Function	GO:0004164	diphthine synthase activity	1	227	1	4324	0.0525	1	1	1
GO Molecular Function	GO:0008312	7S RNA binding	1	227	1	4324	0.0525	1	1	1
GO Molecular Function	GO:0004781	sulfate adenylyltransferase (ATP) activity	1	227	1	4324	0.0525	1	1	1
GO Molecular Function	GO:0004487	methylenetetrahydrofolate dehydrogenase (NAD+) activity	1	227	1	4324	0.0525	1	1	1
GO Molecular Function	GO:0005528	FK506 binding	1	227	1	4324	0.0525	1	1	1
GO Molecular Function	GO:0008649	rRNA methyltransferase activity	1	227	1	4324	0.0525	1	1	1
GO Molecular Function	GO:0004518	nuclease activity	6	227	53	4324	0.05729	1	1	1
GO Molecular Function	GO:0008171	O-methyltransferase activity	2	227	8	4324	0.06232	1	1	1
GO Molecular Function	GO:0004527	exonuclease activity	4	227	29	4324	0.06269	1	1	1
GO Molecular Function	GO:0004532	exoribonuclease activity	3	227	19	4324	0.07435	1	1	1
GO Molecular Function	GO:0016896	exoribonuclease activity, producing 5'-phosphomonoesters	3	227	19	4324	0.07435	1	1	1
GO Molecular Function		oxidoreductase activity, acting on the CH-OH group of donors, NAD or NADP as acceptor	2	227	9	4324	0.07741	1	1	1
GO Molecular Function	GO:0004029	aldehyde dehydrogenase (NAD) activity	2	227	9	4324	0.07741	1	1	1
GO Molecular Function	GO:0016796	exonuclease activity, active with either ribo- or deoxyribonucleic acids and producing 5'-phosphomonoesters	3	227	20	4324	0.08422	1	1	1
GO Molecular Function	GO:0016646	oxidoreductase activity, acting on the CH-NH group of donors, NAD or NADP as acceptor	2	227	10	4324	0.09351	1	1	1
GO Molecular Function	GO:0003899	DNA-directed RNA polymerase activity	3	227	21	4324	0.09461	1	1	1
GO Molecular Function	GO:0016892	endoribonuclease activity, producing 3'-phosphomonoesters	1	227	2	4324	0.1023	1	1	1
GO Molecular Function	GO:0004476	mannose-6-phosphate isomerase activity	1	227	2	4324	0.1023	1	1	1
GO Molecular Function	GO:0016743	carboxyl- and carbamoyltransferase activity	1	227	2	4324	0.1023	1	1	1
GO Molecular Function	GO:0016894	endonuclease activity, active with either ribo- or deoxyribonucleic acids and producing 3'-phosphomonoesters	1	227	2	4324	0.1023	1	1	1
GO Molecular Function	GO:0004663	Rab-protein geranylgeranyltransferase activity	1	227	2	4324	0.1023	1	1	1
GO Molecular Function	GO:0004370	glycerol kinase activity	1	227	2	4324	0.1023	1	1	1
GO Molecular Function	GO:0000095	S-adenosylmethionine transporter activity	1	227	2	4324	0.1023	1	1	1
GO Molecular Function	GO:0008112	nicotinamide N-methyltransferase activity	1	227	2	4324	0.1023	1	1	1
GO Molecular Function	GO:0000213	tRNA-intron endonuclease activity	1	227	2	4324	0.1023	1	1	1
GO Molecular Function	GO:0004602	glutathione peroxidase activity	1	227	2	4324	0.1023	1	1	1
GO Molecular Function	GO:0016831	carboxy-lyase activity	3	227	22	4324	0.1055	1	1	1
GO Molecular Function	GO:0016830	carbon-carbon lyase activity	4	227	36	4324	0.1176	1	1	1
GO Molecular Function	GO:0016645	oxidoreductase activity, acting on the CH-NH group of donors	2	227	12	4324	0.1281	1	1	1
GO Molecular Function	GO:0003676	nucleic acid binding	29	227	448	4324	0.1336	1	1	1
GO Molecular Function	GO:0004086	carbamoyl-phosphate synthase activity	1	227	3	4324	0.1494	1	1	1
GO Molecular Function	GO:0017150	tRNA dihydrouridine synthase activity	1	227	3	4324	0.1494	1	1	1
GO Molecular Function	GO:0050364	tryptophan dimethylallyltransferase activity	1	227	3	4324	0.1494	1	1	1
GO Molecular Function	GO:0015105	arsenite transporter activity	1	227	3	4324	0.1494	1	1	1
GO Molecular Function	GO:0046526	D-xylulose reductase activity	1	227	3	4324	0.1494	1	1	1
GO Molecular Function	GO:0004586	ornithine decarboxylase activity	1	227	3	4324	0.1494	1	1	1
GO Molecular Function	GO:0004749	ribose phosphate diphosphokinase activity	1	227	3	4324	0.1494	1	1	1
GO Molecular Function	GO:0004526	ribonuclease P activity	1	227	3	4324	0.1494	1	1	1
GO Molecular Function	GO:0000171	ribonuclease MRP activity	1	227	3	4324	0.1494	1	1	1
GO Molecular Function	GO:0008752	FMN reductase activity	1	227	3	4324	0.1494	1	1	1
GO Molecular Function		glucan 1,3-beta-glucosidase activity	1	227	3	4324	0.1494	1	1	1
GO Molecular Function	GO:0008173	RNA methyltransferase activity	2	227	14	4324	0.1652	1	1	1
GO Molecular Function	GO:0015220	choline transporter activity	2	227	14	4324	0.1652	1	1	1
GO Molecular Function	GO:0016765	transferase activity, transferring alkyl or aryl (other than methyl) groups	4	227	42	4324	0.1765	1	1	1
GO Molecular Function	GO:0016763	transferase activity, transferring pentosyl groups	2	227	15	4324	0.1843	1	1	1
GO Molecular Function	GO:0016620	oxidoreductase activity, acting on the aldehyde or oxo group of donors, NAD or NADP as acceptor	3	227	29	4324	0.193	1	1	1
GO Molecular Function	GO:0004707	MAP kinase activity	1	227	4	4324	0.1941	1	1	1
GO Molecular Function	GO:0005310	dicarboxylic acid transporter activity	1	227	4	4324	0.1941	1	1	1
GO Molecular Function		ATPase activity, coupled to transmembrane movement of ions, phosphorylative mechanism	1	227	4	4324	0.1941	1	1	1
GO Molecular Function	GO:0031320	hexitol dehydrogenase activity	1	227	4	4324	0.1941	1	1	1
GO Molecular Function	GO:0004661	protein geranylgeranyltransferase activity	1	227	4	4324	0.1941	1	1	1
GO Molecular Function	GO:0004609	phosphatidylserine decarboxylase activity	1	227	4	4324	0.1941	1	1	1
GO Molecular Function	GO:0004521	endoribonuclease activity	2	227	17	4324	0.2235	1	1	1
GO Molecular Function	GO:0016903	oxidoreductase activity, acting on the aldehyde or oxo group of donors	3	227	32	4324	0.2347	1	1	1
GO Molecular Function	GO:0008318	protein prenyltransferase activity	1	227	5	4324	0.2364	1	1	1
GO Molecular Function	GO:0004239	methionyl aminopeptidase activity	1	227	5	4324	0.2364	1	1	1
GO Molecular Function	GO:0005365	myo-inositol transporter activity	1	227	5	4324	0.2364	1	1	1
GO Molecular Function	GO:0016778	diphosphotransferase activity	1	227	5	4324	0.2364	1	1	1
GO Molecular Function	GO:0050660	FAD binding	2	227	18	4324	0.2433	1	1	1
GO Molecular Function	GO:0003689	DNA clamp loader activity	1	227	6	4324	0.2766	1	1	1
GO Molecular Function	GO:0004650	polygalacturonase activity	1	227	6	4324	0.2766	1	1	1
GO Molecular Function	GO:0003924	GTPase activity	2	227	20	4324	0.283	1	1	1
GO Molecular Function	GO:0030554	adenyl nucleotide binding	4	227	52	4324	0.2904	1	1	1
GO Molecular Function	GO:0016779	nucleotidyltransferase activity	4	227	54	4324	0.3145	1	1	1
GO Molecular Function	GO:0003709	RNA polymerase III transcription factor activity	1	227	7	4324	0.3146	1	1	1
GO Molecular Function	GO:0003714	transcription corepressor activity	1	227	7	4324	0.3146	1	1	1
GO Molecular Function	GO:0005057	receptor signaling protein activity	1	227	7	4324	0.3146	1	1	1
GO Molecular Function	GO:0004028	3-chloroallyl aldehyde dehydrogenase activity	1	227	7	4324	0.3146	1	1	1
GO Molecular Function	GO:0016861	intramolecular oxidoreductase activity, interconverting aldoses and ketoses	1	227	7	4324	0.3146	1	1	1
GO Molecular Function	GO:0016846	carbon-sulfur lyase activity	1	227	7	4324	0.3146	1	1	1
GO Molecular Function	GO:0015665	alcohol transporter activity	1	227	7	4324	0.3146	1	1	1
GO Molecular Function	GO:0004702	receptor signaling protein serine/threonine kinase activity	1	227	7	4324	0.3146	1	1	1
GO Molecular Function	GO:0015124	allantoate transporter activity	1	227	7	4324	0.3146	1	1	1
GO Molecular Function	GO:0016832	aldehyde-lyase activity	1	227	7	4324	0.3146	1	1	1
GO Molecular Function	GO:0015166	polyol transporter activity	1	227	7	4324	0.3146	1	1	1
GO Molecular Function		3-oxoacyl-[acyl-carrier-protein] synthase activity	1	227	7	4324	0.3146	1	1	1
GO Molecular Function	GO:0016455	RNA polymerase II transcription mediator activity	1	227	7	4324	0.3146	1	1	1
GO Molecular Function	GO:0016884	carbon-nitrogen ligase activity, with glutamine as amido-N-donor	1	227	7	4324	0.3146	1	1	1
GO Molecular Function	GO:0017076	purine nucleotide binding	5	227	72	4324	0.3266	1	1	1
GO Molecular Function	GO:0005275	amine transporter activity	3	227	39	4324	0.3364	1	1	1
GO Molecular Function	GO:0004460	L-lactate dehydrogenase (cytochrome) activity	1	227	8	4324	0.3506	1	1	1
GO Molecular Function	GO:0042054	histone methyltransferase activity	1	227	8	4324	0.3506	1	1	1
GO Molecular Function	GO:0008320	protein carrier activity	1	227	8	4324	0.3506	1	1	1
GO Molecular Function	GO:0030508	thiol-disulfide exchange intermediate activity	1	227	8	4324	0.3506	1	1	1
GO Molecular Function	GO:0017136	NAD-dependent histone deacetylase activity	1	227	8	4324	0.3506	1	1	1
GO Molecular Function	GO:0003773	heat shock protein activity	1	227	8	4324	0.3506	1	1	1
GO Molecular Function	GO:0000099	sulfur amino acid transporter activity	1	227	8	4324	0.3506	1	1	1
GO Molecular Function	GO:0008235	metalloexopeptidase activity	1	227	8	4324	0.3506	1	1	1
GO Molecular Function	GO:0000030	mannosyltransferase activity	1	227	8	4324	0.3506	1	1	1
GO Molecular Function	GO:0046943	carboxylic acid transporter activity	4	227	57	4324	0.3509	1	1	1
GO Molecular Function	GO:0004033	aldo-keto reductase activity	2	227	24	4324	0.3616	1	1	1
GO Molecular Function	GO:0016879	ligase activity, forming carbon-nitrogen bonds	4	227	58	4324	0.363	1	1	1
GO Molecular Function	GO:0005342	organic acid transporter activity	4	227	58	4324	0.363	1	1	1
GO Molecular Function	GO:0003684	damaged DNA binding	1	227	9	4324	0.3848	1	1	1
GO Molecular Function	GO:0005489	electron transporter activity	1	227	9	4324	0.3848	1	1	1
GO Molecular Function	GO:0016891	endoribonuclease activity, producing 5'-phosphomonoesters	1	227	9	4324	0.3848	1	1	1
GO Molecular Function	GO:0008559	xenobiotic-transporting ATPase activity	1	227	9	4324	0.3848	1	1	1
GO Molecular Function	GO:0042910	xenobiotic transporter activity	1	227	9	4324	0.3848	1	1	1
GO Molecular Function	GO:0008175	tRNA methyltransferase activity	1	227	9	4324	0.3848	1	1	1
GO Molecular Function	GO:0015036	disulfide oxidoreductase activity	1	227	9	4324	0.3848	1	1	1
GO Molecular Function	GO:0016740	transferase activity	29	227	520	4324	0.3921	1	1	1
GO Molecular Function	GO:0016208	AMP binding	1	227	10	4324	0.4172	1	1	1
GO Molecular Function	GO:0008276	protein methyltransferase activity	1	227	10	4324	0.4172	1	1	1
GO Molecular Function	GO:0003697	single-stranded DNA binding	1	227	10	4324	0.4172	1	1	1
GO Molecular Function	GO:0004519	endonuclease activity	2	227	27	4324	0.4184	1	1	1
GO Molecular Function	GO:0016893	endonuclease activity, active with either ribo- or deoxyribonucleic acids and producing 5'-phosphomonoesters	1	227	11	4324	0.4478	1	1	1
GO Molecular Function	GO:0004407	histone deacetylase activity	1	227	11	4324	0.4478	1	1	1
GO Molecular Function	GO:0050662	coenzyme binding	2	227	29	4324	0.4549	1	1	1
GO Molecular Function	GO:0048037	cofactor binding	2	227	29	4324	0.4549	1	1	1
GO Molecular Function	GO:0016757	transferase activity, transferring glycosyl groups	3	227	48	4324	0.4655	1	1	1
GO Molecular Function	GO:0004457	lactate dehydrogenase activity	1	227	12	4324	0.4769	1	1	1
GO Molecular Function	GO:0016898	oxidoreductase activity, acting on the CH-OH group of donors, cytochrome as acceptor	1	227	12	4324	0.4769	1	1	1
GO Molecular Function	GO:0000166	nucleotide binding	5	227	87	4324	0.4845	1	1	1
GO Molecular Function	GO:0016614	oxidoreductase activity, acting on CH-OH group of donors	6	227	106	4324	0.4858	1	1	1
GO Molecular Function	GO:0008028	monocarboxylic acid transporter activity	2	227	31	4324	0.49	1	1	1
GO Molecular Function	GO:0008565	protein transporter activity	2	227	31	4324	0.49	1	1	1
GO Molecular Function	GO:0016218	polyketide synthase activity	1	227	13	4324	0.5044	1	1	1
GO Molecular Function	GO:0003755	peptidyl-prolyl cis-trans isomerase activity	1	227	13	4324	0.5044	1	1	1
GO Molecular Function	GO:0016829	lyase activity	5	227	89	4324	0.5049	1	1	1
GO Molecular Function	GO:0016616	oxidoreductase activity, acting on the CH-OH group of donors, NAD or NADP as acceptor	5	227	90	4324	0.5149	1	1	1
GO Molecular Function	GO:0004177	aminopeptidase activity	1	227	14	4324	0.5305	1	1	1
GO Molecular Function	GO:0043566	structure-specific DNA binding	1	227	14	4324	0.5305	1	1	1
GO Molecular Function	GO:0016859	cis-trans isomerase activity	1	227	14	4324	0.5305	1	1	1
GO Molecular Function	GO:0016860	intramolecular oxidoreductase activity	1	227	14	4324	0.5305	1	1	1
GO Molecular Function	GO:0003712	transcription cofactor activity	1	227	15	4324	0.5552	1	1	1
GO Molecular Function	GO:0016564	transcriptional repressor activity	1	227	15	4324	0.5552	1	1	1
GO Molecular Function	GO:0005478	intracellular transporter activity	1	227	15	4324	0.5552	1	1	1
GO Molecular Function	GO:0019200	carbohydrate kinase activity	1	227	16	4324	0.5787	1	1	1
GO Molecular Function	GO:0005525	GTP binding	1	227	16	4324	0.5787	1	1	1
GO Molecular Function	GO:0008134	transcription factor binding	1	227	16	4324	0.5787	1	1	1
GO Molecular Function	GO:0019213	deacetylase activity	1	227	16	4324	0.5787	1	1	1
GO Molecular Function	GO:0019001	guanyl nucleotide binding	1	227	16	4324	0.5787	1	1	1
GO Molecular Function	GO:0003682	chromatin binding	1	227	17	4324	0.6009	1	1	1
GO Molecular Function	GO:0004659	prenyltransferase activity	1	227	17	4324	0.6009	1	1	1
GO Molecular Function	GO:0005488	binding	44	227	868	4324	0.6325	1	1	1
GO Molecular Function	GO:0016491	oxidoreductase activity	22	227	441	4324	0.6363	1	1	1
GO Molecular Function	GO:0015103	inorganic anion transporter activity	1	227	19	4324	0.6418	1	1	1
GO Molecular Function	GO:0051184	cofactor transporter activity	1	227	19	4324	0.6418	1	1	1
GO Molecular Function	GO:0015171	amino acid transporter activity	1	227	22	4324	0.6956	1	1	1
GO Molecular Function	GO:0016853	isomerase activity	2	227	47	4324	0.7158	1	1	1
GO Molecular Function	GO:0005524	ATP binding	1	227	24	4324	0.7269	1	1	1
GO Molecular Function	GO:0004497	monooxygenase activity	1	227	25	4324	0.7413	1	1	1
GO Molecular Function	GO:0008509	anion transporter activity	1	227	25	4324	0.7413	1	1	1
GO Molecular Function	GO:0043492	ATPase activity, coupled to movement of substances	1	227	26	4324	0.7549	1	1	1
GO Molecular Function	GO:0016820	hydrolase activity, acting on acid anhydrides, catalyzing transmembrane movement of substances	1	227	26	4324	0.7549	1	1	1
GO Molecular Function	GO:0042626	ATPase activity, coupled to transmembrane movement of substances	1	227	26	4324	0.7549	1	1	1
GO Molecular Function	GO:0008237	metallopeptidase activity	1	227	26	4324	0.7549	1	1	1
GO Molecular Function	GO:0016874	ligase activity	5	227	123	4324	0.783	1	1	1
GO Molecular Function	GO:0015239	multidrug transporter activity	1	227	29	4324	0.7918	1	1	1
GO Molecular Function	GO:0008238	exopeptidase activity	1	227	31	4324	0.8132	1	1	1
GO Molecular Function	GO:0008270	zinc ion binding	8	227	196	4324	0.8182	1	1	1
GO Molecular Function	GO:0008094	DNA-dependent ATPase activity	1	227	32	4324	0.8231	1	1	1
GO Molecular Function	GO:0004009	ATP-binding cassette (ABC) transporter activity	1	227	32	4324	0.8231	1	1	1
GO Molecular Function	GO:0046914	transition metal ion binding	8	227	198	4324	0.8267	1	1	1
GO Molecular Function	GO:0016758	transferase activity, transferring hexosyl groups	1	227	33	4324	0.8324	1	1	1
GO Molecular Function	GO:0003743	translation initiation factor activity	1	227	34	4324	0.8413	1	1	1
GO Molecular Function	GO:0016875	ligase activity, forming carbon-oxygen bonds	1	227	35	4324	0.8497	1	1	1
GO Molecular Function	GO:0004812	aminoacyl-tRNA ligase activity	1	227	35	4324	0.8497	1	1	1
GO Molecular Function	GO:0016876	ligase activity, forming aminoacyl-tRNA and related compounds	1	227	35	4324	0.8497	1	1	1
GO Molecular Function	GO:0008369	obsolete molecular function	8	227	204	4324	0.8504	1	1	1
GO Molecular Function	GO:0043169	cation binding	8	227	205	4324	0.8541	1	1	1
GO Molecular Function	GO:0016251	general RNA polymerase II transcription factor activity	1	227	36	4324	0.8576	1	1	1
GO Molecular Function	GO:0046872	metal ion binding	8	227	206	4324	0.8578	1	1	1
GO Molecular Function	GO:0043167	ion binding	8	227	206	4324	0.8578	1	1	1
GO Molecular Function		hydrolase activity, hydrolyzing O-glycosyl compounds	1	227	37	4324	0.8652	1	1	1
GO Molecular Function	GO:0016772	transferase activity, transferring phosphorus-containing groups	9	227	236	4324	0.8824	1	1	1
GO Molecular Function	GO:0016787	hydrolase activity	26	227	600	4324	0.8836	1	1	1
GO Molecular Function	GO:0016788	hydrolase activity, acting on ester bonds	6	227	168	4324	0.8844	1	1	1
GO Molecular Function	GO:0016811	hydrolase activity, acting on carbon-nitrogen (but not peptide) bonds, in linear amides	1	227	42	4324	0.8973	1	1	1
GO Molecular Function	GO:0004553	hydrolase activity, hydrolyzing O-glycosyl compounds	1	227	42	4324	0.8973	1	1	1
GO Molecular Function	GO:0003824	catalytic activity	90	227	1886	4324	0.9049	1	1	1
GO Molecular Function	GO:0016798	hydrolase activity, acting on glycosyl bonds	1	227	46	4324	0.9174	1	1	1
GO Molecular Function	GO:0015238	drug transporter activity	1	227	49	4324	0.9299	1	1	1
GO Molecular Function	GO:0004674	protein serine/threonine kinase activity	1	227	49	4324	0.9299	1	1	1
GO Molecular Function	GO:0008135	translation factor activity, nucleic acid binding	1	227	50	4324	0.9336	1	1	1
GO Molecular Function	GO:0016407	acetyltransferase activity	1	227	53	4324	0.9436	1	1	1
GO Molecular Function	GO:0004672	protein kinase activity	3	227	114	4324	0.9443	1	1	1
GO Molecular Function	GO:0045182	translation regulator activity	1	227	55	4324	0.9495	1	1	1
GO Molecular Function	GO:0016301	kinase activity	5	227	175	4324	0.9582	1	1	1
GO Molecular Function	GO:0004871	signal transducer activity	1	227	59	4324	0.9594	1	1	1
GO Molecular Function	GO:0016773	phosphotransferase activity, alcohol group as acceptor	4	227	154	4324	0.9659	1	1	1
GO Molecular Function	GO:0016810	hydrolase activity, acting on carbon-nitrogen (but not peptide) bonds	1	227	65	4324	0.9708	1	1	1
GO Molecular Function	GO:0003702	RNA polymerase II transcription factor activity	1	227	67	4324	0.9738	1	1	1
GO Molecular Function	GO:0005386	carrier activity	1	227	76	4324	0.984	1	1	1
GO Molecular Function	GO:0016747	transferase activity, transferring groups other than amino-acyl groups	1	227	83	4324	0.9891	1	1	1
GO Molecular Function	GO:0008415	acyltransferase activity	1	227	83	4324	0.9891	1	1	1
GO Molecular Function	GO:0005215	transporter activity	16	227	491	4324	0.9901	1	1	1
GO Molecular Function	GO:0005515	protein binding	4	227	195	4324	0.9934	1	1	1
GO Molecular Function	GO:0016746	transferase activity, transferring acyl groups	1	227	95	4324	0.9944	1	1	1
GO Molecular Function	GO:0008233	peptidase activity	1	227	119	4324	0.9985	1	1	1
GO Molecular Function	GO:0015075	ion transporter activity	1	227	121	4324	0.9987	1	1	1
GO Molecular Function	GO:0003677	DNA binding	5	227	298	4324	0.9997	1	1	1
GO Molecular Function	GO:0003700	transcription factor activity	1	227	153	4324	0.9998	1	1	1
GO Molecular Function	GO:0030528	transcription regulator activity	4	227	286	4324	0.9999	1	1	1
