# Supplementary material for: Sub-Telomere Directed Gene Expression during Initiation of Invasive Aspergillosis
Source: PLoS Pathog. 2008 Sep 12;4(9):e1000154. doi: 10.1371/journal.ppat.1000154 (PMC2526178; doi:10.1371/journal.ppat.1000154)
Supplement: Table S8 — Nitrogen starvation gene clusters (0.03 MB XLS) [file ppat.1000154.s011.xls]

## Sheet: Sheet1
Cluster No				log2 ratio	Subtelomeric	Murine gene cluster
1	Afu1g00500	FMN dependent dehydrogenase, putative		6.55523	Y
	Afu1g00530	thermoresistant gluconokinase family protein		5.50473	Y
	Afu1g00550	conserved hypothetical protein		4.13328	Y
	Afu1g00560	Pfs domain protein		4.23749	Y
	Afu1g00570	Tc1-mariner transposase, putative		2.24832	Y
2	Afu1g03280	maltose permease, putative		2.04692	N	4
	Afu1g03300	carboxylesterase, putative		2.27351	N	4
	Afu1g03330	hypothetical protein		4.9824	N
	Afu1g03340	hypothetical protein		3.74669	N	4
	Afu1g03350	alpha-1,3-glucanase, putative		2.40513	N	4
	Afu1g03360	hypothetical protein		2.99559	N
3	Afu1g16020	hypothetical protein		3.8198	N
	Afu1g16030	conserved hypothetical protein		4.82137	N
	Afu1g16050	conserved serine-proline rich protein		5.06511	N
	Afu1g16060	conserved hypothetical protein		6.13489	N
	Afu1g16080	hypothetical protein		5.04277	N
	Afu1g16110	arsenic methyltransferase Cyt19, putative		3.15871	N
	Afu1g16130	copper-transporting ATPase, putative		3.71305	N
	Afu1g16170	hypothetical protein		2.71482	N
4	Afu3g02520	MSF multidrug transporter, putative		4.76491	N
	Afu3g02550	conserved hypothetical protein		4.90798	N
	Afu3g02570	polyketide synthase, putative		2.4805	N
	Afu3g02600	hypothetical protein		4.53712	N
	Afu3g02610	MFS transporter, putative		3.8514	N
	Afu3g02640	nucleoside-diphosphate-sugar epimerase family protein		2.2391	N
5	Afu3g03280	FAD binding monooxygenase, putative		2.50264	N	33
	Afu3g03290	hypothetical protein		2.88733	N
	Afu3g03330	mitochondrial enoyl reductase, putative		6.0281	N
	Afu3g03350	nonribosomal peptide synthase, putative		5.83776	N	33
	Afu3g03360	hypothetical protein		5.29099	N
6	Afu3g13620	conserved hypothetical protein		2.37503	N
	Afu3g13640	extracellular serine-rich protein		2.12264	N
	Afu3g13650	integral membrane protein		2.17205	N
	Afu3g13660	Ctr copper transporter family protein		3.60834	N
	Afu3g13670	siderochrome-iron transporter, putative		5.29612	N
	Afu3g13680	conserved hypothetical protein		5.04135	N
	Afu3g13700	transferase family protein		3.47379	N
7	Afu4g00490	conserved hypothetical protein		4.20908	Y
	Afu4g00510	hypothetical protein		3.71503	Y
	Afu4g00530	conserved hypothetical protein		3.39762	Y
	Afu4g00550	membrane transport protein, putative		4.0905	Y
	Afu4g00580	hypothetical protein		2.78345	Y
	Afu4g00590	monooxygenase, putative		4.31061	Y
	Afu4g00600	integral membrane protein		4.32448	Y
	Afu4g00610	aryl-alcohol dehydrogenase, putative		4.67437	Y
8	Afu4g14000	tripeptidyl peptidase A		3.50848	Y
	Afu4g14040	Hsp70 family protein		4.5046	Y	44
	Afu4g14060	conserved hypothetical protein		2.51962	Y
	Afu4g14070	glycosyl transferase, putative		5.61125	Y	44
	Afu4g14080	cell surface antigen spherulin 4, putative		2.36681	Y	44
	Afu4g14090	UDP-glucose 4-epimerase		3.36228	Y	44
9	Afu4g14160	hypothetical protein		3.97022	Y
	Afu4g14170	hypothetical protein		3.38949	Y	44
	Afu4g14180	hypothetical protein		2.57663	Y	44
	Afu4g14190	hypothetical protein		2.46835	Y
	Afu4g14230	MFS transporter, putative		3.16539	Y
	Afu4g14240	O-methyltransferase		2.95157	Y
	Afu4g14250	hypothetical protein		2.62141	Y
	Afu4g14290	conserved hypothetical protein		2.40369	Y
10	Afu5g03690	CRAL/TRIO domain protein		2.32945	N
	Afu5g03710	conserved hypothetical protein		2.9336	N
	Afu5g03750	WW domain protein		3.77533	N
	Afu5g03760	class III chitinase ChiA1		2.92047	N
	Afu5g03800	high-affinity iron permease CaFTR2		2.18828	N
11	Afu5g14860	cytochrome P450		4.642	Y
	Afu5g14870	protein kinase, putative		5.26646	Y
	Afu5g14880	hypothetical protein		5.67203	Y
	Afu5g14900	hypothetical protein		5.56327	Y
	Afu5g14920	hypothetical protein		3.39334	Y
	Afu5g14930	conserved hypothetical protein		4.71943	Y
	Afu5g14940	cell surface metalloreductase (FreA), putative		5.12547	Y
	Afu5g14960	hypothetical protein		5.83474	Y
	Afu5g14970	conserved hypothetical protein		4.82497	Y
	Afu5g14990	hypothetical protein		4.36218	Y
	Afu5g15010	arsenite permease (ArsB), putative		3.41924	Y
	Afu5g15040	hypothetical protein		3.05709	Y
	Afu5g15070	AhpC/TSA family thioredoxin peroxidase, putative		2.409	Y
	Afu5g15080	Rho-associated protein kinase, putative		2.70551	Y
12	Afu6g00230	isoflavone reductase family protein		4.52754	Y
	Afu6g00260	phosphatidylserine decarboxylase family protein		3.9795	Y
	Afu6g00280	isoflavone reductase family protein		2.0211	Y
	Afu6g00290	aminotransferase, putative		2.27467	Y
	Afu6g00310	serine carboxypeptidase (CpdS), putative		2.48101	Y
13	Afu6g00550	glycosyl transferase family 8 family, putative		3.18903	Y
	Afu6g00560	hypothetical protein		2.75604	Y
	Afu6g00600	hypothetical protein		2.22151	Y	55
	Afu6g00610	hypothetical protein		2.24915	Y
	Afu6g00620	GPI anchored hypothetical protein		2.71218	Y
	Afu6g00630	MFS transporter, putative		2.19442	Y	55
	Afu6g00640	integral membrane protein		3.13666	Y	55
14	Afu6g03390	glutathione S-transferase family protein		2.85537	N
	Afu6g03410			2.14797	N
	Afu6g03420	trehalose synthase, putative		2.21405	N
	Afu6g03430	C6 finger domain protein, putative		3.61714	N	58
	Afu6g03440	fructosyl amine		5.71883	N	58
	Afu6g03450	conserved hypothetical protein		4.32942	N	58
	Afu6g03460	hypothetical protein		3.99739	N	58
	Afu6g03470	ABC multidrug transporter, putative		3.49253	N	58
	Afu6g03480	nonribosomal peptide synthetase, putative		3.18948	N	58
	Afu6g03490	phenol 2-monooxygenase, putative		4.08071	N	58
15	Afu7g08520	hypothetical protein		6.34997	Y
	Afu7g08530	hypothetical protein		4.06885	Y
	Afu7g08540	ankyrin repeat protein		4.40853	Y
	Afu7g08560	hypothetical protein		2.10276	Y
	Afu7g08590	hypothetical protein		5.06703	Y
	Afu7g08600	hypothetical protein		3.96328	Y
16	Afu8g06050	salicylate hydroxylase, putative		3.4898	N
	Afu8g06060	conserved hypothetical protein		4.17532	N
	Afu8g06070	hypothetical protein		4.21312	N
	Afu8g06090	amino acid permease, putative		3.32392	N
	Afu8g06100	integral membrane protein		3.18627	N
