# Supplementary material for: Sub-Telomere Directed Gene Expression during Initiation of Invasive Aspergillosis
Source: PLoS Pathog. 2008 Sep 12;4(9):e1000154. doi: 10.1371/journal.ppat.1000154 (PMC2526178; doi:10.1371/journal.ppat.1000154)
Supplement: Dataset S1 — (0.58 MB XLS) [file ppat.1000154.s013.xls]

Log2Ratio	Gene locus	Annotation
-0.362287325	Afu8g07390	hypothetical protein	TRUE	DOWN_SUBTHRESH
2.003430904	Afu8g07380	polyketide synthase
-0.029643494	Afu8g07370	MFS transporter
0.092064695	Afu8g07360	C6 transcription factor
1.359426845	Afu8g07350	dioxygenase
1.882069386	Afu8g07340	HET domain protein	TRUE	UP_SUBTHRESH
1.551221975	Afu8g07330	isoflavone reductase family protein (CipA)
6.765290657	Afu8g07320	hypothetical protein	TRUE	UP_VERY_HIGH
0.884029551	Afu8g07310	hypothetical protein	TRUE	UP_SUBTHRESH
2.86708433	Afu8g07300	alpha/beta hydrolase
-0.961196659	Afu8g07290	hypothetical protein	TRUE	DOWN_SUBTHRESH
NA	Afu8g07280	C6 transcription factor
-0.382527638	Afu8g07270	conserved hypothetical protein	TRUE	DOWN_SUBTHRESH
3.865866395	Afu8g07260	conserved hypothetical protein	TRUE	UP_HIGH
2.207169421	Afu8g07250	pectin methylesterase family protein	TRUE	UP_LOW
2.242519337	Afu8g07240	MFS maltose permease
-0.789855705	Afu8g07230	C6 finger domain protein
0.641691645	Afu8g07220	hypothetical protein	TRUE	UP_SUBTHRESH
-2.1829312	Afu8g07210	hydroxymethylglutaryl-CoA synthase	TRUE	DOWN_LOW
0.501239896	Afu8g07200	neutral amino acid permease	TRUE	UP_SUBTHRESH
1.488685516	Afu8g07190	hypothetical protein	TRUE	UP_SUBTHRESH
2.251980349	Afu8g07180	C6 transcription factor
2.628086359	Afu8g07170	conserved hypothetical protein	TRUE	UP_MOD
2.732785342	Afu8g07160	hypothetical protein	TRUE	UP_MOD
-2.077733162	Afu8g07150	arsenic resistance protein ArsH
1.598946037	Afu8g07140	aconitate hydratase
-0.088694134	Afu8g07130	AhpC/TSA family thioredoxin peroxidase
0.310987831	Afu8g07120	beta-1
1.590240295	Afu8g07110	alanyl-tRNA synthetase
1.145831944	Afu8g07100	conserved hypothetical protein	TRUE	UP_SUBTHRESH
5.496020587	Afu8g07090	extracellular proline-serine rich protein	TRUE	UP_VERY_HIGH
6.439814589	Afu8g07080	elastinolytic metalloproteinase Mep	TRUE	UP_VERY_HIGH
2.561403408	Afu8g07070	maltase	TRUE	UP_MOD
1.519639207	Afu8g07060	hydrophobin
0.096792029	Afu8g07050	hypothetical protein	FALSE	UP_SUBTHRESH
-0.882062034	Afu8g07040	FAD-binding monooxygenase
-0.82484589	Afu8g07030	endo-1
2.369178023	Afu8g07020	salicylate hydroxylase
-0.371992769	Afu8g07010	hypothetical protein	TRUE	DOWN_SUBTHRESH
1.375232032	Afu8g07000	C6 transcription factor
0.58056938	Afu8g06990	ankyrin repeat protein	TRUE	UP_SUBTHRESH
1.814283065	Afu8g06980	glycosyl hydrolase
1.793242938	Afu8g06970	beta-glucosidase	TRUE	UP_SUBTHRESH
2.71340977	Afu8g06960	hypothetical protein	TRUE	UP_MOD
-0.41736069	Afu8g06950	hypothetical protein	FALSE	DOWN_SUBTHRESH
-1.773952168	Afu8g06930	C6 transcription factor
1.564839334	Afu8g06920	K+/H+ antiporter
-0.684936186	Afu8g06910	membrane transporter
1.19312402	Afu8g06900	hypothetical protein	TRUE	UP_SUBTHRESH
-0.81090789	Afu8g06890	extracellular exo-polygalacturonase
1.34139625	Afu8g06880	pectin methylesterase
1.595387551	Afu8g06870	MFS sugar transporter
0.874109014	Afu8g06860	conserved hypothetical protein	FALSE	UP_SUBTHRESH
2.613926734	Afu8g06850	conserved hypothetical protein	TRUE	UP_MOD
-0.328791054	Afu8g06840	oxidoreductase
0.288530403	Afu8g06830	endoglucanase
NA	Afu8g06820	dihydrofolate reductase family protein	NA	NA
1.195529197	Afu8g06810	hypothetical protein	TRUE	UP_SUBTHRESH
-4.229980697	Afu8g06800	hypothetical protein	TRUE	DOWN_VERY_HIGH
-1.760092252	Afu8g06790	hypothetical protein	TRUE	DOWN_SUBTHRESH
-0.567942306	Afu8g06780	extracellular proline rich protein	TRUE	DOWN_SUBTHRESH
1.150248891	Afu8g06770	conserved hypothetical protein	TRUE	UP_SUBTHRESH
1.295959861	Afu8g06760	integral membrane protein	TRUE	UP_SUBTHRESH
-1.901093847	Afu8g06750	CHIP6	TRUE	DOWN_SUBTHRESH
NA	Afu8g06730	endo-polygalacturonase D	NA	NA
-0.657358034	Afu8g06710	hypothetical protein	TRUE	DOWN_SUBTHRESH
3.618735496	Afu8g06700	annexin ANXC3.1	TRUE	UP_HIGH
-0.713818686	Afu8g06690	cytochrome P450 alkane hydroxylase	TRUE	DOWN_SUBTHRESH
6.918513982	Afu8g06680	acyl-CoA thioesterase	TRUE	UP_VERY_HIGH
-0.126851962	Afu8g06670	short-chain dehydrogenase/reductase family protein
-0.559129822	Afu8g06660	hypothetical protein	TRUE	DOWN_SUBTHRESH
NA	Afu8g06650		NA	NA
2.144328208	Afu8g06640	ubiE/COQ5 methyltransferase	TRUE	UP_LOW
1.231421183	Afu8g06630	intermediate filament associated protein
-1.51691157	Afu8g06620	hypothetical protein	TRUE	DOWN_SUBTHRESH
-0.56549916	Afu8g06610	conserved hypothetical protein	FALSE	DOWN_SUBTHRESH
0.270367837	Afu8g06600	hypothetical protein	FALSE	UP_SUBTHRESH
0.924140953	Afu8g06590	hypothetical protein	TRUE	UP_SUBTHRESH
1.949451189	Afu8g06580	GABA permease	TRUE	UP_SUBTHRESH
1.723805558	Afu8g06570	acetyl xylan esterase
2.481302974	Afu8g06560	DUF895 domain membrane protein	TRUE	UP_MOD
-0.947122306	Afu8g06550	carbonic anhydrase family protein	TRUE	DOWN_SUBTHRESH
-0.485301608	Afu8g06540	ornithine decarboxylase
0.166409254	Afu8g06530	MFS transporter
NA	Afu8g06520	peptidyl-arginine deiminase domain protein	NA	NA
2.374638085	Afu8g06510	conserved hypothetical protein	TRUE	UP_LOW
5.988570319	Afu8g06500	hypothetical protein	TRUE	UP_VERY_HIGH
-0.218555934	Afu8g06490	conserved hypothetical protein	FALSE	DOWN_SUBTHRESH
-0.114969406	Afu8g06480	rhamnogalacturonan acetylesterase superfamily protein	FALSE	DOWN_SUBTHRESH
5.353694807	Afu8g06470	N
1.479053085	Afu8g06460	C6 transcription factor
2.667166414	Afu8g06450	Rieske 2Fe-2S family protein
1.303897609	Afu8g06440	fructosyl amino acid oxidase
-0.745266741	Afu8g06430	hypothetical protein	TRUE	DOWN_SUBTHRESH
0.458547096	Afu8g06420	hypothetical protein	FALSE	UP_SUBTHRESH
-1.733881631	Afu8g06410	MFS multidrug transporter
-0.221297901	Afu8g06400	Pfs
1.506004849	Afu8g06390	hypothetical protein	TRUE	UP_SUBTHRESH
-0.121928028	Afu8g06380	Ankyrin domain protein	FALSE	DOWN_SUBTHRESH
-2.160006103	Afu8g06370	monooxygenase
0.412391506	Afu8g06360	alpha-1
-2.012274676	Afu8g06350	esterase family protein	TRUE	DOWN_LOW
-0.873502697	Afu8g06340	hypothetical protein	TRUE	DOWN_SUBTHRESH
-1.017176479	Afu8g06330		TRUE	DOWN_SUBTHRESH
-0.537125395	Afu8g06320	hypothetical protein	TRUE	DOWN_SUBTHRESH
-0.281416535	Afu8g06310	Patatin-like serine hydrolase
-1.153132184	Afu8g06300	hypothetical protein	TRUE	DOWN_SUBTHRESH
0.864943689	Afu8g06290	LINE-1 class reverse transcriptase
-0.846973906	Afu8g06280	casein kinase family protein	TRUE	DOWN_SUBTHRESH
0.04573563	Afu8g06270	hypothetical protein	FALSE	UP_SUBTHRESH
0.167161286	Afu8g06250	hypothetical glutamine rich protein	FALSE	UP_SUBTHRESH
-0.407803173	Afu8g06240	hypothetical protein	FALSE	DOWN_SUBTHRESH
0.74260838	Afu8g06230	hypothetical protein	TRUE	UP_SUBTHRESH
-1.693228876	Afu8g06220	conserved hypothetical protein	TRUE	DOWN_SUBTHRESH
0.030862773	Afu8g06210	metalloreductase transmembrane component
1.282083132	Afu8g06200	conserved hypothetical protein	TRUE	UP_SUBTHRESH
-0.873077436	Afu8g06180	DOC family protein	TRUE	DOWN_SUBTHRESH
-2.226792267	Afu8g06160	conserved hypothetical protein	TRUE	DOWN_LOW
-3.034551076	Afu8g06150	serine-threonine rich protein
1.480630933	Afu8g06140	sensor histidine kinase/response regulator
-1.076368991	Afu8g06130	FluG family protein	TRUE	DOWN_SUBTHRESH
-4.096198327	Afu8g06120	hypothetical protein	TRUE	DOWN_VERY_HIGH
0.1887501	Afu8g06110		FALSE	UP_SUBTHRESH
0.377702008	Afu8g06100	integral membrane protein	FALSE	UP_SUBTHRESH
3.733396236	Afu8g06090	amino acid permease
-0.465664422	Afu8g06080	flavohemoprotein
-1.175791973	Afu8g06070	hypothetical protein	TRUE	DOWN_SUBTHRESH
3.996563159	Afu8g06060	conserved hypothetical protein	TRUE	UP_HIGH
0.370500261	Afu8g06050	salicylate hydroxylase
-1.344694581	Afu8g06040	hypothetical protein	TRUE	DOWN_SUBTHRESH
-1.561434749	Afu8g06030	alpha-1
-1.71316242	Afu8g06020	glutamate decarboxylase	TRUE	DOWN_SUBTHRESH
-3.759524705	Afu8g06010	C6 transcription factor
-1.056294092	Afu8g06000	FMN dependent dehydrogenase
-4.10759629	Afu8g05990	hypothetical protein	TRUE	DOWN_VERY_HIGH
0.158309449	Afu8g05980	protein kinase
1.859235884	Afu8g05970	TRI7
3.340132123	Afu8g05960	integral membrane protein	TRUE	UP_HIGH
-1.015064282	Afu8g05950	hypothetical protein	TRUE	DOWN_SUBTHRESH
1.328541128	Afu8g05940	hypothetical protein	TRUE	UP_SUBTHRESH
2.287705224	Afu8g05930	hypothetical protein	TRUE	UP_LOW
-0.016818578	Afu8g05920	hypothetical protein	FALSE	DOWN_SUBTHRESH
0.414714386	Afu8g05910	pectate lyase
-0.742970346	Afu8g05900	hypothetical protein	TRUE	DOWN_SUBTHRESH
-0.829570829	Afu8g05890	hydrophobin
0.540281534	Afu8g05880	10 kDa chaperonin (GroES/Cpn10)
-0.151134468	Afu8g05870	2-haloalkanoic acid dehalogenase
0.887973082	Afu8g05860	aromatic amino acid and leucine permease	TRUE	UP_SUBTHRESH
-1.739160652	Afu8g05850	FAD dependent oxidoreductase superfamily	TRUE	DOWN_SUBTHRESH
-0.743739606	Afu8g05840	fungal specific transcription factor
-1.176349513	Afu8g05830	DHHC zinc finger membrane protein	TRUE	DOWN_SUBTHRESH
0.569836367	Afu8g05820	DNA mismatch repair protein
-0.634013603	Afu8g05810	DUF1295 domain protein	TRUE	DOWN_SUBTHRESH
2.896388714	Afu8g05800	C6 finger domain protein
0.858036117	Afu8g05790	hypothetical protein	TRUE	UP_SUBTHRESH
2.211227568	Afu8g05780	NACHT and Ankyrin domain protein	TRUE	UP_LOW
3.569771152	Afu8g05770	hypothetical protein	TRUE	UP_HIGH
-0.847114882	Afu8g05760	dehydrogenase	TRUE	DOWN_SUBTHRESH
1.019985568	Afu8g05750	C6 finger domain protein
-0.095198633	Afu8g05740	RTA1 domain protein
-0.188252698	Afu8g05730	tomatinase	FALSE	DOWN_SUBTHRESH
1.637370006	Afu8g05720	DUF567 domain protein	TRUE	UP_SUBTHRESH
0.689251602	Afu8g05710	MFS sugar transporter Stl1
2.079119323	Afu8g05700	hypothetical protein	TRUE	UP_LOW
0.848938424	Afu8g05690	acetyltransferase
1.384918583	Afu8g05680	serine/threonine protein kinase
-0.423937488	Afu8g05670	OPA3 domain protein	TRUE	DOWN_SUBTHRESH
1.207830677	Afu8g05660	myosin I heavy chain	TRUE	UP_SUBTHRESH
1.673263099	Afu8g05650	hypothetical protein	TRUE	UP_SUBTHRESH
0.490730154	Afu8g05640	WD repeat protein	TRUE	UP_SUBTHRESH
1.062257931	Afu8g05630	chitin synthase F	TRUE	UP_SUBTHRESH
-2.704743814	Afu8g05620	chitin synthase activator (Chs3)
3.080401687	Afu8g05610	cell wall glucanase (Scw11)
-1.749181591	Afu8g05600	hypothetical protein	TRUE	DOWN_SUBTHRESH
-0.269392141	Afu8g05590	oxidoreductase
-3.559519975	Afu8g05580	coenzyme A transferase PsecoA	TRUE	DOWN_VERY_HIGH
-1.018741448	Afu8g05570	transcription factor (Sin3)
-1.442266085	Afu8g05560	protein phosphatase PP2A regulatory B subunit
2.913366892	Afu8g05550		TRUE	UP_MOD
1.462288023	Afu8g05540	hypothetical protein	TRUE	UP_SUBTHRESH
0.150515883	Afu8g05530	soluble fumarate reductase (Osm1)
-0.488544578	Afu8g05520	aldehyde dehydrogenase family protein	TRUE	DOWN_SUBTHRESH
-2.95659111	Afu8g05510	integral membrane protein	TRUE	DOWN_HIGH
0.746300398	Afu8g05500	COP9 signalosome subunit 4 (CsnD)
-1.129993935	Afu8g05490	transcription initiation factor iif
-0.56501164	Afu8g05480	CCCH zinc finger protein	TRUE	DOWN_SUBTHRESH
2.150114667	Afu8g05470	hypothetical protein	TRUE	UP_LOW
2.497415769	Afu8g05460	bZIP transcription factor
-1.257528997	Afu8g05450	hypothetical protein	TRUE	DOWN_SUBTHRESH
-0.317577614	Afu8g05440	mitochondrial ATPase subunit ATP4
-2.02178445	Afu8g05430	hypothetical protein	TRUE	DOWN_LOW
1.646997959	Afu8g05420	hypothetical protein	TRUE	UP_SUBTHRESH
-3.371707553	Afu8g05410	hypothetical protein	TRUE	DOWN_VERY_HIGH
-2.857927716	Afu8g05400	hypothetical protein	TRUE	DOWN_HIGH
-1.527471178	Afu8g05390	hypothetical protein	FALSE	DOWN_SUBTHRESH
0.035236072	Afu8g05380	hypothetical protein	FALSE	UP_SUBTHRESH
-0.541433733	Afu8g05370	dna repair/transcription protein
0.063338481	Afu8g05360	conserved hypothetical protein	FALSE	UP_SUBTHRESH
0.175737714	Afu8g05350	DUF850 domain protein	FALSE	UP_SUBTHRESH
-0.53604829	Afu8g05340	conserved hypothetical protein	TRUE	DOWN_SUBTHRESH
-1.829352227	Afu8g05330	methylenetetrahydrofolate dehydrogenase	TRUE	DOWN_SUBTHRESH
-1.918273333	Afu8g05320	mitochondrial F1 ATPase subunit alpha
0.517632645	Afu8g05310	DUF962 domain protein	TRUE	UP_SUBTHRESH
-1.745925328	Afu8g05300	RNA polymerase II subunit 7	TRUE	DOWN_SUBTHRESH
-0.688320645	Afu8g05290	hypothetical protein	TRUE	DOWN_SUBTHRESH
2.64582089	Afu8g05280	QDE2 protein	TRUE	UP_MOD
-0.136525592	Afu8g05270	C6 transcription factor
-0.885956651	Afu8g05260	nucleic acid-binding protein	TRUE	DOWN_SUBTHRESH
0.100531037	Afu8g05250		FALSE	UP_SUBTHRESH
1.035609102	Afu8g05240	peroxisomal targeting signal-1 receptor (PEX5)
1.767420124	Afu8g05230	2-hydroxyphytanoyl-CoA lyase
3.154525003	Afu8g05220	acetamidase-A	TRUE	UP_HIGH
-0.822112261	Afu8g05210	conserved hypothetical protein	TRUE	DOWN_SUBTHRESH
-0.902685167	Afu8g05200	cysteine synthase
-1.376826722	Afu8g05190	hypothetical protein	TRUE	DOWN_SUBTHRESH
1.18652092	Afu8g05180		FALSE	UP_SUBTHRESH
-2.990884629	Afu8g05170	autophagy protein Apg6
-0.602826723	Afu8g05160	peroxisomal membrane protein (Pex13)
-1.274369523	Afu8g05140	oxidoreductin	TRUE	DOWN_SUBTHRESH
-1.539848033	Afu8g05130	hypothetical protein	TRUE	DOWN_SUBTHRESH
-2.685249403	Afu8g05120	hypothetical protein	TRUE	DOWN_HIGH
-2.393383885	Afu8g05100	hypothetical protein	TRUE	DOWN_MOD
1.174900126	Afu8g05090	conserved hypothetical protein	TRUE	UP_SUBTHRESH
2.84533871	Afu8g05080	hypothetical protein	TRUE	UP_MOD
0.4886069	Afu8g05070	neutral amino acid permease	FALSE	UP_SUBTHRESH
0.921372412	Afu8g05060	hypothetical protein	TRUE	UP_SUBTHRESH
2.017026615	Afu8g05050	hypothetical protein	TRUE	UP_LOW
3.069190646	Afu8g05040	dihydrodipicolinate synthetase family protein	TRUE	UP_MOD
2.636278848	Afu8g05030	hypothetical protein	TRUE	UP_MOD
1.36967657	Afu8g05020	beta-N-acetylhexosaminidase NagA
2.968370144	Afu8g05010	C2H2 finger domain protein
-1.165771999	Afu8g05000	conserved hypothetical protein	TRUE	DOWN_SUBTHRESH
-1.101924365	Afu8g04990	hypothetical protein	TRUE	DOWN_SUBTHRESH
0.2329161	Afu8g04980	hypothetical protein	FALSE	UP_SUBTHRESH
-0.464900958	Afu8g04970	hypothetical protein	TRUE	DOWN_SUBTHRESH
0.423908735	Afu8g04960	small nuclear ribonucleoprotein SmG
0.518947593	Afu8g04950	transcription initiation factor TFIID subunit TSM1/127kD
-2.310526652	Afu8g04940	sn-1
0.4004011	Afu8g04920	LEA domain protein	TRUE	UP_SUBTHRESH
0.601703024	Afu8g04910	choline transport protein
-0.626566879	Afu8g04900	hypothetical protein	TRUE	DOWN_SUBTHRESH
-1.243161267	Afu8g04890	hypothetical protein	TRUE	DOWN_SUBTHRESH
-0.970826021	Afu8g04880	COP9 signalosome subunit 1 (CsnA)
1.234479458	Afu8g04870	NAD binding Rossmann fold oxidoreductase
-0.757525456	Afu8g04860	GPI anchored glycoprotein
-0.071599539	Afu8g04850	transporter
-1.673676711	Afu8g04840	RING finger protein	TRUE	DOWN_SUBTHRESH
-0.335515721	Afu8g04830	hypothetical protein	TRUE	DOWN_SUBTHRESH
-2.651437674	Afu8g04820	ribonuclease P complex subunit p30
-2.883769792	Afu8g04810	casein kinase
0.11670104	Afu8g04800	valyl-tRNA synthetase	FALSE	UP_SUBTHRESH
-1.185455498	Afu8g04790	ribosome biogenesis protein
-2.418675796	Afu8g04780	24 kDa intrinsic membrane protein	TRUE	DOWN_MOD
3.383815945	Afu8g04770	acetoacetyl-CoA synthase	TRUE	UP_HIGH
2.034525788	Afu8g04760	ureidoglycolate hydrolase	TRUE	UP_LOW
0.844033121	Afu8g04750	DNA mismatch repair protein Msh1
0.457336019	Afu8g04740	pre-mRNA splicing helicase
-0.420380652	Afu8g04730	oligopeptidase family protein	TRUE	DOWN_SUBTHRESH
1.897742916	Afu8g04720	hypothetical protein	TRUE	UP_SUBTHRESH
3.883566446	Afu8g04710	xylosidase	TRUE	UP_HIGH
4.183325697	Afu8g04700	conserved hypothetical protein	TRUE	UP_VERY_HIGH
-1.613808948	Afu8g04690	hol1 protein	TRUE	DOWN_SUBTHRESH
1.668664953	Afu8g04680	oxidoreductase
-0.729312663	Afu8g04670	serine/threonine protein kinase
-0.636019657	Afu8g04660	Noc1p protein
0.337538545	Afu8g04650	3-hydroxyanthranilate 3
-1.513692947	Afu8g04640	RNA-3'-phosphate cyclase family protein	TRUE	DOWN_SUBTHRESH
-0.204260083	Afu8g04630	C4-dicarboxylate transporter/malic acid transport protein
-0.737489883	Afu8g04620	hypothetical protein	TRUE	DOWN_SUBTHRESH
1.774240466	Afu8g04610	DnaJ domain protein	TRUE	UP_SUBTHRESH
NA	Afu8g04600		NA	NA
-0.380696804	Afu8g04590	pre-mRNA splicing factor
0.195781387	Afu8g04580	hypothetical protein	FALSE	UP_SUBTHRESH
-2.440240318	Afu8g04570	PWWP domain protein	TRUE	DOWN_MOD
-0.365996135	Afu8g04560	integral membrane protein	TRUE	DOWN_SUBTHRESH
4.308420356	Afu8g04550	sulfonate biosynthesis enzyme
1.923613164	Afu8g04540	C6 transcription factor
0.890227833	Afu8g04530	conserved hypothetical protein	TRUE	UP_SUBTHRESH
0.611686098	Afu8g04520	cytoskeleton assembly control protein sla1	TRUE	UP_SUBTHRESH
0.414482761	Afu8g04510	pirin
0.413611487	Afu8g04500	mannosyltransferase PMTI	TRUE	UP_SUBTHRESH
1.807097003	Afu8g04490	hypothetical protein	TRUE	UP_SUBTHRESH
3.25098989	Afu8g04480	hexose transporter protein	TRUE	UP_HIGH
1.310579226	Afu8g04470	MFS transporter
1.258105072	Afu8g04460	cytoplasmic dynein intermediate chain
-1.405319273	Afu8g04440	COP9 signalosome subunit 8 (CsnH)
-0.801689343	Afu8g04430	oligosaccharyl transferase subunit (Stt3)
-0.299138055	Afu8g04420	conserved hypothetical protein	FALSE	DOWN_SUBTHRESH
0.290167559	Afu8g04410	hypothetical protein	TRUE	UP_SUBTHRESH
-0.563492133	Afu8g04400	RNA binding protein
1.513065619	Afu8g04390	hypothetical protein	TRUE	UP_SUBTHRESH
0.489741075	Afu8g04380	conserved hypothetical protein	TRUE	UP_SUBTHRESH
-0.475439201	Afu8g04370	GPI anchored protein
0.448823594	Afu8g04360	CCCH zinc finger protein	TRUE	UP_SUBTHRESH
-1.347195155	Afu8g04340	cystathionine gamma-lyase	TRUE	DOWN_SUBTHRESH
-0.862341558	Afu8g04330	conserved hypothetical protein	TRUE	DOWN_SUBTHRESH
-0.14387776	Afu8g04320	NADH-ubiquinone oxidoreductase 178 kDa subunit
-1.477985117	Afu8g04310	conserved hypothetical protein	TRUE	DOWN_SUBTHRESH
1.20302413	Afu8g04300	C2H2 finger domain protein
-1.370815361	Afu8g04290	C2H2 finger domain protein
0.439347345	Afu8g04280	conserved hypothetical protein	TRUE	UP_SUBTHRESH
0.95277694	Afu8g04270	AAA family ATPase
0.044215881	Afu8g04260	translocation protein (Sec66)
-0.251930446	Afu8g04250	pentatricopeptide repeat protein	FALSE	DOWN_SUBTHRESH
-0.463343922	Afu8g04220	20S pre-rRNA maturation protein (Nop14)
0.702644564	Afu8g04210	triacylglycerol lipase
0.582286604	Afu8g04200	G-patch domain protein
-1.52060511	Afu8g04190	hypothetical protein	TRUE	DOWN_SUBTHRESH
-0.809542643	Afu8g04180	C2H2 zinc finger protein	TRUE	DOWN_SUBTHRESH
0.220495021	Afu8g04170	hypothetical protein	FALSE	UP_SUBTHRESH
-0.3296732	Afu8g04160	folylpolyglutamate synthetase; FPGS	FALSE	DOWN_SUBTHRESH
1.101100811	Afu8g04150	MFS transporter
1.657662363	Afu8g04140	conserved hypothetical protein	TRUE	UP_SUBTHRESH
2.950564449	Afu8g04130	C6 transcription factor (Ctf1B)
-0.913263117	Afu8g04120	carboxypeptidase S1
0.838512445	Afu8g04110	DUF895 domain membrane protein	FALSE	UP_SUBTHRESH								`
2.062667575	Afu8g04100	N-acetylglucosamine-6-phosphate deacetylase (NagA)
0.250237577	Afu8g04090	choline oxidase (CodA)
0.269946094	Afu8g04080	betaine aldehyde dehydrogenase (BadH)
-0.14640497	Afu8g04070	glucosamine-6-phosphate deaminase
-0.783615968	Afu8g04060		TRUE	DOWN_SUBTHRESH
0.812094714	Afu8g04050	NDT80_PhoG domain protein PcaG	TRUE	UP_SUBTHRESH
-0.753977766	Afu8g04040	CPSF A subunit
0.512506258	Afu8g04030	LMBR1 domain protein
1.660364669	Afu8g04020	conserved hypothetical protein	TRUE	UP_SUBTHRESH
0.153361755	Afu8g04010	ZIP Zinc transporter superfamily	FALSE	UP_SUBTHRESH
-0.474076664	Afu8g04000	acetyl-coa acetyltransferase	TRUE	DOWN_SUBTHRESH
-0.436164769	Afu8g03990	U5 snRNP component (116 kDa)
-1.713042078	Afu8g03980	DUF59 domain protein	TRUE	DOWN_SUBTHRESH
0.379997407	Afu8g03970	C6 finger domain protein
-0.68047351	Afu8g03950	hypothetical protein	TRUE	DOWN_SUBTHRESH
-0.904893769	Afu8g03940	ribosome recycling factor
-3.238139406	Afu8g03930	Hsp70 chaperone (HscA)
-0.890469941	Afu8g03920	cell division protein	TRUE	DOWN_SUBTHRESH
1.346529631	Afu8g03910	hypothetical protein	TRUE	UP_SUBTHRESH
-0.07546363	Afu8g03900	RING finger domain protein
0.485852339	Afu8g03890	peptidyl-prolyl cis-trans isomerase
-0.807866701	Afu8g03880	alanyl-tRNA synthetase
-1.682375068	Afu8g02860	amp deaminase	TRUE	DOWN_SUBTHRESH
0.471579212	Afu8g02850	actin binding protein
-0.685635966	Afu8g02840	mitochondrial dynamin GTPase (Dnm1)
1.192983254	Afu8g02830	UPD-GlcNAc transporter (Mnn2-2)
-0.222346602	Afu8g02810	conserved hypothetical protein	FALSE	DOWN_SUBTHRESH
0.562059232	Afu8g02800	conserved hypothetical protein	TRUE	UP_SUBTHRESH
0.621547879	Afu8g02790	exocyst complex component sec10
0.8411299	Afu8g02780	vacuolar protein sorting protein
0.66031726	Afu8g02770	cytidine deaminase
1.618637857	Afu8g02760	mitochondrial ornithine carrier protein (AmcA)
0.949647856	Afu8g02750	nucleolar protein CgrA	TRUE	UP_SUBTHRESH
0.900337227	Afu8g02740	hypothetical protein	TRUE	UP_SUBTHRESH
-0.242794048	Afu8g02730	Density-regulated protein
-0.139782668	Afu8g02720	Hex2 protein	FALSE	DOWN_SUBTHRESH
-0.624328267	Afu8g02710	C6 transcription factor
0.452457043	Afu8g02700	repressor protein	TRUE	UP_SUBTHRESH
-1.26684973	Afu8g02690	alphaN-acetylglucosamine transferase	TRUE	DOWN_SUBTHRESH
1.947414744	Afu8g02670	conserved hypothetical protein	TRUE	UP_SUBTHRESH
1.379296443	Afu8g02660	chromate ion transporter
1.958623371	Afu8g02650	ABC multidrug transporter
0.519853085	Afu8g02640	C6 transcription factor
2.837323716	Afu8g02630	extracellular exo-polygalacturonase
4.077518315	Afu8g02620	CobW domain protein	TRUE	UP_HIGH
4.108686173	Afu8g02610	cytochrome P450 monooxygenase
0.606298048	Afu8g02600	short-chain dehydrogenase/reductase 2
-0.846861567	Afu8g02590	hypothetical protein	FALSE	DOWN_SUBTHRESH
1.074578724	Afu8g02580		TRUE	UP_SUBTHRESH
-1.604576549	Afu8g02570	flavin-binding monooxygenase
4.534340334	Afu8g02560	glyceraldehyde-3-phosphate dehydrogenase
3.865598746	Afu8g02550	Ptr2-like MFS peptide transporter
-0.48531423	Afu8g02540	hypothetical protein	FALSE	DOWN_SUBTHRESH
1.350878449	Afu8g02530	extracellular lipase
0.529435044	Afu8g02520	Arylsulfatase
1.68503071	Afu8g02510	hypothetical protein	TRUE	UP_SUBTHRESH
1.075439389	Afu8g02500	glutathione S-transferase	TRUE	UP_SUBTHRESH
1.321355445	Afu8g02490	hypothetical protein	TRUE	UP_SUBTHRESH
-0.240065547	Afu8g02470	trihydroxytoluene oxygenase	FALSE	DOWN_SUBTHRESH
-0.631001926	Afu8g02460	hypothetical protein	TRUE	DOWN_SUBTHRESH
2.376342897	Afu8g02450	hypothetical protein	TRUE	UP_LOW
-0.909980016	Afu8g02440	C-4 methyl sterol oxidase
-4.333579653	Afu8g02430	zinc-binding alcohol dehydrogenase
-0.980749159	Afu8g02420	hypothetical protein	TRUE	DOWN_SUBTHRESH
-0.353831226	Afu8g02410	UbiA prenyltransferase family protein	TRUE	DOWN_SUBTHRESH
2.671441206	Afu8g02400	geranylgeranyl pyrophosphate synthetase
0.125542967	Afu8g02390	conserved hypothetical protein	FALSE	UP_SUBTHRESH
-0.576213526	Afu8g02380	FAD-dependent monooxygenase
-0.302516314	Afu8g02370		FALSE	DOWN_SUBTHRESH
-0.536624411	Afu8g02360	TRI7-like toxin biosynthesis protein
0.290205572	Afu8g02350	polyketide synthase
2.537921645	Afu8g02340	hypothetical protein	TRUE	UP_MOD
-1.974239601	Afu8g02330	endoglucanase
0.96806064	Afu8g02320	glycosyl transferase
0.48350033	Afu8g02310	aldehyde dehydrogenase ALDH	TRUE	UP_SUBTHRESH
1.9395137	Afu8g02300	FMN-dependent dehydrogenase family protein	TRUE	UP_SUBTHRESH
-0.948106852	Afu8g02290	conserved hypothetical protein	TRUE	DOWN_SUBTHRESH
0.322244128	Afu8g02280	C6 transcription factor
0.905197154	Afu8g02270	dihydrodipicolinate synthetase family protein	TRUE	UP_SUBTHRESH
3.825147021	Afu8g02260	neutral amino acid permease	TRUE	UP_HIGH
0.088930162	Afu8g02250	hypothetical protein	FALSE	UP_SUBTHRESH
2.989184156	Afu8g02240	F-box domain protein	TRUE	UP_MOD
NA	Afu8g02220	hypothetical protein	NA	NA
2.187738554	Afu8g02210	alpha-ketoglutarate-dependent taurine dioxygenase	TRUE	UP_LOW
2.958014493	Afu8g02200	proline permease	TRUE	UP_MOD
-3.114200996	Afu8g02190	hypothetical protein	TRUE	DOWN_HIGH
0.112963016	Afu8g02170	C6 finger domain protein
1.787621072	Afu8g02160	aldehyde dehydrogenase family protein	TRUE	UP_SUBTHRESH
-0.100077075	Afu8g02150	acetylornithine aminotransferase
3.656788891	Afu8g02140	ankyrin repeat protein	TRUE	UP_HIGH
0.069986308	Afu8g02130	1
0.28936998	Afu8g02120	conserved hypothetical protein	FALSE	UP_SUBTHRESH
-2.817353957	Afu8g02110	hypothetical protein	TRUE	DOWN_HIGH
-0.039852767	Afu8g02100	beta-glucosidase
0.182172872	Afu8g02090	nucleotide-sugar transporter family protein	FALSE	UP_SUBTHRESH
NA	Afu8g02080	hypothetical protein	NA	NA
-1.106502213	Afu8g02070	glycosyl transferase
-1.233048523	Afu8g02060	glycan biosynthesis protein (PigL)
-0.653915733	Afu8g02050	hypothetical protein	TRUE	DOWN_SUBTHRESH
-0.970227348	Afu8g02040	glycosyl transferase
2.705734872	Afu8g02030	conserved hypothetical protein	TRUE	UP_MOD
2.540391388	Afu8g02020	glycosyl transferase
0.314813292	Afu8g02010	MFS sugar transporter
-4.082682527	Afu8g02000	xylitol dehydrogenase	TRUE	DOWN_VERY_HIGH
-0.461297013	Afu8g01990	C6 transcription factor
-0.203178105	Afu8g01980	hypothetical protein	FALSE	DOWN_SUBTHRESH
-4.361050319	Afu8g01970	extracellular endo-polygalacturonase
0.308247892	Afu8g01960	hypothetical protein	FALSE	UP_SUBTHRESH
2.933632056	Afu8g01950	hypothetical protein	TRUE	UP_MOD
1.997801854	Afu8g01930	methyltransferase	TRUE	UP_SUBTHRESH
1.134107297	Afu8g01920	hypothetical protein	TRUE	UP_SUBTHRESH
-1.638803316	Afu8g01910	histidine acid phosphatase
-1.23047415	Afu8g01900	hypothetical protein	TRUE	DOWN_SUBTHRESH
3.103044038	Afu8g01890	Na+/H+ exchanger family protein
-2.344695478	Afu8g01880	hypothetical protein	TRUE	DOWN_MOD
3.797809991	Afu8g01860	hypothetical protein	TRUE	UP_HIGH
6.093924792	Afu8g01850	phosphate-repressible phosphate permease	TRUE	UP_VERY_HIGH
3.165484529	Afu8g01840	hypothetical protein	TRUE	UP_HIGH
-1.02624082	Afu8g01830	hypothetical protein	TRUE	DOWN_SUBTHRESH
-2.085180311	Afu8g01820	hypothetical protein	TRUE	DOWN_LOW
-0.682971	Afu8g01810	conserved hypothetical protein	TRUE	DOWN_SUBTHRESH
-0.83007254	Afu8g01800	Thiosulfate sulfurtransferase	TRUE	DOWN_SUBTHRESH
-1.734823667	Afu8g01790	integral membrane protein
-2.824667942	Afu8g01780	nitrilase
3.302264654	Afu8g01770	hypothetical protein	TRUE	UP_HIGH
0.253647108	Afu8g01760	hypothetical protein	TRUE	UP_SUBTHRESH
-2.515925081	Afu8g01750	acyl-CoA oxidase
-2.243530474	Afu8g01740	hypothetical protein	TRUE	DOWN_LOW
0.838804038	Afu8g01730	Glycosyl transferase family 8 domain containing protein	TRUE	UP_SUBTHRESH
1.568195676	Afu8g01720	hypothetical protein	TRUE	UP_SUBTHRESH
-0.66415495	Afu8g01710	antigenic thaumatin domain protein
0.857635086	Afu8g01700	haloalkane dehalogenase family protein	TRUE	UP_SUBTHRESH
-3.57175889	Afu8g01690	hypothetical protein	TRUE	DOWN_VERY_HIGH
1.020909239	Afu8g01680	hypothetical protein	FALSE	UP_SUBTHRESH
2.33904235	Afu8g01670	bifunctional catalase-peroxidase Cat2	TRUE	UP_LOW
1.308935832	Afu8g01660	hypothetical protein	TRUE	UP_SUBTHRESH
6.297404902	Afu8g01650	hypothetical protein	TRUE	UP_VERY_HIGH
3.639002051	Afu8g01640	nonribosomal peptide synthase (NRPS)
-0.291106773	Afu8g01630	pyridine nucleotide-disulphide oxidoreductase family protein	FALSE	DOWN_SUBTHRESH
NA	Afu8g01620	hypothetical protein	NA	NA
-0.989959524	Afu8g01610	hypothetical protein	TRUE	DOWN_SUBTHRESH
0.240353604	Afu8g01600	hypothetical protein	FALSE	UP_SUBTHRESH
3.81451801	Afu8g01590	hypothetical protein	TRUE	UP_HIGH
4.149667794	Afu8g01580	aminotransferase
1.378714656	Afu8g01570	ADP-ribosylglycohydrolase family protein	TRUE	UP_SUBTHRESH
-1.420193684	Afu8g01560	aldo-keto reductase (YakC)
1.559993588	Afu8g01550	oxidoreductase
-0.447866023	Afu8g01540	hypothetical protein	TRUE	DOWN_SUBTHRESH
0.167378084	Afu8g01530	HHE domain protein	FALSE	UP_SUBTHRESH
0.933016964	Afu8g01520	Pectinesterase family	TRUE	UP_SUBTHRESH
0.487815106	Afu8g01510	conserved hypothetical protein	FALSE	UP_SUBTHRESH
-0.206393758	Afu8g01500	Pfs domain protein
1.334545782	Afu8g01490	Avicelase III	TRUE	UP_SUBTHRESH
1.197201514	Afu8g01480	potassium channel
3.975885745	Afu8g01470	flavin containing amine oxidase
4.28637299	Afu8g01460	hypothetical protein	TRUE	UP_VERY_HIGH
4.185053817	Afu8g01450	GABA permease
1.853804201	Afu8g01440	C6 finger domain protein
-1.77147686	Afu8g01430	oxidoreductase
0.879951962	Afu8g01420	quinone oxidoreductase
0.057213389	Afu8g01410	class V chitinase ChiB1	FALSE	UP_SUBTHRESH
-1.550237163	Afu8g01400	mitochondrial carrier protein (Pet8)
-1.14482099	Afu8g01390	glycosyl hydrolase
0.550411134	Afu8g01380	NB-ARC and TPR domain protein	TRUE	UP_SUBTHRESH
1.610748964	Afu8g01370	methyltransferase
-3.300643255	Afu8g01360	conserved hypothetical protein	TRUE	DOWN_HIGH
3.650281101	Afu8g01350	hypothetical protein	TRUE	UP_HIGH
1.260224115	Afu8g01340	MFS sugar transporter
1.093317846	Afu8g01330	hypothetical protein	TRUE	UP_SUBTHRESH
2.238367044	Afu8g01320	hypothetical protein	TRUE	UP_LOW
2.614426571	Afu8g01310	metalloreductase
-0.337013275	Afu8g01300	hypothetical protein	TRUE	DOWN_SUBTHRESH
-0.795648143	Afu8g01290	hypothetical protein	TRUE	DOWN_SUBTHRESH
-0.263093796	Afu8g01280	epsilon-lactone hydrolase
-0.848799237	Afu8g01270	beta-lactamase
-4.415138692	Afu8g01260	hypothetical protein	TRUE	DOWN_VERY_HIGH
1.26678829	Afu8g01250	acetyltransferase
-2.754957014	Afu8g01240	C6 transcription factor
-1.389212389	Afu8g01230	conserved transmembrane protein	TRUE	DOWN_SUBTHRESH
0.716033948	Afu8g01220	arthrofactin synthetase B	TRUE	UP_SUBTHRESH
-0.555787012	Afu8g01210	enoyl-CoA hydratase/isomerase family protein	TRUE	DOWN_SUBTHRESH
1.750442849	Afu8g01200	hypothetical protein	TRUE	UP_SUBTHRESH
0.778456381	Afu8g01190	isoamyl alcohol oxidase
-3.017032057	Afu8g01180	MFS sugar transporter
0.117649241	Afu8g01170	hypothetical protein	FALSE	UP_SUBTHRESH
3.824264728	Afu8g01160	tartrate dehydrogenase
0.677479472	Afu8g01150	C6 transcription factor
-1.381371339	Afu8g01140	C6 transcription factor
4.628176816	Afu8g01130	alpha-galactosidase C	TRUE	UP_VERY_HIGH
1.948577714	Afu8g01120	hypothetical protein	TRUE	UP_SUBTHRESH
1.501532662	Afu8g01110	integral membrane protein
2.044703972	Afu8g01100	Melibiase subfamily
3.4116913	Afu8g01090	thioredoxin
2.177663592	Afu8g01080	hypothetical protein	TRUE	UP_LOW
0.18747425	Afu8g01070	Lathosterol oxidase
1.871930953	Afu8g01060	hypothetical protein	TRUE	UP_SUBTHRESH
4.659742223	Afu8g01050	lipase/esterase
0.846122003	Afu8g01040	reverse transcriptase
3.733105568	Afu8g01030	hypothetical protein	TRUE	UP_HIGH
0.973686147	Afu8g01020	HET domain protein	TRUE	UP_SUBTHRESH
-0.764546711	Afu8g01010	thermophilic desulfurizing enzyme family protein	TRUE	DOWN_SUBTHRESH
-0.795431979	Afu8g01000	ankyrin repeat protein	FALSE	DOWN_SUBTHRESH
0.711216158	Afu8g00990	F-box domain protein	TRUE	UP_SUBTHRESH
2.088233023	Afu8g00980	hypothetical protein	TRUE	UP_LOW
-3.128932447	Afu8g00970	hypothetical protein	TRUE	DOWN_HIGH
2.020698497	Afu8g00960	cytochrome P450
1.027198228	Afu8g00950	hypothetical protein	TRUE	UP_SUBTHRESH
2.217857839	Afu8g00940	MFS drug transporter
-0.222873195	Afu8g00930	chitosanase
1.866711537	Afu8g00920	UDP-glucose dehydrogenase Uxs2p	TRUE	UP_SUBTHRESH
3.452619366	Afu8g00910	conserved hypothetical protein	TRUE	UP_HIGH
3.902936734	Afu8g00900	spherulin-like cell surface protein
1.064501061	Afu8g00890	glucose transporter	TRUE	UP_SUBTHRESH
1.133901442	Afu8g00880	hypothetical protein	TRUE	UP_SUBTHRESH
2.447485877	Afu8g00870		TRUE	UP_MOD
0.975412481	Afu8g00860	UDP-galactose 4-epimerase
1.234678273	Afu8g00850	dihydroorotase
1.851345615	Afu8g00840	amino acid permease
1.230334403	Afu8g00830	conserved hypothetical protein	TRUE	UP_SUBTHRESH
-0.497019638	Afu8g00820	rhamnogalacturonase
2.014269301	Afu8g00810	hypothetical protein	TRUE	UP_LOW
-0.472391796	Afu8g00800	amino acid transporter
0.987331686	Afu8g00790	hypothetical protein	TRUE	UP_SUBTHRESH
-0.72680667	Afu8g00780	conserved hypothetical protein	TRUE	DOWN_SUBTHRESH
6.199810477	Afu8g00770	sugar transporter family protein	TRUE	UP_VERY_HIGH
4.601880294	Afu8g00760	cytochrome P450
NA	Afu8g00750	C2H2 transcription factor
-0.444829859	Afu8g00740	cytochrome P450
1.334342911	Afu8g00730	transcription regulator (RTG2)
0.564855568	Afu8g00720	amino acid transporter
2.501801013	Afu8g00710	secreted antimicrobial peptide
-0.349122741	Afu8g00700	class III chitinase ChiA2	FALSE	DOWN_SUBTHRESH
-1.664144739	Afu8g00690	hypothetical protein	TRUE	DOWN_SUBTHRESH
0.190163825	Afu8g00680	glycosyl transferase
1.48046131	Afu8g00670	integral membrane protein	TRUE	UP_SUBTHRESH
0.728435455	Afu8g00660	solute transporter
1.908043294	Afu8g00650	LPS glycosyltransferase
-1.127655898	Afu8g00640	glycosyl transferase
-0.452363841	Afu8g00630	conserved hypothetical protein	FALSE	DOWN_SUBTHRESH
2.957643214	Afu8g00620	dimethylallyl tryptophan synthase
2.229933644	Afu8g00610	cell surface protein Mas1
3.117442854	Afu8g00600	conserved hypothetical protein	TRUE	UP_HIGH
-0.145309231	Afu8g00590	fatty acid desaturase
7.766976909	Afu8g00580	translation elongation factor eEF-1
4.46285962	Afu8g00570	alpha/beta hydrolase
6.533699741	Afu8g00560	cytochrome P450
6.619716458	Afu8g00550	SirN-like methyltransferase
6.150315997	Afu8g00540	hybrid polyketide synthase/nonribosomal peptide synthase
2.441133251	Afu8g00530	alpha/beta hydrolase
8.686607449	Afu8g00520	integral membrane protein	TRUE	UP_VERY_HIGH
1.924862694	Afu8g00510	O-methylsterigmatocystin oxidoreductase
7.309815039	Afu8g00500	acetate-CoA ligase
4.744191198	Afu8g00490	polyketide synthase
4.994227345	Afu8g00480	phytanoyl-CoA dioxygenase family protein	TRUE	UP_VERY_HIGH
0.556281506	Afu8g00470	conserved hypothetical protein	TRUE	UP_SUBTHRESH
-0.727184029	Afu8g00460	methionine aminopeptidase
-0.765548114	Afu8g00450		TRUE	DOWN_SUBTHRESH
3.650200403	Afu8g00440	steroid monooxygenase
4.777625406	Afu8g00430	conserved hypothetical protein	TRUE	UP_VERY_HIGH
4.824826376	Afu8g00420	C6 finger transcription factor
1.900707756	Afu8g00410	methionine aminopeptidase
0.904958076	Afu8g00400	conserved hypothetical protein	FALSE	UP_SUBTHRESH
4.448825474	Afu8g00390	O-methyltransferase
1.175529994	Afu8g00380	DltD N-terminal domain protein	TRUE	UP_SUBTHRESH
5.149378699	Afu8g00370	polyketide synthase
5.6821133	Afu8g00360	NlpC/P60-like cell-wall peptidase
-1.142874915	Afu8g00350	conserved hypothetical protein	TRUE	DOWN_SUBTHRESH
-1.14236764	Afu8g00340	conserved hypothetical protein	TRUE	DOWN_SUBTHRESH
1.620942723	Afu8g00330	endonuclease/reverse transcriptase/RNaseH
NA	Afu8g00320	hypothetical protein	NA	NA
0.924267873	Afu8g00310	LINE-1 class reverse transcriptase
-1.18069667	Afu8g00300	conserved hypothetical protein	FALSE	DOWN_SUBTHRESH
1.11843534	Afu8g00290	conserved hypothetical protein	TRUE	UP_SUBTHRESH
2.542006175	Afu8g00280	short-chain dehydrogenase
NA	Afu8g00270	polyketide synthase
0.517261709	Afu8g00260	F-box domain and ankyrin repeat protein	TRUE	UP_SUBTHRESH
0.378474158	Afu8g00250	dimethylallyl tryptophan synthase
4.619857417	Afu8g00240	cytochrome P450 monooxygenase
-1.467899869	Afu8g00230	phytanoyl-CoA dioxygenase family protein	TRUE	DOWN_SUBTHRESH
0.417858077	Afu8g00220	cytochrome P450
0.727579999	Afu8g00210	dimethylallyl tryptophan synthase
-0.265189628	Afu8g00200	O-methyltransferase
-2.090948579	Afu8g00190	cytochrome P450
-0.683788922	Afu8g00180	conserved hypothetical protein	TRUE	DOWN_SUBTHRESH
0.205501775	Afu8g00170	nonribosomal peptide synthetase
2.132452537	Afu8g00160	hypothetical protein	TRUE	UP_LOW
4.310435853	Afu8g00150	conserved hypothetical protein	TRUE	UP_VERY_HIGH
NA	Afu8g00140	MFS transporter
3.145020629	Afu8g00130	hypothetical protein	TRUE	UP_HIGH
2.45392198	Afu8g00120	hypothetical protein	TRUE	UP_MOD
3.262305967	Afu8g00110	oxidoreductase
3.61950154	Afu8g00100	aspartate-tRNA ligase
0.348337747	Afu7g08660	Fot1 family transposase
-0.402662798	Afu7g08640	BTB/POZ domain protein	FALSE	DOWN_SUBTHRESH
0.407668762	Afu7g08630	hypothetical protein	TRUE	UP_SUBTHRESH
-0.748680466	Afu7g08620	hypothetical protein	TRUE	DOWN_SUBTHRESH
0.033915401	Afu7g08610	ankyrin repeat protein	FALSE	UP_SUBTHRESH
0.586702833	Afu7g08600	hypothetical protein	FALSE	UP_SUBTHRESH
1.549696731	Afu7g08590	hypothetical protein	TRUE	UP_SUBTHRESH
0.344688759	Afu7g08580	dynamin GTPase
-2.154594563	Afu7g08570	hypothetical protein	TRUE	DOWN_LOW
-0.651466465	Afu7g08560	hypothetical protein	TRUE	DOWN_SUBTHRESH
2.148048568	Afu7g08550	histidine kinase
0.398675911	Afu7g08540	ankyrin repeat protein	FALSE	UP_SUBTHRESH
3.118855583	Afu7g08530	hypothetical protein	TRUE	UP_HIGH
-2.61396054	Afu7g08520	hypothetical protein	TRUE	DOWN_MOD
-1.091683072	Afu7g08510	extracellular alpha-1
-1.124936038	Afu7g08500	NACHT and WD40 domain protein	FALSE	DOWN_SUBTHRESH
1.709792641	Afu7g08480	DNA dependent ATPase (Ris1)
-2.861594028	Afu7g08470	peroxisomal copper amine oxidase
NA	Afu7g08460	MFS drug transporter
2.127589576	Afu7g08450	ornithine decarboxylase
0.290390377	Afu7g08440	hypothetical protein	FALSE	UP_SUBTHRESH
-0.585253247	Afu7g08430	hypothetical protein	FALSE	DOWN_SUBTHRESH
-0.256979106	Afu7g08420	hypothetical protein	FALSE	DOWN_SUBTHRESH
1.596537653	Afu7g08410	Tc1-mariner transposase
0.193677767	Afu7g08400	ankyrin repeat protein	FALSE	UP_SUBTHRESH
-0.209290335	Afu7g08390	hypothetical protein	FALSE	DOWN_SUBTHRESH
-3.527028119	Afu7g08380	hypothetical protein	TRUE	DOWN_VERY_HIGH
-1.229451416	Afu7g08370	hypothetical protein	TRUE	DOWN_SUBTHRESH
-3.418916435	Afu7g08360	hypothetical protein	TRUE	DOWN_VERY_HIGH
-0.470270166	Afu7g08350	alpha-1
-0.255642123	Afu7g08330		FALSE	DOWN_SUBTHRESH
-4.273870244	Afu7g08310	hypothetical protein	TRUE	DOWN_VERY_HIGH
-0.602787438	Afu7g08300	hypothetical protein	FALSE	DOWN_SUBTHRESH
-1.737883065	Afu7g08290	vegetative incompatibility WD repeat protein
-1.575787651	Afu7g08280	hypothetical protein	FALSE	DOWN_SUBTHRESH
1.26528525	Afu7g08270	hypothetical protein	FALSE	UP_SUBTHRESH
-0.597544967	Afu7g08260	hypothetical protein	TRUE	DOWN_SUBTHRESH
-3.171463299	Afu7g08250	conserved hypothetical protein	TRUE	DOWN_HIGH
NA	Afu7g08240	hypothetical protein	NA	NA
0.094877495	Afu7g08230		FALSE	UP_SUBTHRESH
1.216071206	Afu7g08220	hypothetical protein	TRUE	UP_SUBTHRESH
1.632668809	Afu7g08210	reverse transcriptase
4.833145638	Afu7g08200	LINE-1 class reverse transcriptase
1.179953848	Afu7g07190		TRUE	UP_SUBTHRESH
0.093981187	Afu7g07180		FALSE	UP_SUBTHRESH
0.954394714	Afu7g07170	reverse transcriptase/protease/endonuclease Pol
-0.354215603	Afu7g07160		FALSE	DOWN_SUBTHRESH
1.47167725	Afu7g07150		TRUE	UP_SUBTHRESH
-3.340161027	Afu7g07140	hypothetical protein	TRUE	DOWN_HIGH
2.110056837	Afu7g07130	hypothetical protein	TRUE	UP_LOW
-0.40123796	Afu7g07100	Pfs
3.846294922	Afu7g07090	zinc knuckle domain protein	TRUE	UP_HIGH
-0.057953029	Afu7g07080	LINE-1 class reverse transcriptase
-1.252214416	Afu7g07070	LINE-1 class reverse transcriptase
-2.781983116	Afu7g07060	hypothetical protein	TRUE	DOWN_HIGH
-1.855012707	Afu7g07050	hypothetical protein	TRUE	DOWN_SUBTHRESH
-4.190921839	Afu7g07040	hypothetical protein	TRUE	DOWN_VERY_HIGH
NA	Afu7g07030	vegetative incompatibility WD repeat protein
0.336302079	Afu7g07020	hypothetical protein	FALSE	UP_SUBTHRESH
-2.373756533	Afu7g07010	hypothetical protein	TRUE	DOWN_MOD
0.41912821	Afu7g07000	fumarylacetoacetate hydrolase family protein	FALSE	UP_SUBTHRESH
NA	Afu7g06990	GDP-D-mannose dehydratase
1.285994706	Afu7g06980		FALSE	UP_SUBTHRESH
1.297894684	Afu7g06970	hypothetical protein	TRUE	UP_SUBTHRESH
NA	Afu7g06960	monooxygenase
1.533061826	Afu7g06950	oxidoreductase
-0.689933922	Afu7g06940	fungal specific transcription factor
-1.212905351	Afu7g06930	reverse transcriptase
5.181303111	Afu7g06920	conserved hypothetical protein	TRUE	UP_VERY_HIGH
2.407292882	Afu7g06910	hypothetical protein	TRUE	UP_LOW
-0.830605968	Afu7g06900	branched-chain amino acid aminotransferase
0.061760839	Afu7g06890	Dyp-type peroxidase family protein	FALSE	UP_SUBTHRESH
-2.477292257	Afu7g06880	hypothetical protein	TRUE	DOWN_MOD
-3.950442273	Afu7g06870	Tf1-like reverse transcriptase
-0.28969143	Afu7g06860	hypothetical protein	TRUE	DOWN_SUBTHRESH
5.280902897	Afu7g06850	phosphoserine phosphatase
1.888263374	Afu7g06840	class III aminotransferase	TRUE	UP_SUBTHRESH
-0.525170072	Afu7g06830	MSF tranporter
-0.583072139	Afu7g06820	galactose oxidase
7.728249039	Afu7g06810	L-amino acid oxidase LaoA
3.033689135	Afu7g06800	glutamyl-tRNA(Gln) amidotransferase
1.434010508	Afu7g06790	putative allantoate permease of the major facilitator superfamily	TRUE	UP_SUBTHRESH
-3.46660427	Afu7g06780	hypothetical protein	TRUE	DOWN_VERY_HIGH
-0.684546958	Afu7g06770	hypothetical protein	TRUE	DOWN_SUBTHRESH
3.357878842	Afu7g06760	CRAL/TRIO domain protein	TRUE	UP_HIGH
2.229437718	Afu7g06750	phosphoglycerate mutase family protein
0.886924636	Afu7g06740	endoglucanase
0.17933756	Afu7g06730	FAD monooxygenase
0.282757721	Afu7g06720	tannase
0.010306784	Afu7g06710	hypothetical protein	FALSE	UP_SUBTHRESH
-1.233734598	Afu7g06700	SI:bY184L24.3	TRUE	DOWN_SUBTHRESH
0.157402436	Afu7g06690	flavin-containing monooxygenase
4.741427967	Afu7g06680	AAA family ATPase
1.954226106	Afu7g06670	NACHT and TPR domain protein	TRUE	UP_SUBTHRESH
-1.032377692	Afu7g06660	hypothetical protein	TRUE	DOWN_SUBTHRESH
NA	Afu7g06650	alpha/beta hydrolase
-0.092086219	Afu7g06640	hypothetical protein	FALSE	DOWN_SUBTHRESH
1.403699273	Afu7g06630	cytochrome P450 monooxygenase
NA	Afu7g06620	related to L-fucose permease
0.39911924	Afu7g06610	isochorismatase family hydrolase
-0.558195716	Afu7g06600	NADPH-dependent FMN reductase
NA	Afu7g06590	conserved hypothetical protein	NA	NA
1.551687731	Afu7g06580	isoamyl alcohol oxidase	TRUE	UP_SUBTHRESH
-0.767138916	Afu7g06570	zinc/cadmium resistance protein	TRUE	DOWN_SUBTHRESH
2.385507078	Afu7g06550	fungal specific transcription factor
2.966949991	Afu7g06540	threonine aldolase
4.201126951	Afu7g06530	hypothetical protein	TRUE	UP_VERY_HIGH
-0.175613364	Afu7g06520	CAIB/BAIF family enzyme	FALSE	DOWN_SUBTHRESH
0.53808002	Afu7g06510	acyl-CoA dehydrogenase
0.953538663	Afu7g06500	fungal specific transcription factor
0.311164383	Afu7g06490	deoxyribose-phosphate aldolase	FALSE	UP_SUBTHRESH
2.721486533	Afu7g06480	hypothetical protein	TRUE	UP_MOD
NA	Afu7g06470	hypothetical protein	NA	NA
0.703913467	Afu7g06460	conserved hypothetical protein	TRUE	UP_SUBTHRESH
1.740705174	Afu7g06450	hypothetical protein	TRUE	UP_SUBTHRESH
-2.484117121	Afu7g06440	F-box domain protein	TRUE	DOWN_MOD
-0.357187675	Afu7g06430	BNR/Asp-box repeat domain protein	TRUE	DOWN_SUBTHRESH
-3.993329697	Afu7g06420	NADH-dependent flavin oxidoreductase
NA	Afu7g06410	exo-polygalacturonase
4.930252387	Afu7g06400	pectate lyase
5.701345826	Afu7g06390	maltose permease	TRUE	UP_VERY_HIGH
4.678081027	Afu7g06380	maltase	TRUE	UP_VERY_HIGH
5.247429809	Afu7g06370	C6 transcription factor
1.840233417	Afu7g06360	hypothetical protein	TRUE	UP_SUBTHRESH
NA	Afu7g06350	phosphate-repressible phosphate permease
1.313601746	Afu7g06340	hypothetical protein	TRUE	UP_SUBTHRESH
-0.583683792	Afu7g06330	hypothetical protein	TRUE	DOWN_SUBTHRESH
-2.278244279	Afu7g06320	C6 transcription factor
-1.395663393	Afu7g06310	hypothetical protein	TRUE	DOWN_SUBTHRESH
0.314971422	Afu7g06300	hypothetical protein	FALSE	UP_SUBTHRESH
0.990158953	Afu7g06290	Pfs
-1.888112133	Afu7g06280	conserved hypothetical protein	TRUE	DOWN_SUBTHRESH
-0.655818401	Afu7g06270	cyanamide hydratase	TRUE	DOWN_SUBTHRESH
0.820626377	Afu7g06260	alcohol dehydrogenase
0.107026248	Afu7g06250	DSBA-like thioredoxin domain protein	FALSE	UP_SUBTHRESH
-1.582662072	Afu7g06240	hypothetical protein	TRUE	DOWN_SUBTHRESH
-0.694020188	Afu7g06230	hypothetical protein	FALSE	DOWN_SUBTHRESH
NA	Afu7g06220	serine protease
NA	Afu7g06210	hypothetical protein	NA	NA
1.542630344	Afu7g06200	ankyrin repeat protein	FALSE	UP_SUBTHRESH
0.347329149	Afu7g06190	hypothetical protein	FALSE	UP_SUBTHRESH
3.752578792	Afu7g06180	hypothetical protein	TRUE	UP_HIGH
4.027532163	Afu7g06170	thiamin pyrophosphokinase-related protein	TRUE	UP_HIGH
4.76288789	Afu7g06160	hypothetical protein	TRUE	UP_VERY_HIGH
-0.0493948	Afu7g06150	endoglucanase
7.164853239	Afu7g06140	beta-D-glucoside glucohydrolase	TRUE	UP_VERY_HIGH
5.151990278	Afu7g06130	integral membrane protein	TRUE	UP_VERY_HIGH
2.831226159	Afu7g06120	transmembrane transporter
NA	Afu7g06110	glycosyl hydrolase
NA	Afu7g06100	acyl-coenzyme A oxidase I
1.769588553	Afu7g06090	palmitoyl-CoA oxidase 1	TRUE	UP_SUBTHRESH
0.262062843	Afu7g06080	ubiE/COQ5 methyltransferase
-0.993252628	Afu7g06070	hypothetical protein	FALSE	DOWN_SUBTHRESH
2.393215933	Afu7g06060	siderochrome-iron transporter (Sit1)
-2.287457158	Afu7g06050	ubiquitin-associated domain protein
1.792378632	Afu7g06040	integral membrane protein
1.14273108	Afu7g06030	alpha-ketoglutarate-dependent taurine dioxygenase	TRUE	UP_SUBTHRESH
-1.159733628	Afu7g06020	non-repetitive nucleoporin
-1.16834944	Afu7g06010	conserved hypothetical protein	TRUE	DOWN_SUBTHRESH
-3.169882374	Afu7g06000	hypothetical protein	TRUE	DOWN_HIGH
-0.840792606	Afu7g05990	5-formyltetrahydrofolate cyclo-ligase
-1.182108648	Afu7g05980	small nuclear ribonucleoprotein SmE
-5.098353809	Afu7g05970	mRNA transport regulator (Mtr10)
-0.887964143	Afu7g05960	C2H2 finger domain protein
2.20601982	Afu7g05950	EF-hand protein	TRUE	UP_LOW
1.53251008	Afu7g05940	hypothetical protein	TRUE	UP_SUBTHRESH
-0.744132442	Afu7g05930	metallopeptidase MepB	TRUE	DOWN_SUBTHRESH
-2.666126337	Afu7g05920	stearic acid desaturase (SdeA)
1.256989588	Afu7g05910	purine permease
-0.2289519	Afu7g05900	MOSC domain protein	FALSE	DOWN_SUBTHRESH
-1.004508456	Afu7g05890	hypothetical protein	TRUE	DOWN_SUBTHRESH
-0.175996369	Afu7g05880	hypothetical protein	FALSE	DOWN_SUBTHRESH
-0.659984224	Afu7g05870	proteasome component Pre8
0.411393729	Afu7g05860	Zinc finger
-0.024642753	Afu7g05850	hypothetical protein	FALSE	DOWN_SUBTHRESH
3.779683305	Afu7g05840	amidohydrolase family protein	TRUE	UP_HIGH
2.810029779	Afu7g05830	MFS sugar transporter
-0.297561346	Afu7g05820	hypothetical protein	TRUE	DOWN_SUBTHRESH
-3.140671574	Afu7g05810	29kD B ribonucleoprotein
-0.41538196	Afu7g05800	fructose-2
-0.271618213	Afu7g05790	AvaB protein	TRUE	DOWN_SUBTHRESH
-0.220634154	Afu7g05780	conserved hypothetical protein	TRUE	DOWN_SUBTHRESH
0.893390212	Afu7g05770	hypothetical protein	TRUE	UP_SUBTHRESH
2.189647594	Afu7g05760	hypothetical protein	TRUE	UP_LOW
2.444377888	Afu7g05750	AAA family ATPase
-1.291276996	Afu7g05740	malate dehydrogenase
0.197748862	Afu7g05730	hypothetical protein	FALSE	UP_SUBTHRESH
-2.059460154	Afu7g05720	pyruvate dehydrogenase complex
-2.569474541	Afu7g05710	hypothetical protein	TRUE	DOWN_MOD
-0.243886771	Afu7g05700	guanyl-nucleotide exchange factor (Sec7)
-0.281329206	Afu7g05690		TRUE	DOWN_SUBTHRESH
-1.22790399	Afu7g05680	siroheme synthase	TRUE	DOWN_SUBTHRESH
-1.038192248	Afu7g05670	ribose-phosphate pyrophosphokinase pyrophosphate synthetase)	TRUE	DOWN_SUBTHRESH
0.991995493	Afu7g05660	elongation factor EF-3
2.457661253	Afu7g05650	glutamine-serine rich protein MS8
2.598055476	Afu7g05640	hypothetical protein	TRUE	UP_MOD
-0.696479924	Afu7g05630	hypothetical protein	TRUE	DOWN_SUBTHRESH
1.321141742	Afu7g05620	APSES transcription factor (MbpA)
4.53846138	Afu7g05610	glucanase
0.670132554	Afu7g05600	TPR domain protein	TRUE	UP_SUBTHRESH
-0.350828416	Afu7g05590	DUF890 domain protein	TRUE	DOWN_SUBTHRESH
-2.676934778	Afu7g05580	hypothetical protein	TRUE	DOWN_HIGH
-0.698250799	Afu7g05570	hypothetical protein	TRUE	DOWN_SUBTHRESH
0.197371342	Afu7g05560	hypothetical protein	FALSE	UP_SUBTHRESH
-1.549756072	Afu7g05550	sugar transporter family protein	TRUE	DOWN_SUBTHRESH
-0.170357831	Afu7g05540	GPI maturation protein (Bst1)
1.405407276	Afu7g05530	DEAD/DEAH box helicase
-0.06042452	Afu7g05520	hypothetical protein	FALSE	DOWN_SUBTHRESH
0.491766874	Afu7g05510	RSC complex subunit (RSC8)
-1.75653484	Afu7g05500	theta class glutathione S-transferase	TRUE	DOWN_SUBTHRESH
-0.762889407	Afu7g05490	hypothetical protein	TRUE	DOWN_SUBTHRESH
0.302342692	Afu7g05480	sister chromatid cohesion factor (Chl12)
0.731098145	Afu7g05470	electron transfer flavoprotein alpha subunit
-1.206593781	Afu7g05460	conserved hypothetical protein	TRUE	DOWN_SUBTHRESH
1.990535773	Afu7g05450	SUN domain protein (Uth1)
-1.149574667	Afu7g05440	TOS4
-3.424584233	Afu7g05430	nonsense-mediated mRNA decay factor (Upf2)
-3.159795574	Afu7g05420	CHCH domain protein	TRUE	DOWN_HIGH
-1.049909455	Afu7g05410	thiamine pyrophosphokinase	TRUE	DOWN_SUBTHRESH
-0.76793233	Afu7g05400	conserved hypothetical protein	TRUE	DOWN_SUBTHRESH
-2.030605295	Afu7g05390	mitochondrial carrier protein
-2.061905085	Afu7g05380	conserved hypothetical protein	TRUE	DOWN_LOW
-1.364806489	Afu7g05370	septin AspB	TRUE	DOWN_SUBTHRESH
-0.272206088	Afu7g05360	structure-specific recognition protein
-3.561915361	Afu7g05350	delta-9 fatty acid desaturase; stearoyl-CoA desaturase	TRUE	DOWN_VERY_HIGH
-0.372390864	Afu7g05340	conserved hypothetical protein	FALSE	DOWN_SUBTHRESH
-0.737884648	Afu7g05330	hypothetical protein	TRUE	DOWN_SUBTHRESH
0.627629054	Afu7g05320	DNA N-glycosylase
0.087875283	Afu7g05310	splicing factor u2af large subunit	FALSE	UP_SUBTHRESH
3.885141981	Afu7g05300	hypothetical protein	TRUE	UP_HIGH
-0.95886451	Afu7g05290	cytosolic small ribosomal subunit S15
1.438598275	Afu7g05280	conserved hypothetical protein	TRUE	UP_SUBTHRESH
-0.111155973	Afu7g05270	Dpy-30 motif family	FALSE	DOWN_SUBTHRESH
-2.403707059	Afu7g05260	transformer-SR ribonucleoprotein	TRUE	DOWN_MOD
0.010573119	Afu7g05250	PHD finger domain protein
0.164348011	Afu7g05240	PROBABLE O-SIALOGLYCOPROTEIN ENDOPEPTIDASE	FALSE	UP_SUBTHRESH
2.143880472	Afu7g05230	conserved hypothetical protein	TRUE	UP_LOW
1.457895759	Afu7g05220	mitochondrial carrier protein
-1.397191547	Afu7g05210	CTP synthase	TRUE	DOWN_SUBTHRESH
1.109729894	Afu7g05200	conserved hypothetical protein	TRUE	UP_SUBTHRESH
5.879598937	Afu7g05190	maltose permease	TRUE	UP_VERY_HIGH
1.591305421	Afu7g05180	defensin domain protein
1.71223655	Afu7g05170	hypothetical protein	FALSE	UP_SUBTHRESH
4.739888426	Afu7g05160	fumarylacetoacetate hydrolase family protein	TRUE	UP_VERY_HIGH
-0.651983042	Afu7g05150	hypothetical protein	TRUE	DOWN_SUBTHRESH
-1.994014487	Afu7g05140	class III chitinase
0.070012254	Afu7g05130	O-methyltransferase	FALSE	UP_SUBTHRESH
0.175245178	Afu7g05120	related to L-fucose permease
NA	Afu7g05110	hypothetical protein	NA	NA
0.81159246	Afu7g05100	hexose transporter protein	TRUE	UP_SUBTHRESH
1.16794254	Afu7g05090	glucuronyl hydrolase
2.214698311	Afu7g05080	C6 transcription factor
-2.77654697	Afu7g05070	FAD dependent oxidoreductase
0.573769902	Afu7g05060	MgtC/SapB family membrane protein	FALSE	UP_SUBTHRESH
4.313491789	Afu7g05050	hypothetical protein	TRUE	UP_VERY_HIGH
1.193653414	Afu7g05040	rhamnosidase B
-2.188756473	Afu7g05030	pectin lyase B	TRUE	DOWN_LOW
-1.4048672	Afu7g05020	polysaccharide export protein (CAP59)
1.89950105	Afu7g05010	glyoxalase family protein	TRUE	UP_SUBTHRESH
-2.169819226	Afu7g05000	conserved hypothetical protein	TRUE	DOWN_LOW
5.211101612	Afu7g04990	dUTP diphosphatase Dut
5.268352713	Afu7g04980	3-ketoacyl-acyl carrier protein reductase	TRUE	UP_VERY_HIGH
2.487462895	Afu7g04970	metalloreductase
3.913622553	Afu7g04960	N-acetyltransferase
-5.342730922	Afu7g04950	lipase
NA	Afu7g04940	hypothetical protein	NA	NA
-1.740740673	Afu7g04930	alkaline serine protease (PR1)
NA	Afu7g04920	hypothetical protein	NA	NA
-2.399263838	Afu7g04910	phosphatidylglycerol specific phospholipase C
-0.647136887	Afu7g04900	MSF multidrug transporter
-1.649317488	Afu7g04890	C6 transcription factor
0.880782338	Afu7g04880	UDP-glucose
0.983182065	Afu7g04870	glutamine-serine-proline rich protein
-1.682322328	Afu7g04860	dimethyladenosine transferase	TRUE	DOWN_SUBTHRESH
5.004266118	Afu7g04850	aldo-keto reductase
1.188921978	Afu7g04840	hypothetical protein	TRUE	UP_SUBTHRESH
0.314620916	Afu7g04830	hypothetical protein	TRUE	UP_SUBTHRESH
-0.131765211	Afu7g04820	C6 transcription factor
-4.916090474	Afu7g04810	hypothetical protein	TRUE	DOWN_VERY_HIGH
1.310580036	Afu7g04800	hypothetical protein	TRUE	UP_SUBTHRESH
-0.434413234	Afu7g04790	conserved hypothetical protein	TRUE	DOWN_SUBTHRESH
0.503865345	Afu7g04780	hypothetical protein	TRUE	UP_SUBTHRESH
-1.258165182	Afu7g04770	hypothetical protein	FALSE	DOWN_SUBTHRESH
0.839692925	Afu7g04760	gamma-glutamyltranspeptidase	TRUE	UP_SUBTHRESH
-3.708364289	Afu7g04750	hypothetical protein	TRUE	DOWN_VERY_HIGH
-4.175708845	Afu7g04740	hypothetical protein	TRUE	DOWN_VERY_HIGH
2.552579425	Afu7g04730	siderochrome-iron transporter
3.19725282	Afu7g04720	alpha-1
2.776498682	Afu7g04710	NF-X1 finger transcription factor
0.063175409	Afu7g04700	conserved hypothetical portein	FALSE	UP_SUBTHRESH
-1.927450641	Afu7g04690	FAD dependent sulfhydryl oxidase Erv2
2.828947661	Afu7g04680	conserved hypothetical protein	TRUE	UP_MOD
-0.293666652	Afu7g04670	ATP11 protein precursor	FALSE	DOWN_SUBTHRESH
-2.055465764	Afu7g04660	BEM46 protein	TRUE	DOWN_LOW
-1.116804456	Afu7g04650	proteasome component Pre3
-0.209321156	Afu7g04640	conserved hypothetical protein	FALSE	DOWN_SUBTHRESH
0.34117421	Afu7g04630	hypothetical protein	TRUE	UP_SUBTHRESH
0.669336472	Afu7g04620	hypothetical protein	TRUE	UP_SUBTHRESH
1.060036595	Afu7g04610	Ulp1 protease family protein	TRUE	UP_SUBTHRESH
1.687291874	Afu7g04600	Rho guanyl nucleotide exchange factor
2.528200381	Afu7g04590	telomerase catalytic subunit
2.637004299	Afu7g04580	TBC domain protein
3.321340099	Afu7g04570	Na/K ATPase alpha 1 subunit
2.239042564	Afu7g04560	hypothetical protein	TRUE	UP_LOW
NA	Afu7g04550	serine/threonine protein kinase
1.691870758	Afu7g04540	short chain dehydrogenase/reductase family	TRUE	UP_SUBTHRESH
1.257792528	Afu7g04530	alcohol dehydrogenase
1.142812874	Afu7g04520	hypothetical protein	TRUE	UP_SUBTHRESH
0.56461858	Afu7g04510	conserved hypothetical protein	FALSE	UP_SUBTHRESH
0.415230117	Afu7g04500	ATP phosphoribosyltransferase	TRUE	UP_SUBTHRESH
-1.743944242	Afu7g04490	Ribosomal protein S28e	TRUE	DOWN_SUBTHRESH
1.594498749	Afu7g04480	DNA mismatch repair protein Msh3
-0.802544281	Afu7g04470	hypothetical protein	TRUE	DOWN_SUBTHRESH
0.896270862	Afu7g04460	Rab geranylgeranyltransferase
NA	Afu7g04450	Rho GTPase activator (Bem2)
2.285511805	Afu7g04440		TRUE	UP_LOW
-0.759680684	Afu7g04430	ribosome biogenesis protein (Rrs1)
-1.210428381	Afu7g04420	mitochondrial ribosomal protein DAP3
0.601562168	Afu7g04410	hypothetical protein	TRUE	UP_SUBTHRESH
-0.489228806	Afu7g04400	hypothetical protein	TRUE	DOWN_SUBTHRESH
-0.522513966	Afu7g04390	hypothetical protein	TRUE	DOWN_SUBTHRESH
5.018314565	Afu7g04380	alcohol dehydrogenase
0.483929446	Afu7g04370	conserved hypothetical protein	TRUE	UP_SUBTHRESH
0.713028971	Afu7g04360	alcohol dehydrogenase	TRUE	UP_SUBTHRESH
0.985630203	Afu7g04350	mandelate racemase/muconate lactonizing enzyme family protein	TRUE	UP_SUBTHRESH
-0.536208575	Afu7g04340	C6 transcription factor
-0.107001568	Afu7g04330	serine/threonine protein kinase
-1.488132699	Afu7g04320	UBX domain protein (Ubx5)
0.586554342	Afu7g04310	cell division control protein Cdc6
-2.573576579	Afu7g04300	RhoGAP and Fes/CIP4 domain protein	TRUE	DOWN_MOD
4.71640659	Afu7g04290	amino acid permease (Gap1)
2.216600419	Afu7g04280	small nuclear ribonucleoprotein (LSM5)
1.238979817	Afu7g04270	3'-5' exonuclease/helicase (WRN)
0.243137758	Afu7g04260	peroxisome assembly protein (Pex10)
-0.707717954	Afu7g04250	protein-ER retention protein (Erd1)
-0.659359021	Afu7g04240	conserved hypothetical protein	TRUE	DOWN_SUBTHRESH
0.012092845	Afu7g04230		FALSE	UP_SUBTHRESH
1.02681437	Afu7g04220	conserved hypothetical protein	TRUE	UP_SUBTHRESH
0.549478577	Afu7g04210	tropomyosin 1	TRUE	UP_SUBTHRESH
-0.804346401	Afu7g04200	conserved hypothetical protein	TRUE	DOWN_SUBTHRESH
-3.911763485	Afu7g04190	cyclopropane-fatty-acyl-phospholipid synthase
-0.719833595	Afu7g04180	amine oxidase	TRUE	DOWN_SUBTHRESH
-0.564399667	Afu7g04160	integral peroxisomal membrane protein	TRUE	DOWN_SUBTHRESH
-2.003417399	Afu7g04150	CGI-136 protein	TRUE	DOWN_LOW
-0.29521249	Afu7g04140	L-galactose dehydrogenase (L-GalDH)
-3.312340721	Afu7g04130	Trf5	TRUE	DOWN_HIGH
1.546864293	Afu7g04120	DUF636 domain protein	TRUE	UP_SUBTHRESH
-0.102396022	Afu7g04110	protein kinase C substrate
-0.374116806	Afu7g04100	conserved hypothetical protein	TRUE	DOWN_SUBTHRESH
-1.701873709	Afu7g04090	hypothetical protein	TRUE	DOWN_SUBTHRESH
0.986707947	Afu7g04080	3-ketoacyl-CoA thiolase (POT1)
-1.349687453	Afu7g04070	phospho-2-dehydro-3-deoxyheptonate aldolase	TRUE	DOWN_SUBTHRESH
-1.319200116	Afu7g04060	hypothetical protein	TRUE	DOWN_SUBTHRESH
1.809787479	Afu7g04050	hypothetical protein	TRUE	UP_SUBTHRESH
-0.359887776	Afu7g04040	hexokinase
1.412650031	Afu7g04030	hypothetical protein	TRUE	UP_SUBTHRESH
2.408823736	Afu7g04020	lipase
-0.814323056	Afu7g04010	conserved hypothetical protein	TRUE	DOWN_SUBTHRESH
0.21487768	Afu7g04000	hypothetical protein	FALSE	UP_SUBTHRESH
-0.74935047	Afu7g03990	uridylate kinase	TRUE	DOWN_SUBTHRESH
-0.235412431	Afu7g03980	PCI domain protein	FALSE	DOWN_SUBTHRESH
-0.647610788	Afu7g03970	hypothetical protein	TRUE	DOWN_SUBTHRESH
1.438961715	Afu7g03960	thioesterase family protein	TRUE	UP_SUBTHRESH
1.087623388	Afu7g03950	conserved hypothetical protein	TRUE	UP_SUBTHRESH
-1.614388368	Afu7g03940	alpha
-1.534685924	Afu7g03930	hypothetical protein	TRUE	DOWN_SUBTHRESH
2.016357278	Afu7g03920	hypothetical protein	TRUE	UP_LOW
-0.913874529	Afu7g03910	C2H2 zinc finger protein	TRUE	DOWN_SUBTHRESH
1.13299421	Afu7g03900	hypothetical protein	TRUE	UP_SUBTHRESH
1.284348891	Afu7g03890	condensin complex component cnd2	TRUE	UP_SUBTHRESH
1.089316926	Afu7g03880	sodium/calcium exchanger protein	TRUE	UP_SUBTHRESH
1.993918491	Afu7g03870	pan1 protein	TRUE	UP_SUBTHRESH
-0.869809537	Afu7g03860	RPB11a protein	TRUE	DOWN_SUBTHRESH
0.955650422	Afu7g03850	oxidoreductase
-0.285295603	Afu7g03840	hypothetical protein	TRUE	DOWN_SUBTHRESH
0.145451537	Afu7g03830	related to nucleotide exsicion repair protein RAD7	FALSE	UP_SUBTHRESH
-0.001272129	Afu7g03820	DNA excision repair protein (Rad16)
0.24305625	Afu7g03810	possible transposase	FALSE	UP_SUBTHRESH
-0.71442645	Afu7g03800	C2 domain protein	TRUE	DOWN_SUBTHRESH
-0.27845045	Afu7g03790	ARF GTPase activator (Csx2)
1.267563725	Afu7g03780	YT521-B-like splicing factor
-1.907118358	Afu7g03770	hypothetical protein	TRUE	DOWN_SUBTHRESH
1.235739794	Afu7g03760	phosphatidylinositol 4-kinase (STT4)
0.246187791	Afu7g03750	serine/threonine protein kinase
-2.346162536	Afu7g03740	14-alpha sterol demethylase Cyp51B	TRUE	DOWN_MOD
-1.17449186	Afu7g03730	conserved hypothetical protein	TRUE	DOWN_SUBTHRESH
-0.054685064	Afu7g03720	serine/threonine protein kinase (Kin28)
0.09074033	Afu7g03710	kinesin family protein (KipA)
0.909911934	Afu7g03700	diacylglycerol acyltransferase type 2A	TRUE	UP_SUBTHRESH
-0.512568938	Afu7g03690	G-patch RNA maturation protein (Gno1)
-0.486202525	Afu7g03680	SacI domain protein	TRUE	DOWN_SUBTHRESH
-2.534306408	Afu7g03670	hypothetical protein	TRUE	DOWN_MOD
1.222833162	Afu7g03660	conserved hypothetical protein	TRUE	UP_SUBTHRESH
-2.406174349	Afu7g03650	conserved hypothetical protein	TRUE	DOWN_MOD
-0.233932127	Afu7g03640	AP-3 complex subunit delta
-1.291584556	Afu7g02620	DNA-directed RNA polymerases N/8 kDa subunit superfamily	TRUE	DOWN_SUBTHRESH
-4.468854537	Afu7g02610	WD repeat protein	TRUE	DOWN_VERY_HIGH
-0.243826602	Afu7g02600	hypothetical protein	FALSE	DOWN_SUBTHRESH
-1.2365306	Afu7g02580	transposase	TRUE	DOWN_SUBTHRESH
1.73075309	Afu7g02570	HET-C domain protein	TRUE	UP_SUBTHRESH
-0.473686499	Afu7g02560	D-lactate dehydrogenase (cytochrome)	TRUE	DOWN_SUBTHRESH
1.143535504	Afu7g02550	xylitol dehydrogenase	TRUE	UP_SUBTHRESH
0.557828943	Afu7g02540	Ras family GTPase
-3.99038819	Afu7g02530	hypothetical protein	TRUE	DOWN_VERY_HIGH
0.294158575	Afu7g02510	hypothetical protein	TRUE	UP_SUBTHRESH
0.644123853	Afu7g02500	polysaccharide synthase Cps1
-0.093048582	Afu7g02490	mitochondrial molecular chaperone (Atp12)
2.142122796	Afu7g02480	oxysterol binding protein (Osh1)
0.327343693	Afu7g02470	mRNA processing protein (Mss51)
-0.419352468	Afu7g02460	hypothetical protein	TRUE	DOWN_SUBTHRESH
-0.944600531	Afu7g02440	extracellular conserved glycine-rich protein	TRUE	DOWN_SUBTHRESH
-2.634072846	Afu7g02420	malate dehydrogenase
2.402889713	Afu7g02400	alcohol dehydrogenase
-3.348553466	Afu7g02390	hypothetical protein	TRUE	DOWN_VERY_HIGH
-2.36301716	Afu7g02380	ferulic acid esterase (FaeA)
-1.914130817	Afu7g02370	SNF2 family helicase/ATPase (Swr1)
-0.153891498	Afu7g02360	hypothetical protein	FALSE	DOWN_SUBTHRESH
0.402076513	Afu7g02350	C2 domain protein	TRUE	UP_SUBTHRESH
2.774280281	Afu7g02340	L-PSP endoribonuclease family protein (Hmf1)
0.408275726	Afu7g02330	hypothetical protein	TRUE	UP_SUBTHRESH
-2.679309145	Afu7g02320	hypothetical protein	TRUE	DOWN_HIGH
-1.790881004	Afu7g02310	adenine phosphoribosyltransferase 1	TRUE	DOWN_SUBTHRESH
1.789444761	Afu7g02300	conserved hypothetical protein	TRUE	UP_SUBTHRESH
-0.309793146	Afu7g02290	ER glycosyl hydrolase (Edem)
-4.726884044	Afu7g02280	small nucleolar ribonucleoprotein complex subunit
-0.708912563	Afu7g02270	BET3 family protein	TRUE	DOWN_SUBTHRESH
0.434027179	Afu7g02260	SOM1 protein	TRUE	UP_SUBTHRESH
NA	Afu7g02250	hypothetical protein	NA	NA
NA	Afu7g02240	hypothetical protein	NA	NA
-0.556834809	Afu7g02230	mRNA binding post-transcriptional regulator (Csx1)
-2.929117205	Afu7g02220	hypothetical protein	TRUE	DOWN_HIGH
-0.637109203	Afu7g02210	conserved hypothetical protein	TRUE	DOWN_SUBTHRESH
0.082628335	Afu7g02200	meiotic recombination protein (Dmc1)
-2.485291411	Afu7g02190	zinc knuckle nucleic acid binding protein
0.591119403	Afu7g02180	UDP-N-acetylglucosamine pyrophosphorylase	TRUE	UP_SUBTHRESH
-0.533887226	Afu7g02170	RNA binding protein
2.001114675	Afu7g02160	DDE superfamily endonuclease/transposase	TRUE	UP_LOW
2.94517517	Afu7g02150	streptococcal hemagglutinin protein
-1.573255004	Afu7g02140	RPS24	TRUE	DOWN_SUBTHRESH
-2.399309265	Afu7g02130	conserved hypothetical protein	TRUE	DOWN_MOD
-0.288155638	Afu7g02120	hypothetical protein	TRUE	DOWN_SUBTHRESH
-0.185367179	Afu7g02110	RanBPM	FALSE	DOWN_SUBTHRESH
-0.917716607	Afu7g02100	conserved hypothetical protein	TRUE	DOWN_SUBTHRESH
0.502223239	Afu7g02090	membrane associated DnaJ chaperone
-0.698963339	Afu7g02080	RNA polymerase I subunit Rpa43
-1.034045508	Afu7g02070	AIF-like mitochondrial oxidoreductase (Nfrl)
-1.817023122	Afu7g02060	conserved hypothetical protein	TRUE	DOWN_SUBTHRESH
-1.456128433	Afu7g02050	hypothetical protein	TRUE	DOWN_SUBTHRESH
-1.354204817	Afu7g02040	triacylglycerol lipase
-0.628880274	Afu7g02030	cytochrome c oxidase assembly protein (Pet117)
-0.046705401	Afu7g02020	hypothetical protein	FALSE	DOWN_SUBTHRESH
4.538115898	Afu7g02010	hypothetical protein	TRUE	UP_VERY_HIGH
1.045593123	Afu7g02000	Leucine Rich Repeat domain protein	TRUE	UP_SUBTHRESH
1.660238256	Afu7g01990	conserved hypothetical protein	TRUE	UP_SUBTHRESH
2.535094318	Afu7g01980	sinapyl alcohol dehydrogenase	TRUE	UP_MOD
-0.571899166	Afu7g01970	RTA1 domain protein
-4.909765148	Afu7g01960	conserved hypothetical protein	TRUE	DOWN_VERY_HIGH
1.004259994	Afu7g01950	hypothetical protein	TRUE	UP_SUBTHRESH
0.965283039	Afu7g01940	conserved hypothetical protein	TRUE	UP_SUBTHRESH
1.75880384	Afu7g01930	sexual development protein EsdC
-0.443302967	Afu7g01920	DNA-dependent RNA polymerase II RPB140	TRUE	DOWN_SUBTHRESH
-0.519074273	Afu7g01910	conserved hypothetical protein	TRUE	DOWN_SUBTHRESH
0.042333346	Afu7g01900	TOM core complex subunit Tom6
3.409487746	Afu7g01890	C6 transcription factor
0.074976126	Afu7g01880	nicotinate phosphoribosyltransferase	FALSE	UP_SUBTHRESH
0.896909522	Afu7g01870	PHD finger domain protein
-0.131332974	Afu7g01860	heat shock protein (Sti1)
-0.902627258	Afu7g01850	RNA polymerase Rpc34 subunit superfamily	TRUE	DOWN_SUBTHRESH
0.696699576	Afu7g01840	membrane bound C2 domain protein (vp115)
-0.661626262	Afu7g01830	Ugp1	TRUE	DOWN_SUBTHRESH
-1.985471905	Afu7g01820	C6 transcription factor
2.262877766	Afu7g01810	C6 transcription factor
1.43123849	Afu7g01800	AT DNA binding protein
1.009680664	Afu7g01790	C4-dicarboxylate transporter/malic acid transport protein	TRUE	UP_SUBTHRESH
0.949458945	Afu7g01780	hypothetical protein	TRUE	UP_SUBTHRESH
NA	Afu7g01770	hypothetical protein	NA	NA
0.941190932	Afu7g01760	hypothetical protein	TRUE	UP_SUBTHRESH
0.856147626	Afu7g01750	DUF218 domain protein	TRUE	UP_SUBTHRESH
2.49150749	Afu7g01740	sugar transporter
-3.89088458	Afu7g01730	phosphatidylserine decarboxylase family protein	TRUE	DOWN_VERY_HIGH
0.552604453	Afu7g01720	3-hydroxymethyl-3-methylglutaryl-Coenzyme A lyase	FALSE	UP_SUBTHRESH
1.711758245	Afu7g01710	cholinesterase
-2.940030674	Afu7g01700	hypothetical protein	TRUE	DOWN_HIGH
2.88928669	Afu7g01690	acetamidase	TRUE	UP_MOD
2.901004659	Afu7g01680	hypothetical protein	TRUE	UP_MOD
1.594611932	Afu7g01670	MFS amino acid transporter
-0.171741875	Afu7g01660	polyketide synthase
-3.249478242	Afu7g01650	related to ARCA protein
0.608120732	Afu7g01640	C6 transcription factor
-1.696482234	Afu7g01630	hypothetical protein	TRUE	DOWN_SUBTHRESH
-4.036706218	Afu7g01620	hypothetical protein	TRUE	DOWN_VERY_HIGH
0.047131614	Afu7g01610	integral membrane protein	FALSE	UP_SUBTHRESH
1.705497356	Afu7g01600	hypothetical protein	TRUE	UP_SUBTHRESH
-0.035095255	Afu7g01590	cystathionine gamma-synthase	FALSE	DOWN_SUBTHRESH
1.803086385	Afu7g01580	molybdopterin synthase small subunit CnxG	TRUE	UP_SUBTHRESH
1.403684406	Afu7g01570	hypothetical protein	TRUE	UP_SUBTHRESH
0.228718081	Afu7g01560	FAD dependent oxidoreductase
-1.70475253	Afu7g01550	mitochondrial exoribonuclease Cyt-4
0.76209672	Afu7g01540	endo-1
-0.899281043	Afu7g01530	fadD36	TRUE	DOWN_SUBTHRESH
-0.711700135	Afu7g01520	BolA domain protein	TRUE	DOWN_SUBTHRESH
-1.144206575	Afu7g01510	SNARE domain protein	TRUE	DOWN_SUBTHRESH
-5.173980643	Afu7g01500	hypothetical protein	TRUE	DOWN_VERY_HIGH
-1.520971882	Afu7g01490	MFS peptide transporter
-1.394096673	Afu7g01480	cap binding protein	TRUE	DOWN_SUBTHRESH
0.071353793	Afu7g01470	integral membrane protein
-1.690420068	Afu7g01460	ribosomal protein S5	TRUE	DOWN_SUBTHRESH
2.969833276	Afu7g01450	cytochrome P450 monooxygenase
1.362277071	Afu7g01440	hypothetical protein	TRUE	UP_SUBTHRESH
-0.479666343	Afu7g01430	opsin 1	FALSE	DOWN_SUBTHRESH
0.406769592	Afu7g01420	isoleucyl-tRNA synthetase
0.299919115	Afu7g01410	UPF0183 domain protein	TRUE	UP_SUBTHRESH
0.146742707	Afu7g01400	kinesin family protein (BimC)
1.646409156	Afu7g01390	hypothetical protein	TRUE	UP_SUBTHRESH
1.308447266	Afu7g01380	anaphase promoting complex subunit Apc11
-0.092325871	Afu7g01370	thiosulfate sulfurtransferase
-0.701588713	Afu7g01360	transposase	TRUE	DOWN_SUBTHRESH
-3.69275078	Afu7g01350	hypothetical protein	TRUE	DOWN_VERY_HIGH
3.240506434	Afu7g01340	RPEL repeat protein	TRUE	UP_HIGH
0.813274147	Afu7g01330	RNA binding complex component (TraX)
1.617013383	Afu7g01320	beta-mannosidase
0.638007111	Afu7g01310	C6 transcription factor
1.802198067	Afu7g01300	mannosyltransferase (PIG-M)
-1.192276753	Afu7g01290	conserved hypothetical protein	TRUE	DOWN_SUBTHRESH
-0.554508832	Afu7g01280	campothecin resistance conferring protein rcaA	TRUE	DOWN_SUBTHRESH
-5.261862675	Afu7g01270	carbamoyl-phosphate synthase
-2.141197754	Afu7g01260	conserved hypothetical protein	TRUE	DOWN_LOW
-0.795239172	Afu7g01250	hypothetical protein	TRUE	DOWN_SUBTHRESH
2.89173354	Afu7g01240	phytase
-0.178175597	Afu7g01230	DnaJ domain protein	FALSE	DOWN_SUBTHRESH
-1.01049053	Afu7g01220	farnesyl-diphosphate farnesyltransferase
-0.931076557	Afu7g01210	conserved hypothetical protein	TRUE	DOWN_SUBTHRESH
0.840445168	Afu7g01200	aspergillopepsin
0.062507862	Afu7g01190	MFS transporter
4.974193046	Afu7g01180	extracellular lipase
1.280342147	Afu7g01170	hypothetical protein	TRUE	UP_SUBTHRESH
3.892952654	Afu7g01160	cytochrome P450 alkane hydroxylase
2.546501674	Afu7g01150	NB-ARC domain protein	TRUE	UP_MOD
1.616243413	Afu7g01140	hypothetical protein	TRUE	UP_SUBTHRESH
1.091989262	Afu7g01130	hypothetical protein	TRUE	UP_SUBTHRESH
-0.128247549	Afu7g01120		FALSE	DOWN_SUBTHRESH
-1.363697065	Afu7g01110		TRUE	DOWN_SUBTHRESH
2.007279656	Afu7g01100	hypothetical protein	TRUE	UP_LOW
5.706903085	Afu7g01090	proline permease	TRUE	UP_VERY_HIGH
NA	Afu7g01080		NA	NA
3.941711298	Afu7g01070	endo-1
2.428341869	Afu7g01060	cysteine-rich secreted protein	TRUE	UP_LOW
9.03889508	Afu7g01050	salicylate hydroxylase	TRUE	UP_VERY_HIGH
2.900649597	Afu7g01040	cytidine deaminase
5.714089664	Afu7g01030	Calcium-transporting ATPase 1 (PMC1)
5.078819257	Afu7g01020	hypothetical protein	TRUE	UP_VERY_HIGH
3.654818324	Afu7g01010	alcohol dehydrogenase
3.977209593	Afu7g01000	aldehyde dehydrogenase
2.044935224	Afu7g00990	integral membrane protein	TRUE	UP_LOW
3.720734479	Afu7g00980		FALSE	UP_HIGH
5.85922836	Afu7g00970	GPI-anchored serine-threonine rich protein	TRUE	UP_VERY_HIGH
-0.241308396	Afu7g00960	extracellular cysteine-rich protein
-0.040476656	Afu7g00950	MFS monosaccharide transporter
1.410706401	Afu7g00940	isoamyl alcohol oxidase
-0.054425171	Afu7g00930	integral membrane protein
-0.884635192	Afu7g00920	hypothetical protein	TRUE	DOWN_SUBTHRESH
-2.276863188	Afu7g00910	peptide transporter MTD1	TRUE	DOWN_MOD
NA	Afu7g00900	hypothetical protein	NA	NA
-1.354569254	Afu7g00890	hypothetical protein	TRUE	DOWN_SUBTHRESH
2.159992685	Afu7g00880	hypothetical protein	TRUE	UP_LOW
4.025127504	Afu7g00870	exonuclease
1.609347226	Afu7g00860	lipoxygenase
3.521534547	Afu7g00850	acetyltransferase
-0.444156298	Afu7g00840	short chain dehydrogenase/reductase
2.041648909	Afu7g00830	alpha/beta hydrolase
2.922440636	Afu7g00820	hypothetical protein	TRUE	UP_MOD
0.080271858	Afu7g00810	hypothetical protein	FALSE	UP_SUBTHRESH
2.026791648	Afu7g00800	acid phosphatase
2.388696848	Afu7g00790	hypothetical protein	TRUE	UP_LOW
5.059434305	Afu7g00780	MFS monocarboxylate transporter
2.09203924	Afu7g00770	C6 transcription factor
1.770048609	Afu7g00760	phosphoglycolate phosphatase
-0.632838136	Afu7g00750	hypothetical protein	FALSE	DOWN_SUBTHRESH
-1.452494823	Afu7g00740	protein kinase
1.673789731	Afu7g00730	high affinity methionine permease	TRUE	UP_SUBTHRESH
0.432535231	Afu7g00720	hypothetical protein	TRUE	UP_SUBTHRESH
-3.748223176	Afu7g00710	oxalate/formate antiporter
0.584369061	Afu7g00700	aldo-keto reductase (AKR13)
4.511913992	Afu7g00690	aminotransferase
3.606868026	Afu7g00680	hypothetical protein	TRUE	UP_HIGH
4.514553061	Afu7g00660	hypothetical protein	TRUE	UP_VERY_HIGH
-1.694170364	Afu7g00650	hypothetical protein	TRUE	DOWN_SUBTHRESH
-0.364617311	Afu7g00640	conserved hypothetical protein	FALSE	DOWN_SUBTHRESH
0.267120464	Afu7g00630	hypothetical protein	FALSE	UP_SUBTHRESH
-0.839803136	Afu7g00620	hypothetical protein	TRUE	DOWN_SUBTHRESH
-0.186610259	Afu7g00610	conserved hypothetical protein	FALSE	DOWN_SUBTHRESH
NA	Afu7g00600	hydrolase
0.856477342	Afu7g00590	salicylate hydroxylase
3.65821891	Afu7g00580	conserved hypothetical protein	TRUE	UP_HIGH
2.737823336	Afu7g00570	conserved hypotheitcal protein	TRUE	UP_MOD
1.369954329	Afu7g00560	hypothetical protein	TRUE	UP_SUBTHRESH
4.413572853	Afu7g00550	NACHT and WD40 domain protein	TRUE	UP_VERY_HIGH
4.122540536	Afu7g00540	integral membrane protein	TRUE	UP_HIGH
0.716841412	Afu7g00530	NACHT and Ankyrin domain protein
0.448647358	Afu7g00510	hypothetical protein	TRUE	UP_SUBTHRESH
-0.305700216	Afu7g00500	hypothetical protein	FALSE	DOWN_SUBTHRESH
-0.515317769	Afu7g00490	hypothetical protein	TRUE	DOWN_SUBTHRESH
1.811744624	Afu7g00480	ABC multidrug transporter
-0.556444311	Afu7g00470	hypothetical protein	TRUE	DOWN_SUBTHRESH
2.512210651	Afu7g00460	conserved hypothetical protein	TRUE	UP_MOD
1.04267069	Afu7g00450	GPI anchored protein
2.394013499	Afu7g00440	GABA permease
1.607443577	Afu7g00430		FALSE	UP_SUBTHRESH
2.415556946	Afu7g00420	hypothetical protein	TRUE	UP_LOW
-1.532588273	Afu7g00410	C6 transcription factor
-2.972214181	Afu7g00400	hypothetical protein	TRUE	DOWN_HIGH
-0.665833902	Afu7g00390	MFS multidrug transporter
3.856463842	Afu7g00380	GNAT family acetyltransferase
2.940454264	Afu7g00370	hypothetical protein	TRUE	UP_MOD
-1.26093105	Afu7g00360	UDP-galactose 4-epimerase
-2.799070546	Afu7g00350	conserved hypothetical protein	TRUE	DOWN_HIGH
-1.243961003	Afu7g00340	metallo-beta-lactamase domain protein
-2.484088378	Afu7g00330	Esterase/Lipase family protein	TRUE	DOWN_MOD
-1.991441071	Afu7g00320	extracelular proline-glycine rich protein	TRUE	DOWN_SUBTHRESH
-1.022733685	Afu7g00310	hypothetical protein	FALSE	DOWN_SUBTHRESH
-0.44745865	Afu7g00300	squalene-hopene-cyclase
-1.692467701	Afu7g00290	cytochrome P450 monooxygenase
3.066608393	Afu7g00280	conserved hypothetical protein	TRUE	UP_MOD
-1.178944455	Afu7g00270	FAD binding monooxygenase
-0.268343377	Afu7g00260	squalene-hopene-cyclase
1.027448274	Afu7g00250	tubulin beta subunit	TRUE	UP_SUBTHRESH
-2.337919892	Afu7g00240	beta-glucosidase
0.319875068	Afu7g00230	MFS multidrug transporter
0.522391967	Afu7g00220	plasma membrane hexose transporter
-2.463322375	Afu7g00210	C6 transcription factor
2.258183067	Afu7g00200	conserved hypothetical protein	TRUE	UP_LOW
0.756357095	Afu7g00190	hypothetical protein	FALSE	UP_SUBTHRESH
3.72144793	Afu7g00180	NAD dependent epimerase/dehydratase
3.820033083	Afu7g00170	dimethylallyl tryptophan synthase (GliD)
5.959945705	Afu7g00160	polyketide synthase
3.321228691	Afu7g00150	FAD-dependent monooxygenase
6.301774788	Afu7g00130	C6 transcription factor
3.867942574	Afu7g00120	metallo-beta-lactamase domain protein	TRUE	UP_HIGH
4.325402085	Afu7g00110	lipase
-0.600605154	Afu7g00100	LINE-1 class reverse transcriptase
5.037570276	Afu6g14720	telomere-associated RecQ helicase
NA	Afu6g14710		NA	NA
0.277733838	Afu6g14700	hypothetical protein	FALSE	UP_SUBTHRESH
0.54084261	Afu6g14690	telomere-associated RecQ helicase
NA	Afu6g14680		NA	NA
-0.412819649	Afu6g14670	hypothetical protein	FALSE	DOWN_SUBTHRESH
0.816849013	Afu6g14660	reverse transcriptase
-0.245825919	Afu6g14650	conserved hypothetical protein	FALSE	DOWN_SUBTHRESH
-1.362962894	Afu6g14640	MFS toxin transporter
0.793001699	Afu6g14630	conserved hypothetical protein	TRUE	UP_SUBTHRESH
1.80987243	Afu6g14620	fungal alpha-L-arabinofuranosidase
-0.501279387	Afu6g14610	alfa-L-rhamnosidase
0.559001027	Afu6g14600	beta-glucosidase
1.452519991	Afu6g14590	MFS alpha-glucoside transporter
1.437057823	Afu6g14580	C6 finger domain protein
3.902269603	Afu6g14570	conserved hypothetical protein	TRUE	UP_HIGH
NA	Afu6g14560	hexose transporter
NA	Afu6g14550	xylosidase/arabinosidase
1.354127477	Afu6g14540	endo-1
1.766979239	Afu6g14530	L-cystine transporter
NA	Afu6g14520	peptide transporter
2.118622832	Afu6g14510	monooxygenase
6.969241472	Afu6g14500	MFS sugar transporter
2.832926255	Afu6g14490	beta-glucosidase
-0.766055229	Afu6g14480	alpha-1
0.404863558	Afu6g14470	hypothetical protein	FALSE	UP_SUBTHRESH
0.223902936	Afu6g14460	2-haloalkanoic acid dehalogenase	TRUE	UP_SUBTHRESH
-0.957712124	Afu6g14450	hypothetical protein	TRUE	DOWN_SUBTHRESH
0.696250205	Afu6g14440	MFS monosaccharide transporter
NA	Afu6g14430	hypothetical protein	NA	NA
0.224407744	Afu6g14420	disintegrin-like metalloproteinase
-3.597654023	Afu6g14410	amidase family protein	TRUE	DOWN_VERY_HIGH
1.234153321	Afu6g14400	conserved hypothetical protein	TRUE	UP_SUBTHRESH
1.660106791	Afu6g14390	extracelular cellulose binding protein (Cip2)
2.748341023	Afu6g14380	hypothetical protein	TRUE	UP_MOD
1.20976878	Afu6g14370	conserved hypothetical protein	TRUE	UP_SUBTHRESH
1.045525105	Afu6g14360	cytochrome P450
-0.007652269	Afu6g14350	C6 transcription factor
0.922460422	Afu6g14340	glucooligosaccharide oxidase
0.168651862	Afu6g14330	5-oxo-L-prolinase
-1.715275076	Afu6g14320	hypothetical protein	TRUE	DOWN_SUBTHRESH
-0.443321125	Afu6g14310	5'-nucleotidase
0.03102398	Afu6g14300	FAD binding domain protein	FALSE	UP_SUBTHRESH
-4.07470765	Afu6g14290	conserved hypothetical protein	TRUE	DOWN_VERY_HIGH
-4.305538754	Afu6g14280	hypothetical protein	TRUE	DOWN_VERY_HIGH
0.924151823	Afu6g14270	hypothetical protein	TRUE	UP_SUBTHRESH
0.191594342	Afu6g14260	conserved hypothetical protein	FALSE	UP_SUBTHRESH
-1.137171024	Afu6g14250	endosomal integral membrane protein (P24a)
1.25138999	Afu6g14240	calcium sensor (NCS-1)
1.343979138	Afu6g14230	hypothetical protein	TRUE	UP_SUBTHRESH
0.138427673	Afu6g14220	kinesin family protein (KinA)
-0.396753526	Afu6g14210	ubiquitin conjugating enzyme (UbcB)
-0.274003585	Afu6g14200	acetyl-CoA-acetyltransferase
-3.336668862	Afu6g14190	hypothetical protein	TRUE	DOWN_HIGH
-0.231265116	Afu6g14180	beta-1
-0.17477735	Afu6g14170	CDF zinc transporter (Msc2)
1.798423589	Afu6g14160	conserved hypothetical protein
-0.270059369	Afu6g14150	C6 transcription factor
-1.883480518	Afu6g14140	RTA1 domain protein
-0.544778334	Afu6g14130	ubiquitin conjugating enzyme
1.445760275	Afu6g14120	hypothetical protein	TRUE	UP_SUBTHRESH
1.835210093	Afu6g14100	mitochondrial carnitine:acyl carnitine carrier
-1.780791124	Afu6g14090	CFEM domain protein
-1.257864487	Afu6g14080		TRUE	DOWN_SUBTHRESH
-1.668514064	Afu6g14070	extracellular glycine/serine-rich protein
1.801699205	Afu6g14060	hypothetical protein	TRUE	UP_SUBTHRESH
0.356068847	Afu6g14050	FAD binding domain protein	TRUE	UP_SUBTHRESH
0.292132796	Afu6g14040	glycosyl transferase
NA	Afu6g14030	acyltransferase
5.186970525	Afu6g14020	conserved hypothetical protein	TRUE	UP_VERY_HIGH
3.654206007	Afu6g14010	GPI anchored protein
-1.265416239	Afu6g14000	Tri7-like toxin biosynthesis protein
-1.095530907	Afu6g13990	acetyltransferase (Tri16)
-2.864334409	Afu6g13980	prenyltransferase
-5.917351726	Afu6g13970	FAD-dependent monooxygenase (PaxM)
-7.237915982	Afu6g13960		TRUE	DOWN_VERY_HIGH
NA	Afu6g13950	integral membrane protein	NA	NA
-2.62444045	Afu6g13940	P450-monooxygenase
-2.828677109	Afu6g13930	lovastatin polyketide synthase
-1.836361889	Afu6g13920	adenylate-forming enzyme
-0.334101669	Afu6g13900	conserved hypothetical protein	FALSE	DOWN_SUBTHRESH
-1.361523111	Afu6g13890	hypothetical protein	TRUE	DOWN_SUBTHRESH
-0.523075663	Afu6g13880	conserved hypothetical protein	TRUE	DOWN_SUBTHRESH
-0.376111051	Afu6g13870	hypothetical protein	FALSE	DOWN_SUBTHRESH
1.72826019	Afu6g13860	conserved hypothetical protein	TRUE	UP_SUBTHRESH
2.935997693	Afu6g13850	GTPase activating protein (Evi5)
2.57041876	Afu6g13840	conserved hypothetical protein	TRUE	UP_MOD
4.202229935	Afu6g13830	oxidoreductase
NA	Afu6g13820	hypothetical protein	NA	NA
3.260365793	Afu6g13810	hypothetical protein	TRUE	UP_HIGH
1.182775791	Afu6g13800	integral membrane protein
2.721944246	Afu6g13790	monooxigenase	TRUE	UP_MOD
0.594438536	Afu6g13780	multidrug resistant protein
-1.960061444	Afu6g13770	C6 finger domain protein
0.796305049	Afu6g13760	alpha-1
3.971797308	Afu6g13750	ferric-chelate reductase
4.732190795	Afu6g13740	hypothetical protein	TRUE	UP_VERY_HIGH
NA	Afu6g13730	hypothetical protein	NA	NA
1.96578195	Afu6g13720	class V chitinase
-0.043591346	Afu6g13710	hypothetical protein	FALSE	DOWN_SUBTHRESH
0.630471791	Afu6g13700	hypothetical protein	TRUE	UP_SUBTHRESH
1.609016013	Afu6g13690	DNA topoisomerase II	TRUE	UP_SUBTHRESH
0.041252862	Afu6g13680	hypothetical protein	FALSE	UP_SUBTHRESH
-2.813184284	Afu6g13670	conserved hypothetical protein	TRUE	DOWN_HIGH
1.090139526	Afu6g13660	conserved hypothetical protein	TRUE	UP_SUBTHRESH
-0.75926952	Afu6g13650	nuclear serine protease HtrA2/Nma111
-1.443790897	Afu6g13640	hypothetical protein	TRUE	DOWN_SUBTHRESH
-5.730893872	Afu6g13630	conserved hypothetical protein	TRUE	DOWN_VERY_HIGH
-4.420975686	Afu6g13620		TRUE	DOWN_VERY_HIGH
1.076776013	Afu6g13610	endo-1
-2.345075023	Afu6g13600	TPR repeat protein	TRUE	DOWN_MOD
1.434350246	Afu6g13590	3-isopropylmalate dehydrogenase	TRUE	UP_SUBTHRESH
0.947758183	Afu6g13580	hypothetical protein	TRUE	UP_SUBTHRESH
NA	Afu6g13570	cytochrome c peroxidase
0.375875096	Afu6g13560	hypothetical protein	FALSE	UP_SUBTHRESH
-0.558762965	Afu6g13550	ribosomal protein S13p/S18e	TRUE	DOWN_SUBTHRESH
0.242508772	Afu6g13540	carboxypeptidase Y (CpyA)
0.94987936	Afu6g13530	UPF0023 family protein	TRUE	UP_SUBTHRESH
0.769804001	Afu6g13520	tryptophan synthase	TRUE	UP_SUBTHRESH
-1.043202676	Afu6g13510	hypothetical protein	TRUE	DOWN_SUBTHRESH
-3.644912459	Afu6g13500	conserved hypothetical protein	TRUE	DOWN_VERY_HIGH
-2.615391794	Afu6g13490	glutamate decarboxylase	FALSE	DOWN_MOD
-3.93831423	Afu6g13480	hypothetical protein	TRUE	DOWN_VERY_HIGH
0.923070639	Afu6g13470	conserved hypothetical protein	TRUE	UP_SUBTHRESH
1.60399835	Afu6g13460	hypothetical protein	TRUE	UP_SUBTHRESH
0.570099154	Afu6g13450	nitrilase	TRUE	UP_SUBTHRESH
-0.093993342	Afu6g13440	choline sulfatase
1.026493577	Afu6g13430	multispanning membrane protein
-1.75632355	Afu6g13420	ubiquitin-like protein DskB
-1.038058144	Afu6g13410	nuclear mRNA splicing factor
1.679292371	Afu6g13400	arsenate reductase (Arc2)
-2.429518569	Afu6g13390	conserved hypothetical protein	TRUE	DOWN_MOD
3.839485814	Afu6g13380	hypothetical protein	TRUE	UP_HIGH
-2.3190478	Afu6g13370	SSU processome component (Utp10)
0.200613746	Afu6g13360	conserved hypothetical protein	FALSE	UP_SUBTHRESH
0.578773688	Afu6g13350	NADPH oxidase (NoxA)
1.125366092	Afu6g13340	hypothetical protein	TRUE	UP_SUBTHRESH
-1.495132125	Afu6g13330	conserved hypothetical protein	TRUE	DOWN_SUBTHRESH
0.890751941	Afu6g13320	Rho guanyl nucleotide exchange factor
0.728792027	Afu6g13310	26S proteasome non-ATPase regulatory subunit 9
-1.876677207	Afu6g13300	GTP-binding nuclear protein Ran
0.976477511	Afu6g13290	SNF2 family helicase/ATPase
0.849759645	Afu6g13280	Fox2 protein	TRUE	UP_SUBTHRESH
-1.853934971	Afu6g13270	exo-beta-1
-0.046398779	Afu6g13260	RanBP1 domain protein	FALSE	DOWN_SUBTHRESH
-0.567458758	Afu6g13250	Ribosomal protein L31e	TRUE	DOWN_SUBTHRESH
0.55716766	Afu6g13230	Nit protein 2	TRUE	UP_SUBTHRESH
0.378741046	Afu6g13220	hypothetical protein	TRUE	UP_SUBTHRESH
1.08686475	Afu6g13210	oxidoreductase
1.203564449	Afu6g13200	autophagy regulatory protein (Gsa11/Atg2)
1.532311777	Afu6g13190	H+/nucleoside cotransporter	TRUE	UP_SUBTHRESH
0.999107639	Afu6g13180	CECR1 family adenosine deaminase
-0.026679031	Afu6g13170	ubiquitin conjugating enzyme (UbcK)
1.651564029	Afu6g13160	serine/threonine protein kinase
1.999428702	Afu6g13150	hypothetical protein	TRUE	UP_SUBTHRESH
0.511523261	Afu6g13140	3
-1.509439221	Afu6g13130	transcription initiation factor TFIIE
0.052580213	Afu6g13110	hypothetical protein	FALSE	UP_SUBTHRESH
-0.286691361	Afu6g13100	magnesium dependent phosphatase
-0.937568213	Afu6g13090	hypothetical protein	TRUE	DOWN_SUBTHRESH
-0.803289116	Afu6g13080	DEAD/DEAH box DNA helicase (Mer3)
-0.368558137	Afu6g13070	UDP-galactose transporter
1.054616866	Afu6g13060	conserved hypothetical protein	TRUE	UP_SUBTHRESH
0.562407514	Afu6g13050	meiosis specific protein Hop1
-0.224270505	Afu6g13030	cell division control protein Cdc4
0.207757172	Afu6g13020	AP-3 adaptor complex subunit sigma
-0.884492336	Afu6g13010	GTP binding protein (EngB)
1.335833862	Afu6g13000		TRUE	UP_SUBTHRESH
NA	Afu6g12990	cytosolic large ribosomal subunit protein L7A	NA	NA
-0.407424071	Afu6g12980	spindle pole body component
-1.531475957	Afu6g12970	nuclear migration protein NudF	TRUE	DOWN_SUBTHRESH
-0.781749458	Afu6g12960	hypothetical protein	TRUE	DOWN_SUBTHRESH
-0.772636113	Afu6g12950	alpha
1.082077276	Afu6g12940	metallo-beta-lactamase domain protein
-2.670588043	Afu6g12930	mitochondrial aconitate hydratase
-0.449265623	Afu6g12920	C2H2 finger domain protein
0.86757184	Afu6g12910	dsDNA-dependent ATPase (Rad54)
-0.535770392	Afu6g12900	mitochondrial carrier protein
-1.424539719	Afu6g12890	vacuole-associated enzyme activator complex component (Vac14)
-0.242457244	Afu6g12880	hypothetical protein	FALSE	DOWN_SUBTHRESH
0.71760066	Afu6g12870	mitochondrial ABC-type iron exporter (Atm1)
-3.294011139	Afu6g12840	kinesin family protein	TRUE	DOWN_HIGH
-0.620751722	Afu6g12830	protein transport protein Sec24
-1.346141319	Afu6g12820	MAP kinase FUS3/KSS1	FALSE	DOWN_SUBTHRESH
1.078455815	Afu6g12800	uroporphyrinogen-III synthase (UroS)
-1.873453433	Afu6g12790	NADH-ubiquinone oxidoreductase 39 kDa subunit
0.144063992	Afu6g12780	conserved hypothetical protein	FALSE	UP_SUBTHRESH
-1.617573983	Afu6g12770	proteasome regulatory particle subunit (RpnI)
0.571372599	Afu6g12760	GPI transamidase component (GAA1)
-0.215058058	Afu6g12750	rhomboid family protein
-1.994236369	Afu6g12740	dienelactone hydrolase family protein	TRUE	DOWN_SUBTHRESH
-1.96404774	Afu6g12730	integral membrane protein	TRUE	DOWN_SUBTHRESH
-0.440816548	Afu6g12720	cytosolic ribosomal protein (Rps29a)
-0.485017829	Afu6g12700	hypothetical protein	TRUE	DOWN_SUBTHRESH
-0.841968818	Afu6g12690	CRAL/TRIO domain protein	TRUE	DOWN_SUBTHRESH
1.342681261	Afu6g12680	HIT domain protein	TRUE	UP_SUBTHRESH
3.999101645	Afu6g12670	beta-alanine synthase
-0.00961692	Afu6g12660	40s ribosomal protein	FALSE	DOWN_SUBTHRESH
0.905874617	Afu6g12650	conserved hypothetical protein	TRUE	UP_SUBTHRESH
-1.804056171	Afu6g12640	conserved hypothetical protein	TRUE	DOWN_SUBTHRESH
0.052008598	Afu6g12630	leucyl-tRNA synthetase	FALSE	UP_SUBTHRESH
-0.608952007	Afu6g12620	related to ribosomal protein MRP49	TRUE	DOWN_SUBTHRESH
-1.503277134	Afu6g12610	rhomboid family protein
-1.55607411	Afu6g12600	WD repeat protein	TRUE	DOWN_SUBTHRESH
0.280778646	Afu6g12580	anthranilate synthase component I	FALSE	UP_SUBTHRESH
-0.639761625	Afu6g12570	EH domain binding protein epsin 2	TRUE	DOWN_SUBTHRESH
-0.416154808	Afu6g12560	AAA family ATPase
-2.38985301	Afu6g12550	mitochondrial carrier protein
-0.606795054	Afu6g12540	RING finger protein	TRUE	DOWN_SUBTHRESH
-0.590511592	Afu6g12530	eif-2b	TRUE	DOWN_SUBTHRESH
-0.904028104	Afu6g12520	stress response regulator/HFS transcription factor
-1.047272323	Afu6g12510	hypothetical protein	FALSE	DOWN_SUBTHRESH
-0.595454394	Afu6g12500	AhpC/TSA family protein	TRUE	DOWN_SUBTHRESH
-0.204689771	Afu6g12490	BolA domain protein	FALSE	DOWN_SUBTHRESH
-0.197137145	Afu6g12480	ngg1-interacting factor 3	FALSE	DOWN_SUBTHRESH
0.455543926	Afu6g12470	Golgi transport complex subunit Cog6
1.128573851	Afu6g12460	conserved hypothetical protein	TRUE	UP_SUBTHRESH
2.356515852	Afu6g12450	chaperone/heat shock protein Hsp12
1.858724764	Afu6g12440	conserved hypothetical protein	TRUE	UP_SUBTHRESH
1.338119532	Afu6g12430	Ran-interacting protein MOG1
0.013300748	Afu6g12420	SprT family metallopeptidase
-0.046741351	Afu6g12410	1
-0.031028352	Afu6g12400	1
-2.229735794	Afu6g12390	serine palmitoyl CoA transferase subunit LcbA	TRUE	DOWN_LOW
1.193432674	Afu6g12380	cell wall glucanase (Scw4)
0.565307483	Afu6g12370	conserved hypothetical protein	TRUE	UP_SUBTHRESH
0.829686288	Afu6g12360	class I alpha-mannosidase 1A	TRUE	UP_SUBTHRESH
-0.054308494	Afu6g12350	autophagy protein Apg9
-2.197921829	Afu6g12340	GTPase activating protein (BUD2/CLA2)
0.097935848	Afu6g12330	WD domain protein	FALSE	UP_SUBTHRESH
0.234878572	Afu6g12320	hypothetical protein	FALSE	UP_SUBTHRESH
-0.143688701	Afu6g12310	conserved hypothetical protein	FALSE	DOWN_SUBTHRESH
-0.528556091	Afu6g12300	RNP domain protein	TRUE	DOWN_SUBTHRESH
-0.105679232	Afu6g12290	PH domain protein	FALSE	DOWN_SUBTHRESH
0.020587773	Afu6g12280	NADH-ubiquinone oxidoreductase 213 kDa subunit	FALSE	UP_SUBTHRESH
-3.871307293	Afu6g12270	ubiquitin C-terminal hydrolase
-0.521066725	Afu6g12260		TRUE	DOWN_SUBTHRESH
4.079323294	Afu6g12250	succinyl-CoA:3-ketoacid-coenzyme A transferase (ScoT)
5.232411763	Afu6g12240	Glycerophosphoryl diester phosphodiesterase family family	TRUE	UP_VERY_HIGH
1.418000394	Afu6g12230	conserved hypothetical protein	TRUE	UP_SUBTHRESH
-1.350555203	Afu6g12220	isochorismatase family hydrolase
-0.93516858	Afu6g12210	endo-1
0.582116609	Afu6g12200	hypothetical protein	TRUE	UP_SUBTHRESH
1.537165459	Afu6g12190	conserved hypothetical protein	FALSE	UP_SUBTHRESH
0.124571408	Afu6g12180	conserved hypothetical protein	FALSE	UP_SUBTHRESH
1.681985012	Afu6g12170	FKBP-type peptidyl-prolyl isomerase
-1.896639212	Afu6g12160	C6 transcription factor
2.365633938	Afu6g12150	bZIP transcription factor (Atf7)
NA	Afu6g12140	hypothetical protein	NA	NA
0.837166835	Afu6g12130	C6 transcription factor
1.445765308	Afu6g12120	BNR/Asp-box repeat domain protein	TRUE	UP_SUBTHRESH
6.202266802	Afu6g12110	salicylate synthetase
2.590233281	Afu6g12100	nitrilase family protein	TRUE	UP_MOD
NA	Afu6g12090	HET domain protein	NA	NA
-1.056721423	Afu6g12080	nonribosomal peptide synthase
-1.31042211	Afu6g12070	FAD binding domain protein	TRUE	DOWN_SUBTHRESH
1.886871929	Afu6g12060	MAK1-like monooxygenase
-1.887655962	Afu6g12050	nonribosomal peptide synthase
-0.819937075	Afu6g12040	maltose permease
0.628256327	Afu6g12030	putative rhamnosidase	FALSE	UP_SUBTHRESH
-3.082133918	Afu6g12020	C2H2 finger domain protein
-0.684418814	Afu6g12010	glycosyl hydrolase
5.728909377	Afu6g12000	hypothetical protein	TRUE	UP_VERY_HIGH
4.369839472	Afu6g11990	hypothetical protein	TRUE	UP_VERY_HIGH
-1.980390471	Afu6g11980	exo-beta-1
-0.823157888	Afu6g11970	WSC domain protein
-3.121833383	Afu6g11960	conserved hypothetical protein	TRUE	DOWN_HIGH
2.764165084	Afu6g11950	hypothetical protein	TRUE	UP_MOD
NA	Afu6g11940		NA	NA
4.021360538	Afu6g11930	hypothetical protein	TRUE	UP_HIGH
4.692639711	Afu6g11920	maltose permease	TRUE	UP_VERY_HIGH
2.266930252	Afu6g11910	glycosyl hydrolase family 3
NA	Afu6g11900	PE_PGRS family protein	NA	NA
1.097392063	Afu6g11890	dynamin GTPase
-2.002927943	Afu6g11880	conserved hypothetical protein	TRUE	DOWN_LOW
-6.476145904	Afu6g11870	hypothetical protein	TRUE	DOWN_VERY_HIGH
-3.328400557	Afu6g11860	hypothetical protein	TRUE	DOWN_HIGH
6.150258592	Afu6g11850	hypothetical protein	TRUE	UP_VERY_HIGH
NA	Afu6g11840		NA	NA
6.899792257	Afu6g11830		TRUE	UP_VERY_HIGH
NA	Afu6g11820	Glycosyl hydrolase family 10	NA	NA
-0.293689951	Afu6g11810	RTA1 domain protein
-4.256316932	Afu6g11800	RTA1 domain protein
NA	Afu6g11790	hypothetical protein	NA	NA
0.830163795	Afu6g11780	hypothetical protein	TRUE	UP_SUBTHRESH
1.900456354	Afu6g11770	hypothetical protein	TRUE	UP_SUBTHRESH
-0.573121067	Afu6g11760	hypothetical protein	TRUE	DOWN_SUBTHRESH
-1.621549953	Afu6g11750	C6 transcription factor
0.968410306	Afu6g11740	nucleoside-diphosphate-sugar epimerase family protein	FALSE	UP_SUBTHRESH
0.280292702	Afu6g11730	aldehyde reductase
1.23553042	Afu6g11720	hypothetical protein	TRUE	UP_SUBTHRESH
NA	Afu6g11710	conserved hypothetical protein	NA	NA
-2.240885138	Afu6g11700	hypothetical protein	TRUE	DOWN_LOW
3.258489238	Afu6g11690		TRUE	UP_HIGH
2.783711357	Afu6g11680	thiamine pyrophosphate enzyme
-0.751346401	Afu6g11670	conserved hypothetical protein	TRUE	DOWN_SUBTHRESH
1.14364244	Afu6g11660	amidohydrolase
1.238004239	Afu6g11650	short-chain dehydrogenase/reductase family protein
1.043979876	Afu6g11640	fungal specific transcription factor
-2.908036284	Afu6g11630	FAD-dependent isoamyl alcohol oxidase
0.347956171	Afu6g11620	formyltetrahydrofolate deformylase	FALSE	UP_SUBTHRESH
-2.566481443	Afu6g11610	1
0.986286782	Afu6g11600	endoglucanase
NA	Afu6g11590	conserved hypothetical protein	NA	NA
0.529855527	Afu6g11580	carboxy-cis
-0.734225325	Afu6g11570	alpha/beta hydrolase
-0.12537717	Afu6g11560	integral membrane protein
-1.506965354	Afu6g11550	hypothetical protein	FALSE	DOWN_SUBTHRESH
1.656182927	Afu6g11540	hypothetical protein	TRUE	UP_SUBTHRESH
0.200883969	Afu6g11530	DUF636 domain protein	FALSE	UP_SUBTHRESH
-0.712573289	Afu6g11520	C6 transcription factor
-3.593648928	Afu6g11510	flavodoxin and radical SAM domain protein	TRUE	DOWN_VERY_HIGH
3.821050502	Afu6g11500	dipeptidase
3.243436264	Afu6g11490	NUDIX domain protein	TRUE	UP_HIGH
-2.572263758	Afu6g11480	phenol 2-monooxygenase
-0.639519061	Afu6g11470	TOR signalling pathway phosphatase (SitA)
-0.941018264	Afu6g11460	related to nucleolar phosphoprotein [imported]	TRUE	DOWN_SUBTHRESH
1.20716889	Afu6g11450	C6 transcription factor
3.31071391	Afu6g11440	pyridoxamine phosphate oxidase family protein	TRUE	UP_HIGH
1.127771671	Afu6g11430	aldehyde dehydrogenase
3.500071628	Afu6g11420	conserved hypothetical protein	TRUE	UP_HIGH
-0.853919981	Afu6g11410	meiotic recombination protein Mre11	TRUE	DOWN_SUBTHRESH
0.005077716	Afu6g11400	F-box and WD domain protein	FALSE	UP_SUBTHRESH
0.458981043	Afu6g11390	1
-1.536369392	Afu6g11380	mitochondrial import receptor subunit (Tom20)
0.279765215	Afu6g11370	conserved hypothetical protein	TRUE	UP_SUBTHRESH
-0.83796904	Afu6g11360	ABC transporter
0.03124245	Afu6g11350		FALSE	UP_SUBTHRESH
1.003444224	Afu6g11340	peroxisomal AMP binding enzyme
4.40422989	Afu6g11330	histidine acid phosphatase
1.783443117	Afu6g11320	MFS transporter
-3.061756146	Afu6g11310	bifunctional pyrimidine biosynthesis protein (PyrABCN)
-2.472151813	Afu6g11300	integral membrane channel protein
NA	Afu6g11290	conserved hypothetical protein	NA	NA
NA	Afu6g11280	conserved hypothetical protein	NA	NA
-0.6950154	Afu6g11270	synaptobrevin-like protein	TRUE	DOWN_SUBTHRESH
-0.546468473	Afu6g11260	ribosomal protein L26	TRUE	DOWN_SUBTHRESH
-1.449336817	Afu6g11250	C2H2 finger domain protein
0.424189553	Afu6g11240	hypothetical protein	FALSE	UP_SUBTHRESH
-1.285437911	Afu6g11230	C6 transcription factor
-1.477552672	Afu6g11220	TBC domain protein
2.257700011	Afu6g11210	3-oxoacyl-(acyl-carrier-protein) reductase	TRUE	UP_LOW
-0.135395849	Afu6g11200	DENN (AEX-3) domain protein	FALSE	DOWN_SUBTHRESH
0.399726511	Afu6g11190	protein kinase (VPS15)
-0.79545998	Afu6g11180	conserved hypothetical protein	TRUE	DOWN_SUBTHRESH
0.577064629	Afu6g11170	C2H2 finger domain protein (Ezf)
-0.719371583	Afu6g11160	isopentenyl-diphosphate delta-isomerase	TRUE	DOWN_SUBTHRESH
1.536097183	Afu6g11140	MATE efflux family protein subfamily
0.039803809	Afu6g11130	possible replication factor-a protein	FALSE	UP_SUBTHRESH
-0.180430923	Afu6g11120	ATP dependent RNA helicase (Dbp10)
-0.437570475	Afu6g11110	C6 zinc cluster transcription factor
-3.242291456	Afu6g11100	basic amino acid transporter
NA	Afu6g11090	hypothetical protein	NA	NA
0.477403809	Afu6g11080		FALSE	UP_SUBTHRESH
-3.409024906	Afu6g11070	DEAD box RNA helicase (Hca4)
0.846356891	Afu6g11060	DnaJ domain protein	TRUE	UP_SUBTHRESH
NA	Afu6g11050		NA	NA
1.145137306	Afu6g11040	FAD synthetase
-0.374627748	Afu6g11030	RNA recognition motif. (a.k.a. RRM
3.117183502	Afu6g11020	3-hydroxyisobutyrate dehydrogenase	TRUE	UP_HIGH
-0.776012669	Afu6g11010	cell morphogenesis protein (PAG1)
NA	Afu6g11000	hypothetical protein	NA	NA
-0.166303865	Afu6g10990	NADPH cytochrome P450 reductase (CprA)
-0.066266874	Afu6g10980	CPSF A subunit region family	FALSE	DOWN_SUBTHRESH
0.270495152	Afu6g10970	conserved hypothetical protein	TRUE	UP_SUBTHRESH
5.642370618	Afu6g10950		TRUE	UP_VERY_HIGH
-0.529550442	Afu6g10940	conserved hypothetical protein	TRUE	DOWN_SUBTHRESH
0.738248487	Afu6g10930	extracellular protein
0.458306864	Afu6g10920	mariner class transposase
-3.384001504	Afu6g10910		TRUE	DOWN_VERY_HIGH
-0.218565614	Afu6g10900	UV-endonuclease UVE-1	FALSE	DOWN_SUBTHRESH
0.839988674	Afu6g10890	conserved hypothetical protein	TRUE	UP_SUBTHRESH
-0.499002019	Afu6g10880	acyl-CoA dehydrogenase
-0.783123839	Afu6g10870	transposase	TRUE	DOWN_SUBTHRESH
0.920130517	Afu6g10860	hypothetical protein	TRUE	UP_SUBTHRESH
0.416031999	Afu6g10840	hypothetical protein	TRUE	UP_SUBTHRESH
-0.933706151	Afu6g10830	protein phosphatase 2a	TRUE	DOWN_SUBTHRESH
-1.336875092	Afu6g10820	short chain dehydrogenase/reductase family	FALSE	DOWN_SUBTHRESH
-0.188207108	Afu6g10810	homogentisate 1
0.265417623	Afu6g10800	carboxylesterase
-0.660588468	Afu6g10790	MFS amine transporter
0.248215356	Afu6g10780	carboxylesterase
-0.478256554	Afu6g10770	tetratricopeptide repeat protein 1 (TTC1)
1.378922406	Afu6g10760	HAD superfamily hydrolase
NA	Afu6g10750	hypothetical protein	NA	NA
NA	Afu6g10740	conserved hypothetical protein	NA	NA
-0.581587732	Afu6g10730	putative nucleoporin c22g709c	TRUE	DOWN_SUBTHRESH
-4.046738693	Afu6g10720	alpha-ketoglutarate-dependent taurine dioxygenase	TRUE	DOWN_VERY_HIGH
-0.978215814	Afu6g10710	hypothetical protein	TRUE	DOWN_SUBTHRESH
-0.795988324	Afu6g10700	chaperonin
0.025771164	Afu6g10690	cleavage and polyadenylylation specificity factor subunit Fip1
0.701267327	Afu6g10680	XAP5 domain protein	TRUE	UP_SUBTHRESH
2.225265341	Afu6g10670	hypothetical protein	TRUE	UP_LOW
-0.874362848	Afu6g10660	ATP-citrat-lyase	TRUE	DOWN_SUBTHRESH
-0.801974365	Afu6g10650	ATP citrate lyase
0.859219991	Afu6g10640	hypothetical protein	TRUE	UP_SUBTHRESH
-0.767475757	Afu6g10630	ATP binding protein
0.193327456	Afu6g10620	nuclear pore complex subunit
1.087041093	Afu6g10610	ribose 5-phosphate isomerase A	TRUE	UP_SUBTHRESH
-0.228185298	Afu6g10600	ubiquitin-like activating enzyme (UlaA)
-0.221121141	Afu6g10590	conserved hypothetical protein	TRUE	DOWN_SUBTHRESH
1.024689684	Afu6g10580	antigenic CFEM domain protein
2.222932646	Afu6g10570	hypothetical protein	TRUE	UP_LOW
-0.31911062	Afu6g10560	iga protein
0.433577109	Afu6g10550	arrestin domain protein	TRUE	UP_SUBTHRESH
-0.695824303	Afu6g10540	conserved hypothetical protein	TRUE	DOWN_SUBTHRESH
0.330903452	Afu6g10530	transcriptional elongation regulator (Elongin C)
-1.00287546	Afu6g10520	3-oxoacyl-acyl carrier protein reductase	TRUE	DOWN_SUBTHRESH
-0.69591381	Afu6g10510	ubiquitin-like activating enzyme (UbaB)
-2.395268416	Afu6g10500	conserved hypothetical protein	TRUE	DOWN_MOD
0.713637793	Afu6g10490	conserved hypothetical protein	TRUE	UP_SUBTHRESH
-1.088111947	Afu6g10480	peptidyl-prolyl cis-trans isomerase
-1.780830756	Afu6g10470	zinc finger protein ZPR1	TRUE	DOWN_SUBTHRESH
-3.647357201	Afu6g10460	ceramide synthase membrane component (Lag1)
-1.987051887	Afu6g10450	hypothetical protein	TRUE	DOWN_SUBTHRESH
0.181678532	Afu6g10440	hypothetical protein	FALSE	UP_SUBTHRESH
1.245200951	Afu6g10430	chitin deacetylase
1.101287128	Afu6g10420	hypothetical protein	TRUE	UP_SUBTHRESH
0.144653683	Afu6g10410	vacuolar protein sorting protein (VPS11)
-1.545860252	Afu6g10400	hypothetical protein	TRUE	DOWN_SUBTHRESH
0.476334561	Afu6g10390	conserved leucine-rich repeat protein	TRUE	UP_SUBTHRESH
-0.722636354	Afu6g10380	cullin binding protein CanA
0.768049909	Afu6g10370	RNA lariat debranching enzyme
0.35988335	Afu6g10360	conserved hypothetical protein	TRUE	UP_SUBTHRESH
-2.244461968	Afu6g10350	hypothetical protein	TRUE	DOWN_LOW
1.369450935	Afu6g10340	hypothetical protein	TRUE	UP_SUBTHRESH
0.509721579	Afu6g10330	GTP binding protein (SPG1)
-1.248363313	Afu6g10320	ribosome biogenesis protein (Rrb1)
2.184958626	Afu6g10310	related to ARCA protein
-0.439196555	Afu6g10300	thioredoxin
-0.634946162	Afu6g10290	receptor L domain protein	TRUE	DOWN_SUBTHRESH
0.143236824	Afu6g10280	conserved hypothetical protein	FALSE	UP_SUBTHRESH
-4.831782674	Afu6g10270		TRUE	DOWN_VERY_HIGH
-1.306953061	Afu6g10260	aldehyde reductase (AKR1)
3.218425558	Afu6g10250	alkaline serine protease AorO
-4.278346545	Afu6g10240	sensor histidine kinase/response regulator Fos-1	TRUE	DOWN_VERY_HIGH
-5.893292124	Afu6g10230	FAD dependent oxidoreductase superfamily	TRUE	DOWN_VERY_HIGH
0.787652887	Afu6g10220	small oligopeptide transporter
1.005228769	Afu6g10210	guanine deaminase
-1.122693227	Afu6g10200	conserved hypothetical protein	FALSE	DOWN_SUBTHRESH
2.189085062	Afu6g10190	hypothetical protein	FALSE	UP_LOW
4.252167533	Afu6g10180	hypothetical protein	TRUE	UP_VERY_HIGH
NA	Afu6g10170	conserved hypothetical protein	NA	NA
0.029402474	Afu6g10160	hypothetical protein	FALSE	UP_SUBTHRESH
-2.169360047	Afu6g10150	hypothetical protein	TRUE	DOWN_LOW
0.297315154	Afu6g10140	C6 transcription factor
0.189518946	Afu6g10130	N
-2.38639119	Afu6g10120	oxidoreductase
-0.847283966	Afu6g10110	transposase	TRUE	DOWN_SUBTHRESH
2.086898596	Afu6g10100	related to monocarboxylate transporter
2.086257003	Afu6g10090	D-isomer specific 2-hydroxyacid dehydrogenase family protein	TRUE	UP_LOW
-0.598529106	Afu6g10080	conserved hypothetical protein	TRUE	DOWN_SUBTHRESH
1.286477465	Afu6g10070	PEX11 domain protein	TRUE	UP_SUBTHRESH
-0.25284203	Afu6g10060	F-actin capping protein alpha-1 subunit	TRUE	DOWN_SUBTHRESH
1.939103549	Afu6g10050	small oligopeptide transporter
-0.318319646	Afu6g10040	fructosyl amine: oxygen oxidoreductase	TRUE	DOWN_SUBTHRESH
-0.415144472	Afu6g10030	PAP2 domain protein	TRUE	DOWN_SUBTHRESH
-2.723603577	Afu6g10020	Hypothetical nuclear protein	TRUE	DOWN_HIGH
-0.046894861	Afu6g10010	C6 transcription factor
-1.586785215	Afu6g09990	importin beta-4 subunit
0.219688308	Afu6g09980	patched sphingolipid transporter (Ncr1)
4.578713306	Afu6g09970	oxidoreductase
0.728300137	Afu6g09960	hypothetical protein	TRUE	UP_SUBTHRESH
-0.675101562	Afu6g09950	conserved hypothetical protein	TRUE	DOWN_SUBTHRESH
-1.841442142	Afu6g09940	transposase	TRUE	DOWN_SUBTHRESH
-0.839841636	Afu6g09930	bZIP transcription factor (AP-1)
-0.09717051	Afu6g09920	conserved hypothetical protein	FALSE	DOWN_SUBTHRESH
1.885780999	Afu6g09910	glutaminase A	TRUE	UP_SUBTHRESH
-0.777487485	Afu6g09900	NAD binding Rossmann fold oxidoreductase
NA	Afu6g09890	hypothetical protein	NA	NA
0.841672891	Afu6g09880	monocarboxylate transporter-like protein	TRUE	UP_SUBTHRESH
1.134077198	Afu6g09870	C6 transcription factor
5.051116435	Afu6g09860	hypothetical protein	TRUE	UP_VERY_HIGH
1.83748149	Afu6g09850	conserved hypothetical protein	TRUE	UP_SUBTHRESH
2.128521324	Afu6g09840		TRUE	UP_LOW
2.257921559	Afu6g09830	hypothetical protein	TRUE	UP_LOW
-0.537201096	Afu6g09820	transcription factor AATF/Che-1
-1.209835391	Afu6g09810	nucleotide binding protein
-0.427814712	Afu6g09800	ankyrin repeat protein	TRUE	DOWN_SUBTHRESH
2.302277597	Afu6g09790	LysM domain protein
-1.90655467	Afu6g09780	class V chitinase
0.910531833	Afu6g09770	geranylgeranyl diphosphate synthase
1.483744425	Afu6g09760	toxin biosynthesis cytochrome P450 oxidoreductase
-0.584760645	Afu6g09750	hypothetical protein	FALSE	DOWN_SUBTHRESH
1.271465945	Afu6g09740	thioredoxin reductase GliT	TRUE	UP_SUBTHRESH
2.159268201	Afu6g09730	cytochrome P450 oxidoreductase GliF	TRUE	UP_LOW
8.226337111	Afu6g09720	methyltransferase GliN	TRUE	UP_VERY_HIGH
4.456308908	Afu6g09710	MFS gliotoxin efflux pump GliA	TRUE	UP_VERY_HIGH
5.689811099	Afu6g09700	gliotoxin biosynthesis protein GliK	TRUE	UP_VERY_HIGH
6.929057623	Afu6g09690	glutathione S-transferase GliG	TRUE	UP_VERY_HIGH
8.341131382	Afu6g09680	O-methyltransferase GliM	TRUE	UP_VERY_HIGH
5.670002518	Afu6g09670	cytochrome P450 oxidoreductase GliC	TRUE	UP_VERY_HIGH
5.882285514	Afu6g09660	nonribosomal peptide synthase GliP	TRUE	UP_VERY_HIGH
5.580823512	Afu6g09650	membrane dipeptidase GliJ	TRUE	UP_VERY_HIGH
5.189362579	Afu6g09640	aminotransferase GliI	TRUE	UP_VERY_HIGH
4.690653018	Afu6g09630	C6 finger domain protein GliZ	TRUE	UP_VERY_HIGH
-0.108889155	Afu6g09620	hypothetical protein	FALSE	DOWN_SUBTHRESH
2.718608946	Afu6g09610	nonribosomal peptide synthase
-0.45961508	Afu6g09600	peptidase
-0.256054162	Afu6g09590	zinc-containing alcohol dehydrogenase
0.665193133	Afu6g09580	hypothetical protein	TRUE	UP_SUBTHRESH
1.24493035	Afu6g09570	conserved hypothetical protein	TRUE	UP_SUBTHRESH
1.131309438	Afu6g09560	conserved hypothetical protein	TRUE	UP_SUBTHRESH
-1.234590479	Afu6g09550	RTA1 domain protein
-0.336603658	Afu6g09540	endoglucanase
1.460769649	Afu6g09530	hypothetical protein	FALSE	UP_SUBTHRESH
-0.563761072	Afu6g09520	hypothetical acetyl hydrolase	TRUE	DOWN_SUBTHRESH
-0.423040431	Afu6g09510		TRUE	DOWN_SUBTHRESH
4.052085106	Afu6g09500	DnaJ domain protein	TRUE	UP_HIGH
3.401537637	Afu6g09490		TRUE	UP_HIGH
-0.402914041	Afu6g09480		FALSE	DOWN_SUBTHRESH
0.871689557	Afu6g09470	reverse transcriptase
-0.6669126	Afu6g09460		TRUE	DOWN_SUBTHRESH
0.067109954	Afu6g09450	NB-ARC domain protein	FALSE	UP_SUBTHRESH
2.125484817	Afu6g09430	hypothetical protein	TRUE	UP_LOW
1.416916028	Afu6g09420	conserved hypothetical protein	TRUE	UP_SUBTHRESH
-0.02515284	Afu6g09410	conserved hypothetical protein	FALSE	DOWN_SUBTHRESH
-0.684186045	Afu6g09400	hypothetical protein	TRUE	DOWN_SUBTHRESH
-4.160582891	Afu6g09390	hypothetical protein	TRUE	DOWN_VERY_HIGH
1.75384735	Afu6g09380	hypothetical protein	TRUE	UP_SUBTHRESH
1.676635363	Afu6g09370	RING finger protein	TRUE	UP_SUBTHRESH
1.333955501	Afu6g09360	proline-glycine rich protein
-0.585676199	Afu6g09350	C6 finger domain protein
-2.13684866	Afu6g09340	hypothetical protein	TRUE	DOWN_LOW
-3.08274293	Afu6g09330	transposase	TRUE	DOWN_HIGH
-1.508982762	Afu6g09320	LysM domain protein
-2.210312853	Afu6g09310	class V chitinase
-0.046486462	Afu6g09300	C2H2 finger domain protein
1.602828157	Afu6g09290	conserved hypothetical protein	TRUE	UP_SUBTHRESH
-0.280348709	Afu6g09280	conserved hypothetical protein	FALSE	DOWN_SUBTHRESH
0.932003627	Afu6g09270	hypothetical protein	TRUE	UP_SUBTHRESH
1.736849418	Afu6g09260	sensor histidine kinase/response regulator
0.203906068	Afu6g09250	exo-beta-1
-2.33534055	Afu6g09240	protein kinase
0.954644373	Afu6g09230		FALSE	UP_SUBTHRESH
0.301543098	Afu6g09220	SNF2 family helicase/ATPase
1.081454529	Afu6g09210	SIR2 family histone deacetylase
0.876272926	Afu6g09200	conserved hypothetical protein	TRUE	UP_SUBTHRESH
-1.368649281	Afu6g09190	metallopeptidase family M24
-1.484075713	Afu6g09180	G1/S regulator NimO
-2.00035645	Afu6g09170	3-methyl-2-oxobutanoate hydroxymethyltransferase	TRUE	DOWN_LOW
-2.345536104	Afu6g09160	ubiquitin conjugating enzyme
-1.257977194	Afu6g09150	hypothetical protein	TRUE	DOWN_SUBTHRESH
1.635364676	Afu6g09140	oxidoreductase
0.230226993	Afu6g09130	hypothetical protein	TRUE	UP_SUBTHRESH
-0.229694585	Afu6g09120	hypothetical protein	FALSE	DOWN_SUBTHRESH
-0.299865369	Afu6g09110	MSF multidrug transporter (Fnx1)
-1.976071561	Afu6g09100	hypothetical protein	TRUE	DOWN_SUBTHRESH
0.539152767	Afu6g09090	conserved hypothetical protein	TRUE	UP_SUBTHRESH
-2.568407044	Afu6g09080	VHS domain protein	TRUE	DOWN_MOD
-0.407751851	Afu6g09070	3'(2')
-0.103463001	Afu6g09060	mitochondrial 60S ribosomal protein L6 precursor	FALSE	DOWN_SUBTHRESH
5.052912516	Afu6g09050	hypothetical protein	TRUE	UP_VERY_HIGH
1.421477358	Afu6g09040	feruloyl esterase
-0.881930267	Afu6g09030	hypothetical protein	TRUE	DOWN_SUBTHRESH
0.132789605	Afu6g09020	GPI transamidase component Gpi16
0.132967884	Afu6g09010	U1 snRNP splicing complex subunit (Luc7)
-0.392693981	Afu6g09000	PHD finger domain protein
-0.042746718	Afu6g08990	hypothetical protein	FALSE	DOWN_SUBTHRESH
-0.765116523	Afu6g08980	FF domain protein	TRUE	DOWN_SUBTHRESH
-1.570638355	Afu6g08970		TRUE	DOWN_SUBTHRESH
-0.125416247	Afu6g08960	proteasome component Pre9
-0.39919257	Afu6g08940	hypothetical protein	TRUE	DOWN_SUBTHRESH
0.796200924	Afu6g08930	conserved hypothetical protein	TRUE	UP_SUBTHRESH
-0.544550618	Afu6g08920	assimilatory sulfite reductase	TRUE	DOWN_SUBTHRESH
0.455341562	Afu6g08910	cell division-like protein	TRUE	UP_SUBTHRESH
-0.06629008	Afu6g08900	ATP dependent RNA helicase
-0.802438103	Afu6g08890	thioesterase family protein	TRUE	DOWN_SUBTHRESH
0.366813777	Afu6g08880	ubiquitin fusion degradation protein (UFD4)
0.083479506	Afu6g08870	nicotinamide mononucleotide adenylyl transferase	FALSE	UP_SUBTHRESH
2.8270992	Afu6g08860	sugar isomerase
-1.668626666	Afu6g08850	ubiquinone biosynthesis methlytransferase Coq5
2.057724643	Afu6g08840	beta-mannosidase	TRUE	UP_LOW
3.289511534	Afu6g08830	2-oxoisovalerate dehydrogenase complex alpha subunit
0.48015947	Afu6g08820	CCR4-NOT core complex subunit Not4
-0.36065188	Afu6g08810	NADH-ubiquinone oxidoreductase 304 kDa subunit precursor	TRUE	DOWN_SUBTHRESH
-0.177009526	Afu6g08800	conserved hypothetical protein	FALSE	DOWN_SUBTHRESH
-0.494825966	Afu6g08790	C6 transcription factor (PrnA)
2.400923391	Afu6g08780	PrnX protein	TRUE	UP_LOW
1.829976833	Afu6g08770	ankyrin repeat protein	TRUE	UP_SUBTHRESH
-1.370294822	Afu6g08760	proline oxidase	TRUE	DOWN_SUBTHRESH
-0.509111432	Afu6g08750	delta-1-pyrroline-5-carboxylate dehydrogenase	TRUE	DOWN_SUBTHRESH
-0.344383831	Afu6g08740	4-hydroxyphenylpyruvate dioxygenase
-2.1974349	Afu6g08730	6-phosphogluconate dehydrogenase
-1.30279762	Afu6g08720	5'-methylthioadenosine phosphorylase	TRUE	DOWN_SUBTHRESH
3.313462467	Afu6g08710	alkaline phosphatase
3.586205167	Afu6g08700	beta glucosidase
-1.8125952	Afu6g08690	hypothetical protein	TRUE	DOWN_SUBTHRESH
-0.775553039	Afu6g08680	phosphotyrosyl phosphatase activator	TRUE	DOWN_SUBTHRESH
1.234636926	Afu6g08660	hypotetical protein	TRUE	UP_SUBTHRESH
2.056892993	Afu6g08650	hypothetical protein	TRUE	UP_LOW
1.108492825	Afu6g08640	metallopeptidase Mip1	TRUE	UP_SUBTHRESH
0.936047689	Afu6g08630	hypothetical protein	TRUE	UP_SUBTHRESH
-1.192521579	Afu6g08620	Golgi reassembly stacking protein
-0.460989537	Afu6g08610	RNA methylase family protein
-1.910463955	Afu6g08600	transcription factor TFIID complex 145 kDa subunit
0.113371227	Afu6g08590	protein kinase
-1.225269319	Afu6g08580	FKBP-type peptidyl-prolyl isomerase
2.373973314	Afu6g08570	DNA damage repair protein Mus42
4.602090072	Afu6g08560	nonribosomal peptide synthase (NRPS)
1.142918291	Afu6g08550	C6 transcription factor
-1.028824671	Afu6g08540	C6 finger domain protein
1.399814616	Afu6g08530	sister chromatid separation protein (Src1)
-0.123647248	Afu6g08520	adenylate cyclase AcyA	FALSE	DOWN_SUBTHRESH
-1.175779447	Afu6g08510	cell wall glucanase
2.077803899	Afu6g08500	phosphoglycerate mutase family protein	FALSE	UP_LOW
3.051458999	Afu6g08490	inorganic diphosphatase
0.507238359	Afu6g08480	aquaglyceroporin
2.694780325	Afu6g08470	glycerol kinase
2.148513487	Afu6g08460	cytochrome P450 alkane hydroxylase
-0.463451929	Afu6g08450	conserved hypothetical protein	TRUE	DOWN_SUBTHRESH
-1.97708843	Afu6g08440	protoporphyrinogen oxidase
-1.906087031	Afu6g08430	conserved hypothetical protein	TRUE	DOWN_SUBTHRESH
0.458974447	Afu6g08420	ubiquitin-protein ligase E3 component (UBR1)
0.948447228	Afu6g08410	hypothetical protein	TRUE	UP_SUBTHRESH
0.938440233	Afu6g08400	hypothetical protein	TRUE	UP_SUBTHRESH
0.62193917	Afu6g08390	conserved hypothetical protein	TRUE	UP_SUBTHRESH
0.859820208	Afu6g08380	WD repeat protein	TRUE	UP_SUBTHRESH
1.332423479	Afu6g08370	neutral sphingomyelinase	TRUE	UP_SUBTHRESH
2.317024778	Afu6g08360	thiazole biosynthesis enzyme	TRUE	UP_LOW
1.653610189	Afu6g08350	retrograde regulation protein 2	TRUE	UP_SUBTHRESH
-1.129628531	Afu6g08340	MFS transporter
0.020353838	Afu6g08330	hypothetical protein	FALSE	UP_SUBTHRESH
-1.64653864	Afu6g08320	conserved hypothetical protein	TRUE	DOWN_SUBTHRESH
-1.149773839	Afu6g08310	proteasome component Pre2
-0.270580922	Afu6g08300	second largest subunit of RNA polymerase I (RPA2)	FALSE	DOWN_SUBTHRESH
-0.082922567	Afu6g08290	ADP-ribosylation factor family protein	FALSE	DOWN_SUBTHRESH
3.155233745	Afu6g08280	ankyrin repeat protein	TRUE	UP_HIGH
-0.652726352	Afu6g08270	hypothetical protein	TRUE	DOWN_SUBTHRESH
0.998721114	Afu6g08260	conserved hypothetical protein	TRUE	UP_SUBTHRESH
1.913172006	Afu6g08250	CwfJ domain protein	TRUE	UP_SUBTHRESH
-1.9521977	Afu6g08240	HEAT repeat protein (DRIM)
-1.271103315	Afu6g08230	DNL zinc finger protein	TRUE	DOWN_SUBTHRESH
0.42280279	Afu6g08220	SCF ubiquitin ligase subunit CulC
-0.212840063	Afu6g08210	GINS DNA replication complex subunit Sld5
-0.243486267	Afu6g08200	m-phase inducer phosphatase	TRUE	DOWN_SUBTHRESH
1.069255755	Afu6g08190		TRUE	UP_SUBTHRESH
1.526210821	Afu6g08180	hypothetical protein	TRUE	UP_SUBTHRESH
0.189945943	Afu6g08170	DNA polymerase V
0.611065509	Afu6g08160	MOSC domain protein	TRUE	UP_SUBTHRESH
-0.126186757	Afu6g08150	hypothetical protein	FALSE	DOWN_SUBTHRESH
1.115220213	Afu6g08140	cytochrome P450 monooxygenase	TRUE	UP_SUBTHRESH
-0.235949288	Afu6g08130	hypothetical protein	FALSE	DOWN_SUBTHRESH
0.786620957	Afu6g08120	checkpoint protein kinase (SldA)
1.192961468	Afu6g08110	DNA (apurinic or apyrimidinic site) lyase
-2.250574935	Afu6g08100	nucleotide-sugar transporter
0.872340092	Afu6g08090		TRUE	UP_SUBTHRESH
1.395719975	Afu6g08080	glycosyl hydrolase
-3.031433459	Afu6g08070	conserved hypothetical protein	TRUE	DOWN_HIGH
-1.798620672	Afu6g08060	hypothetical protein	TRUE	DOWN_SUBTHRESH
-0.798699596	Afu6g08050	6-phosphogluconate dehydrogenase
0.233201533	Afu6g08040	RNP domain protein	TRUE	UP_SUBTHRESH
1.046116733	Afu6g08030	hypothetical protein	TRUE	UP_SUBTHRESH
2.90592791	Afu6g08020	ABC transporter
1.400316232	Afu6g08010	conserved hypothetical protein	TRUE	UP_SUBTHRESH
3.570321432	Afu6g08000	general amidase	TRUE	UP_HIGH
-1.012885169	Afu6g07990	oxidoreductase
-1.407841376	Afu6g07980	cell division control protein 2 kinase
3.139194409	Afu6g07970	calpain-like protein	TRUE	UP_HIGH
-0.484582908	Afu6g07960	hypothetical protein	TRUE	DOWN_SUBTHRESH
-0.128701993	Afu6g07950	fungal specific transcription factor
-2.084021178	Afu6g07940	lactoylglutathione lyase	TRUE	DOWN_LOW
-0.859842547	Afu6g07930	hypothetical protein	TRUE	DOWN_SUBTHRESH
4.253897606	Afu6g07920	acetyltransferase
0.467406596	Afu6g07910	PH domain protein	FALSE	UP_SUBTHRESH
-1.483965113	Afu6g07900	carbon catabolite repression protein CreD
-1.918686022	Afu6g07890	related to yeast zds family proteins
-3.994223858	Afu6g07880	DUF500 and SH3 domain protein	TRUE	DOWN_VERY_HIGH
0.516207165	Afu6g07870	mitochondrial GTPase (Miro-2)
0.35683361	Afu6g07860	catabolite repressor protein (CreC)
0.678144826	Afu6g07840	methionine-R-sulfoxide reductase
0.598962713	Afu6g07830	stromal membrane-associated protein	TRUE	UP_SUBTHRESH
-1.465700776	Afu6g07820	integral membrane protein
0.133536031	Afu6g07810	chromatin remodeling complex protein (Rsc9)
0.235942875	Afu6g07800	C6 finger domain protein
2.960465517	Afu6g07790	hypothetical protein	TRUE	UP_MOD
2.677780119	Afu6g07780	Copper fist DNA binding domain protein	TRUE	UP_MOD
-0.935631662	Afu6g07770	alanine aminotransferase
-2.260781031	Afu6g07760	proteasome regulatory particle subunit (RpnG)
-0.977677103	Afu6g07750	MFS phospholipid transporter (Git1)
-0.319542261	Afu6g07740	peroxisomal biogenesis factor (PEX11)
-0.151703185	Afu6g07730	plasma membrane antiporter
2.36926884	Afu6g07720	phosphoenolpyruvate carboxykinase (ATP)	TRUE	UP_LOW
0.501757894	Afu6g07710	mitochondrial dicarboxylate carrier protein
0.854177052	Afu6g07700	hypothetical protein	TRUE	UP_SUBTHRESH
0.064886718	Afu6g07690	mRNA cap methyltransferase	FALSE	UP_SUBTHRESH
-1.152434232	Afu6g07680	hypothetical protein	TRUE	DOWN_SUBTHRESH
-3.016960611	Afu6g07670	cytochrome c oxidase assembly protein cox15	TRUE	DOWN_HIGH
1.704159647	Afu6g07660	hypothetical protein	TRUE	UP_SUBTHRESH
-1.781513979	Afu6g07650	hypothetical protein	TRUE	DOWN_SUBTHRESH
-0.968474885	Afu6g07640	lysyl-tRNA synthetase	TRUE	DOWN_SUBTHRESH
1.121422582	Afu6g07630	dynamin GTPase
0.314235703	Afu6g07620	GDP-mannose pyrophosphorylase A	TRUE	UP_SUBTHRESH
0.503844881	Afu6g07610	hypothetical protein	TRUE	UP_SUBTHRESH
1.446684681	Afu6g07600	oxidoreductase
0.81066391	Afu6g07590	Neurodap1-pending protein	TRUE	UP_SUBTHRESH
0.288052524	Afu6g07580	hypothetical protein	TRUE	UP_SUBTHRESH
0.803241712	Afu6g07570	DHHC zinc finger membrane protein	TRUE	UP_SUBTHRESH
0.869745644	Afu6g07560	hypothetical protein	TRUE	UP_SUBTHRESH
-1.162178208	Afu6g07550	conserved hypothetical protein	TRUE	DOWN_SUBTHRESH
-0.630055189	Afu6g07540	t-complex protein 1
-2.5332895	Afu6g07530	bZIP transcription factor
-3.862365589	Afu6g07520	conserved hypothetical protein	TRUE	DOWN_VERY_HIGH
-0.910121582	Afu6g07510		TRUE	DOWN_SUBTHRESH
-0.629706056	Afu6g07500	DNA excision repair protein Rad2	TRUE	DOWN_SUBTHRESH
-2.638122171	Afu6g07490	WD repeat protein	TRUE	DOWN_MOD
-0.997049234	Afu6g07480	endoglucanase C	TRUE	DOWN_SUBTHRESH
-0.865391999	Afu6g07470	conserved hypothetical protein	TRUE	DOWN_SUBTHRESH
0.068781893	Afu6g07460	hypothetical protein	FALSE	UP_SUBTHRESH
-0.153227227	Afu6g07450		FALSE	DOWN_SUBTHRESH
-0.893208969	Afu6g07440	1-phosphatidylinositol-3-phosphate 5-kinase (Fab1)
-1.51333494	Afu6g07430	pyruvate kinase	TRUE	DOWN_SUBTHRESH
-1.414316483	Afu6g07420	F-box domain protein	TRUE	DOWN_SUBTHRESH
1.462407608	Afu6g07410	hypothetical protein	TRUE	UP_SUBTHRESH
0.890545282	Afu6g07400	conserved hypothetical protein	TRUE	UP_SUBTHRESH
-0.687649462	Afu6g07390	dehydrogenase	TRUE	DOWN_SUBTHRESH
-1.341235104	Afu6g07380	conserved hypothetical protein	TRUE	DOWN_SUBTHRESH
2.30147396	Afu6g07370	hypothetical protein	TRUE	UP_LOW
-0.57699045	Afu6g07360	ribosomal protein S8	TRUE	DOWN_SUBTHRESH
-0.843768618	Afu6g07350	hypothetical protein	TRUE	DOWN_SUBTHRESH
-1.259049095	Afu6g07340	kynurenine 3-monooxygenase	TRUE	DOWN_SUBTHRESH
-2.058711746	Afu6g07330	methionine aminopeptidase
-0.140285111	Afu6g07320	drug resistance transporter
0.434182686	Afu6g07310	EF hand domain protein	TRUE	UP_SUBTHRESH
0.382084733	Afu6g07300	mRNA splicing factor (Prp17)
-1.993613237	Afu6g07290	endosomal cargo receptor (Erv14)
1.525330766	Afu6g07280	ABC transporter (Adp1)
1.552448249	Afu6g07270	fadD6	TRUE	UP_SUBTHRESH
2.559333243	Afu6g07260	purine-cytosine permease
1.392295308	Afu6g07250	hypothetical cytosolic protein
1.233696298	Afu6g07240	4-hydroxybenzoate octaprenyltransferase
-0.959351386	Afu6g07230	hypothetical protein	TRUE	DOWN_SUBTHRESH
0.286701769	Afu6g07220	Aromatic-Rich Protein Family family	TRUE	UP_SUBTHRESH
-1.35330252	Afu6g07210	Fe superoxide dismutase
-0.63700156	Afu6g07200	conserved hypothetical protein	FALSE	DOWN_SUBTHRESH
-0.151754884	Afu6g07190	hypothetical protein	FALSE	DOWN_SUBTHRESH
0.458822768	Afu6g07180	GPI transamidase component PIG-S
-0.934696234	Afu6g07170	conserved hypothetical protein	TRUE	DOWN_SUBTHRESH
-0.406608053	Afu6g07160	IZH family channel protein (Izh3)
-1.89577476	Afu6g07150	actin binding protein
0.478846825	Afu6g07140	hypothetical protein	TRUE	UP_SUBTHRESH
0.305493986	Afu6g07130	C6 transcription factor
1.338799258	Afu6g07120	nuclear movement protein	TRUE	UP_SUBTHRESH
0.010273186	Afu6g07110	conserved hypothetical protein	FALSE	UP_SUBTHRESH
-0.92324835	Afu6g07100	diphthamide biosynthesis protein 2	TRUE	DOWN_SUBTHRESH
0.212767636	Afu6g07090	maleylacetate reductase
-0.783350114	Afu6g07080	WD repeat protein	TRUE	DOWN_SUBTHRESH
0.380384109	Afu6g07070	cellobiohydrolase D	TRUE	UP_SUBTHRESH
-2.984059947	Afu6g07060	alpha/beta hydrolase
-0.018509627	Afu6g07050	sodium-hydrogen antiporter
1.293758216	Afu6g07040	Autophagy protein Apg5 family	TRUE	UP_SUBTHRESH
[truncated: 7,437 more rows]
