# Supplementary material for: Sub-Telomere Directed Gene Expression during Initiation of Invasive Aspergillosis
Source: PLoS Pathog. 2008 Sep 12;4(9):e1000154. doi: 10.1371/journal.ppat.1000154 (PMC2526178; doi:10.1371/journal.ppat.1000154)
Supplement: Dataset S2 — Gene clusters fully annotated (0.19 MB XLS) [file ppat.1000154.s014.xls]

## Sheet: in_vivo_afu1-clusters-5-4
cluster 1	Accession	New Accessions	Protein Names	N. fischeri	% Identity	A.clavatus	% Identity	A.nidulans	% Identity	A.oryzae	% Identity	Significant	Bin	Expression ratio
cluster 1	Afu1g01180	AFUA_1G01180	isoamyl alcohol oxidase, putative	NFIA_023410	95.38	ACLA_033080	76.99	AN2648.3	63	AO090020000650	75	TRUE	UP_HIGH	3.13199
	Afu1g01200	AFUA_1G01200	alpha-galactosidase	NFIA_023390	93.6			AN0022.3	60			TRUE	UP_VERY_HIGH	6.51316
	Afu1g01210	AFUA_1G01210	hypothetical protein	NFIA_023380	90.21							TRUE	UP_LOW	2.14366
	Afu1g01220	AFUA_1G01220	conserved hypothetical protein	NFIA_023370	95.99			AN3486.3	68	AO090138000091	76	TRUE	UP_VERY_HIGH	4.58416
	Afu1g01240	AFUA_1G01240	C6 transcription factor, putative	NFIA_023350	93.87					AO090138000086	58	FALSE	UP_MOD	2.89284
	Afu1g01260	AFUA_1G01260	MFS transporter, putative	NFIA_023330	97.15					AO090138000088	66	TRUE	UP_HIGH	3.82884
cluster 2	Afu1g01530	AFUA_1G01530	GrpB domain protein	NFIA_023130	93.3	ACLA_032960	68.09	AN5567.3	61	AO090011000484	65	TRUE	UP_VERY_HIGH	4.22532
	Afu1g01540	AFUA_1G01540	endonuclease/exonuclease/phosphatase family protein	NFIA_023120	92.71	ACLA_032940	77.37	AN0392.3	58	AO090102000263	72	TRUE	UP_VERY_HIGH	5.10147
	Afu1g01550	AFUA_1G01550	high affinity zinc ion transporter, putative	NFIA_023110	93.59			AN8337.3	62	AO090003001296	73	TRUE	UP_HIGH	4.12912
	Afu1g01580	AFUA_1G01580	hypothetical protein									TRUE	UP_LOW	2.28442
	Afu1g01600	AFUA_1G01600	deoxyribodipyrimidine photo-lyase Phr1, putative	NFIA_023060	92.83	ACLA_032890	78.29	AN0387.3	71	AO090102000015	72	TRUE	UP_MOD	2.80547
	Afu1g01610	AFUA_1G01610	conserved hypothetical protein	NFIA_023050	84.33	ACLA_032880	65.06	AN5371.3	59	AO090113000157	51	TRUE	UP_MOD	3.04063
cluster 3	Afu1g01680	AFUA_1G01680	branched-chain amino acid aminotransferase	NFIA_022950	95.51	ACLA_032830	84.43	AN0385.3	76	AO090005000936	78	TRUE	UP_MOD	2.87547
	Afu1g01690	AFUA_1G01690	cytochrome P450 alkane hydroxylase, putative	NFIA_022940	95.31	ACLA_032820	76.95	AN9384.3	64	AO090124000014	78	TRUE	UP_HIGH	3.18104
	Afu1g01700	AFUA_1G01700	conserved serine-rich protein	NFIA_022930	89.39	ACLA_032810	50.73	AN0384.3	35	AO090005000935	57	TRUE	UP_LOW	2.05914
	Afu1g01720	AFUA_1G01720	protein kinase and ribonuclease Ire1, putative	NFIA_022920	96.48	ACLA_032800	86.91	AN0235.3	76	AO090005000934	83	TRUE	UP_LOW	2.04882
	Afu1g01770	AFUA_1G01770	short chain oxidoreductase/dehydrogenase, putative	NFIA_022870	95.77	ACLA_032740	81.98	AN2393.3	53	AO090138000121	54	TRUE	UP_MOD	2.72785
cluster 4	Afu1g03280	AFUA_1G03280	MFS alpha-glucoside transporter, putative	NFIA_041640	95.92							TRUE	UP_MOD	2.60846
	Afu1g03300	AFUA_1G03300	carboxylesterase, putative	NFIA_041630	91.52							TRUE	UP_HIGH	3.79005
	Afu1g03350	AFUA_1G03352	alpha-1,3-glucanase/mutanase, putative	NFIA_021300	87.8					AO090120000192	78	FALSE	UP_LOW	2.05891
	Afu1g03360	AFUA_1G03360	conserved hypothetical protein	NFIA_021290	80.19					AO090120000191	35	TRUE	UP_LOW	2.12372
	Afu1g03380	AFUA_1G03380	UDP-N-acetylglucosaminyltransferase	NFIA_021270	95.42	ACLA_031230	81.27	AN0265.3	70	AO090005000763	72	TRUE	UP_LOW	2.4279
cluster 5	Afu1g03780	AFUA_1G03780	C6 finger domain protein, putative	NFIA_020900	96.51	ACLA_030810	76.7			AO090003000975	65	TRUE	DOWN_LOW	-2.00933
	Afu1g03790	AFUA_1G03790	mannosylphosphorylation protein (Mnn4), putative	NFIA_020880	93.55	ACLA_030780	80.29	AN10496.3	69			TRUE	DOWN_LOW	-2.12111
	Afu1g03840	AFUA_1G03840	CCAAT-binding factor complex subunit HapC	NFIA_020830	93.72	ACLA_030730	87	AN4034.3	76	AO090003000963	82	TRUE	DOWN_LOW	-2.07186
	Afu1g03910	AFUA_1G03910	Spo7-like protein	NFIA_020780	97	ACLA_030680	79.49	AN4045.3	64	AO090003000959	79	TRUE	DOWN_VERY_HIGH	-3.4464
	Afu1g03920	AFUA_1G03920	DNA replication licensing factor Mcm3, putative	NFIA_020770	98.88	ACLA_030670	92.84	AN10497.3	84	AO090003000958	86	TRUE	DOWN_MOD	-2.46852
	Afu1g03930	AFUA_1G03930	translation regulator (Cya5), putative	NFIA_020760	94.51	ACLA_030660	68.38	AN10498.3	42	AO090003000957	61	TRUE	DOWN_LOW	-2.07339
	Afu1g03950	AFUA_1G03950	cytochrome P450 sterol C-22 desaturase, putaitve	NFIA_020740	99.23	ACLA_030640	87.5	AN4042.3	79	AO090003000954	82	TRUE	DOWN_LOW	-2.13579
	Afu1g03990	AFUA_1G03992	conserved hypothetical protein	NFIA_020710	91.77	ACLA_030610	77.5	AN4037.3	63	AO090003000951	69	TRUE	DOWN_HIGH	-2.80108
	Afu1g04070	AFUA_1G04070	Eukaryotic translation initiation factor eIF-5A	NFIA_020660	98.05	ACLA_030560	88.24	AN4015.3	88	AO090003000938	83	TRUE	DOWN_MOD	-2.326
cluster 6	Afu1g05910	AFUA_1G05910	conserved hypothetical protein	NFIA_018810	83.33	ACLA_028690	50.6					TRUE	UP_MOD	2.46812
	Afu1g05940	AFUA_1G05940	RNA polymerase II mediator complex protein Nut2, putative	NFIA_018780	93.41	ACLA_028660	82.42	AN10521.3	71			TRUE	UP_LOW	2.18311
	Afu1g05960	AFUA_1G05960	Peptidase family M28 family	NFIA_018760	94.42	ACLA_028640	76.22	AN10522.3	69	AO090009000488	68	TRUE	UP_LOW	2.32816
	Afu1g05970	AFUA_1G05970	ubiquitin ligase complex F-box protein GRR1, putative	NFIA_018750	97.78	ACLA_028630	88.76	AN10516.3	78	AO090009000487	83	TRUE	UP_MOD	2.57056
	Afu1g05980	AFUA_1G05980	AMP-binding domain protein, putative	NFIA_018740	97.92	ACLA_028620	88.35	AN4201.3	82	AO090009000486	84	TRUE	UP_HIGH	3.40537
cluster 7	Afu1g07140	AFUA_1G07140	c-24(28) sterol reductase	NFIA_017580	93.52	ACLA_027450	87	AN10648.3	79	AO090012000966	88	TRUE	DOWN_HIGH	-2.89549
	Afu1g07160	AFUA_1G07160	ubiquitin C-terminal hydrolase, putative	NFIA_017560	94.1	ACLA_027430	78.4	AN5186.3	68	AO090012000968	70	TRUE	DOWN_VERY_HIGH	-3.85275
	Afu1g07170	AFUA_1G07170	Na/H antiporter, putative	NFIA_017550	97.77	ACLA_027420	88.52	AN5187.3	75	AO090012000970	94	TRUE	DOWN_MOD	-2.58653
	Afu1g07210	AFUA_1G07210	conserved hypothetical protein	NFIA_017500	98.53	ACLA_027370	93.44	AN5145.3	90	AO090012000975	93	TRUE	DOWN_VERY_HIGH	-3.51753
	Afu1g07260	AFUA_1G07260	NUDIX family hydrolase, putative	NFIA_017460	88.89	ACLA_027320	67.91	AN10636.3	62	AO090012000980	57	TRUE	DOWN_VERY_HIGH	-3.35667
	Afu1g07280	AFUA_1G07280	conserved hypothetical protein	NFIA_017440	92.44	ACLA_027300	72.07	AN5141.3	55	AO090012000982	65	TRUE	DOWN_MOD	-2.3238
cluster 8	Afu1g11010	AFUA_1G11010	short chain oxidoreductase/dehydrogenase, putative							AO090009000573	80	TRUE	UP_VERY_HIGH	4.82826
	Afu1g11020	AFUA_1G11020	L-arabinitol 4-dehydrogenase					AN4336.3	80	AO090009000575	81	FALSE	UP_VERY_HIGH	6.45313
	Afu1g11030	AFUA_1G11030	xylitol dehydrogenase									TRUE	UP_LOW	2.34471
	Afu1g11040	AFUA_1G11040	conserved hypothetical protein					AN10896.3	49			TRUE	UP_VERY_HIGH	7.03308
	Afu1g11050	AFUA_1G11050	MFS sugar transporter, putative	NFIA_002170	77.44			AN8467.3	71	AO090010000172	74	TRUE	UP_VERY_HIGH	4.46981
	Afu1g11080	AFUA_1G11080	serine/threonine protein kinase Kin1, putative	NFIA_014550	97.95	ACLA_024470	87.6	AN1171.3	79	AO090038000301	79	TRUE	UP_LOW	2.20052
cluster 9	Afu1g11220	AFUA_1G11220	GPI anchored protein, putative	NFIA_014410	89.26							TRUE	UP_LOW	2.14232
	Afu1g11240	AFUA_1G11240	hypothetical protein									TRUE	UP_MOD	2.86536
	Afu1g11280	AFUA_1G11280	oxidoreductase, putative	NFIA_014300	97.2	ACLA_077740	86.84			AO090001000216	44	TRUE	UP_HIGH	3.47187
	Afu1g11310	AFUA_1G11310	AMP-binding enzyme domain protein	NFIA_014270	95.79	ACLA_077780	88.25			AO090001000212	69	TRUE	UP_LOW	2.17047
	Afu1g11320	AFUA_1G11320	class II DAHP synthetase family protein	NFIA_014260	95.11	ACLA_077790	83.18			AO090001000214	58	TRUE	UP_VERY_HIGH	5.05237
	Afu1g11330	AFUA_1G11330	lactonohydrolase, putative	NFIA_014250	94.8	ACLA_077800	85.75			AO090026000125	66	TRUE	UP_LOW	2.29449
	Afu1g11370	AFUA_1G11370	GMC oxidoreductase, putative	NFIA_014210	96.13	ACLA_077840	82.94					TRUE	UP_VERY_HIGH	4.87173
cluster 10	Afu1g12170	AFUA_1G12170	translation elongation factor EF-Tu, putative	NFIA_013340	98.64	ACLA_023300	93.64	AN1084.3	86	AO090001000327	88	TRUE	DOWN_LOW	-2.0341
	Afu1g12220	AFUA_1G12220	conserved hypothetical protein	NFIA_013290	97.71	ACLA_023240	78.16					TRUE	DOWN_MOD	-2.28389
	Afu1g12250	AFUA_1G12250	mitochondrial hypoxia responsive domain protein	NFIA_013260	89.72	ACLA_023210	80.51	AN1066.3	61	AO090001000304	69	TRUE	DOWN_HIGH	-2.70583
	Afu1g12260	AFUA_1G12260	transcriptional elongation factor Iws1, putative	NFIA_013250	96.46	ACLA_023200	85.21	AN1065.3	82	AO090001000303	74	TRUE	DOWN_LOW	-2.02255
	Afu1g12280	AFUA_1G12280	nucleoporin, putative	NFIA_013240	99.24	ACLA_023180	90	AN1064.3	84	AO090001000301	60	TRUE	DOWN_VERY_HIGH	-3.69374
	Afu1g12330	AFUA_1G12332	jumonji family transcription factor, putative	NFIA_013200	95.68	ACLA_023140	89.22	AN1060.3	78	AO090001000296	81	TRUE	DOWN_HIGH	-3.08485
cluster 11	Afu1g14460	AFUA_1G14460	fungal specific transcription factor, putative	NFIA_010960	88.73					AO090012000464	46	TRUE	UP_VERY_HIGH	6.68221
	Afu1g14490	AFUA_1G14490	aminotransferase, putative	NFIA_010940	93.72	ACLA_020960	75.29	AN0780.3	64	AO090011000361	68	TRUE	UP_LOW	2.25378
	Afu1g14510	AFUA_1G14510	ankyrin repeat protein	NFIA_010920	96.36	ACLA_020930	81.98	AN0782.3	65	AO090011000359	74	TRUE	UP_LOW	2.40457
	Afu1g14520	AFUA_1G14520	pyridine nucleotide-disulphide oxidoreductase, putative	NFIA_010910	95.41	ACLA_020920	74.25	AN10660.3	67	AO090011000358	73	TRUE	UP_HIGH	3.96013
	Afu1g14530	AFUA_1G14530	general amidase, putative	NFIA_010900	94.11	ACLA_020910	73.27			AO090003000475	74	TRUE	UP_HIGH	3.57747
	Afu1g14540	AFUA_1G14540	oxidoreductase, short-chain dehydrogenase/reductase family	NFIA_010890	95.49	ACLA_020900	89.93	AN0784.3	74			TRUE	UP_MOD	2.64446
	Afu1g14550	AFUA_1G14550	Mn superoxide dismutase MnSOD	NFIA_010880	98.1	ACLA_020890	69.12	AN0785.3	68			TRUE	UP_VERY_HIGH	4.27044
cluster 12	Afu1g16670	AFUA_1G16670	conserved hypothetical protein	NFIA_008720	86.74							TRUE	UP_LOW	2.01313
	Afu1g16700	AFUA_1G16700	beta galactosidase, putative	NFIA_008690	97.24			AN0980.3	74	AO090120000158	52	TRUE	UP_HIGH	3.25485
	Afu1g16740	AFUA_1G16740	conserved hypothetical protein	NFIA_008640	91.52	ACLA_018760	31.85					TRUE	UP_MOD	2.63122
	Afu1g16760	AFUA_1G16760	acetyltransferase, GNAT family family	NFIA_008600	94.63	ACLA_018720	54.04					TRUE	UP_HIGH	3.94892
	Afu1g16770	AFUA_1G16770	amidase family protein, putative	NFIA_008590	95.37	ACLA_018710	73.16			AO090005001005	59	TRUE	UP_MOD	3.04067
cluster 13	Afu1g17150	AFUA_1G17150	C6 transcription factor, putative	NFIA_008220	93.05	ACLA_018360	54.88	AN8596.3	56	AO090010000593	58	TRUE	UP_LOW	2.20518
	Afu1g17160	AFUA_1G17160	MFS transporter, putative	NFIA_008210	92.13			AN8595.3	75			TRUE	UP_HIGH	3.28594
	Afu1g17170	AFUA_1G17170	TfdA family taurine dioxygenase, putative	NFIA_008200	96.25	ACLA_087580	53.13	AN11090.3	79	AO090023000531	84	TRUE	UP_VERY_HIGH	5.10826
	Afu1g17180	AFUA_1G17180	pyridine nucleotide-disulphide oxidoreductase AMID-like, putative	NFIA_008190	95.71	ACLA_018350	71.88	AN0403.3	46	AO090023000530	63	TRUE	UP_VERY_HIGH	6.92427
	Afu1g17190	AFUA_1G17190	long-chain-fatty-acid-CoA ligase, putative	NFIA_008180	97.46	ACLA_018340	88.89	AN0609.3	82	AO090023000529	82	TRUE	UP_VERY_HIGH	5.65799
	Afu1g17200	AFUA_1G17200	nonribosomal siderophore peptide synthase SidC	NFIA_008170	92.63			AN0607.3	55	AO090023000528	63	TRUE	UP_MOD	2.66446
cluster 14	Afu1g17260	AFUA_1G17260	hypothetical protein	NFIA_008110	89.37	ACLA_018280	36.27					TRUE	UP_VERY_HIGH	6.4098
	Afu1g17270	AFUA_1G17270	FRE family ferric-chelate reductase, putative	NFIA_008100	92.19	ACLA_018270	65.5	AN6400.3	50			TRUE	UP_VERY_HIGH	5.29214
	Afu1g17280	AFUA_1G17280	conserved hypothetical protein	NFIA_008090	97.21	ACLA_018260	76.23			AO090701000484	43	TRUE	UP_HIGH	3.53851
	Afu1g17310	AFUA_1G17310	MFS lactose permease, putative	NFIA_008040	94.59	ACLA_018190	85.49	AN2814.3	72			TRUE	UP_LOW	2.0826
	Afu1g17320	AFUA_1G17320	endo-arabinanase, putative	NFIA_008030	93.67	ACLA_018180	65.12	AN3044.3	54			TRUE	UP_MOD	2.78001
	Afu1g17340	AFUA_1G17340	dioxygenase, putative	NFIA_008020	79.67							TRUE	UP_MOD	2.53275
	Afu1g17370	AFUA_1G17370	heat shock protein Awh11, putative	NFIA_007970	93.42	ACLA_018120	72.37					TRUE	UP_LOW	2.19546
cluster 15	Afu1g17470	AFUA_1G17470	high affinity nitrate transporter NrtB	NFIA_007850	93.94			AN0399.3	70			TRUE	UP_VERY_HIGH	7.0597
	Afu1g17480	AFUA_1G17480	MFS transporter, putative	NFIA_007840	95.47	ACLA_018010	85.4	AN8127.3	78	AO090012000137	79	TRUE	UP_VERY_HIGH	5.54131
	Afu1g17490	AFUA_1G17490	glucokinase regulator family protein, putative	NFIA_007830	91.16	ACLA_018000	73.1	AN11038.3	72	AO090102000400	37	TRUE	UP_MOD	2.78765
	Afu1g17520	AFUA_1G17520	D-lactate dehydrogenase (cytochrome), putative					AN8317.3	72	AO090010000369	73	TRUE	UP_MOD	2.68463
	Afu1g17530	AFUA_1G17530	MFS transporter, putative					AN8318.3	78	AO090009000141	73	TRUE	UP_LOW	2.25592
cluster 16	Afu1g17590	AFUA_1G17590	phosphoesterase superfamily protein	NFIA_007800	95.35	ACLA_017970	85.75	AN7691.3	76			TRUE	UP_HIGH	3.38471
	Afu1g17600	AFUA_1G17600	conserved hypothetical protein	NFIA_007780	90.06							TRUE	UP_HIGH	4.05033
	Afu1g17650	AFUA_1G17650	short chain dehydrogenase, putative	NFIA_007530	92.07			AN2721.3	57	AO090005000145	68	TRUE	UP_LOW	2.37452
	Afu1g17660	AFUA_1G17660	histidinol dehydrogenase, putative	NFIA_007520	95.88			AN2723.3	72	AO090005000146	82	TRUE	UP_VERY_HIGH	6.55441
	Afu1g17670	AFUA_1G17670	salicylate hydroxylase, putative	NFIA_007510	89.37			AN3392.3	80	AO090005000147	72	TRUE	UP_VERY_HIGH	8.19131
	Afu1g17680	AFUA_1G17680	MFS transporter, putative	NFIA_007500	95.4			AN3398.3	84	AO090023000061	28	TRUE	UP_VERY_HIGH	9.74712
cluster 17	Afu2g00120	AFUA_2G00120	carboxyvinyl-carboxyphosphonate phosphorylmutase					AN6882.3	87	AO090120000007	79	TRUE	UP_LOW	2.20548
	Afu2g00130	AFUA_2G00130	solid-state culture specific protein, putative	NFIA_032300	89.15			AN3535.3	73	AO090012000461	63	TRUE	UP_HIGH	3.49097
	Afu2g00170	AFUA_2G00170	glutathione-dependent formaldehyde dehydrogenase	NFIA_032340	94.97							TRUE	UP_LOW	2.17139
	Afu2g00210	AFUA_2G00210	conserved hypothetical protein	NFIA_032400	93.1	ACLA_094730	68.06			AO090009000129	50	TRUE	UP_HIGH	3.39715
	Afu2g00240	AFUA_2G00240	conserved hypothetical protein	NFIA_032430	77.34	ACLA_076790	66.67					TRUE	UP_HIGH	4.07014
	Afu2g00260	AFUA_2G00260	phenylacetaldoxime dehydratase family protein, putative	NFIA_032450	90.32	ACLA_094680	59.88			AO090166000094	51	TRUE	UP_HIGH	3.92783
cluster 18	Afu2g00490	AFUA_2G00490	glycosyl hydrolase, family 31									TRUE	UP_VERY_HIGH	4.68393
	Afu2g00500	AFUA_2G00500	conserved hypothetical protein	NFIA_032690	90.95	ACLA_093860	75.79	AN8602.3	64	AO090023000371	66	TRUE	UP_VERY_HIGH	4.48901
	Afu2g00510	AFUA_2G00510	cellulose-binding GDSL lipase/acylhydrolase, putative	NFIA_032700	77.92	ACLA_093870	55.56	AN6422.3	49	AO090005001552	36	TRUE	UP_VERY_HIGH	6.84794
	Afu2g00520	AFUA_2G00520	conserved hypothetical protein	NFIA_032710	93.11	ACLA_093890	71.71	AN9054.3	69	AO090003000412	56	TRUE	UP_VERY_HIGH	6.35618
	Afu2g00540	AFUA_2G00540	carboxyphosphonoenolpyruvate phosphonomutase, putative	NFIA_032730	97.85	ACLA_093910	90.8			AO090701000316	90	TRUE	UP_MOD	2.87043
	Afu2g00550	AFUA_2G00550	conserved hypothetical protein									TRUE	UP_VERY_HIGH	7.14477
	Afu2g00570	AFUA_2G00570	GNAT family acetyltransferase, putative	NFIA_032760	94.47	ACLA_093930	66.93					TRUE	UP_MOD	2.59819
	Afu2g00580	AFUA_2G00580	hypothetical protein	NFIA_032770	85.53	ACLA_093940	63.16					TRUE	UP_VERY_HIGH	6.07152
	Afu2g00620	AFUA_2G00620	GDSL-like lipase/acylhydrolase domain protein	NFIA_032800	87.32	ACLA_093980	71.46	AN5320.3	82	AO090011000150	45	TRUE	UP_VERY_HIGH	6.14536
	Afu2g00640	AFUA_2G00640	beta-N-hexosaminidase, putative	NFIA_032880	93.61	ACLA_094010	73.16	AN2424.3	58	AO090701000314	70	TRUE	UP_VERY_HIGH	4.86746
cluster 19	Afu2g00700	AFUA_2G00700	hypothetical protein									TRUE	UP_LOW	2.25241
	Afu2g00740	AFUA_2G00740	conserved hypothetical protein	NFIA_033010	77.99	ACLA_094150	55.45			AO090701000367	57	TRUE	UP_LOW	2.19938
	Afu2g00770	AFUA_2G00770	salicylate hydroxylase	NFIA_033050	95.02	ACLA_094170	85.68	AN10988.3	67			TRUE	UP_LOW	2.06944
	Afu2g00790	AFUA_2G00790	conserved hypothetical protein	NFIA_033070	99.22	ACLA_094200	79.69	AN10977.3	53	AO090701000343	68	TRUE	UP_LOW	2.42291
	Afu2g00820	AFUA_2G00820	extracellular GDSL-like lipase/acylhydrolase, putative	NFIA_033120	94.56	ACLA_094230	77.8	AN9287.3	46	AO090701000345	69	TRUE	UP_HIGH	3.7388
	Afu2g00830	AFUA_2G00830	short chain dehydrogenase/reductase	NFIA_033130	90.55			AN5557.3	64	AO090701000346	72	TRUE	UP_HIGH	3.88962
	Afu2g00840	AFUA_2G00840	MFS transporter, putative	NFIA_033150	95.19	ACLA_094240	85.71	AN7648.3	81	AO090701000347	85	TRUE	UP_LOW	2.2519
	Afu2g00870	AFUA_2G00870	conserved hypothetical protein	NFIA_099010	76.85	ACLA_004700	86.05	AN8478.3	47	AO090020000348	56	TRUE	UP_HIGH	3.13565
cluster 20	Afu2g01230	AFUA_2G01230	dihydrodipicolinate synthetase family protein	NFIA_033530	97.28	ACLA_094540	87.4	AN10990.3	82	AO090701000399	80	TRUE	UP_MOD	2.98917
	Afu2g01280	AFUA_2G01280	D-mandelate dehydrogenase, putative	NFIA_033580	98.86	ACLA_094590	87.14	AN7663.3	68	AO090701000403	80	TRUE	UP_VERY_HIGH	4.71909
	Afu2g01300	AFUA_2G01300	conserved hypothetical protein	NFIA_033600	91.89	ACLA_094610	70.95					TRUE	UP_HIGH	3.4092
	Afu2g01310	AFUA_2G01310	EF-hand calcium-binding domain protein, putative	NFIA_033610	95.77	ACLA_094620	65.76	AN10993.3	45	AO090701000405	60	TRUE	UP_HIGH	3.48575
	Afu2g01320	AFUA_2G01320	potassium/sodium P-type ATPase, putative	NFIA_033620	95.84	ACLA_094630	82	AN10982.3	73	AO090701000406	74	TRUE	UP_VERY_HIGH	4.8772
cluster 21	Afu2g03820	AFUA_2G03820	carboxyphosphonoenolpyruvate phosphonomutase, putative	NFIA_080620	98.69	ACLA_090700	93.51	AN3805.3	81	AO090005001508	89	TRUE	DOWN_MOD	-2.52144
	Afu2g03850	AFUA_2G03850	conserved hypothetical protein	NFIA_080650	88.89	ACLA_090670	68.63	AN3802.3	62	AO090005001512	60	TRUE	DOWN_HIGH	-3.03949
	Afu2g03900	AFUA_2G03900	acetamidase/formamidase family protein	NFIA_080700	93.77	ACLA_090620	76.04					TRUE	DOWN_HIGH	-3.31006
	Afu2g03930	AFUA_2G03930	small nucleolar ribonucleoprotein complex subunit, putative	NFIA_080740	95.39	ACLA_090570	85.06	AN3794.3	66	AO090005001519	77	TRUE	DOWN_HIGH	-3.28433
	Afu2g03950	AFUA_2G03950	serine/threonine protein phosphatase, putative	NFIA_080760	98.89	ACLA_090560	95.37	AN3793.3	87	AO090005001522	91	TRUE	DOWN_MOD	-2.31764
	Afu2g03980	AFUA_2G03980	alpha-1,3-glucanase/mutanase, putative	NFIA_080790	97.48	ACLA_090520	81.78	AN3790.3	71	AO090005001526	81	TRUE	DOWN_VERY_HIGH	-6.80413
	Afu2g04000	AFUA_2G04000	peptidase (PNG1), putative	NFIA_080810	94.75	ACLA_090500	82.25	AN3787.3	70	AO090005001528	75	TRUE	DOWN_HIGH	-2.67382
cluster 22	Afu2g04200	AFUA_2G04200	4-hydroxyphenylpyruvate dioxygenase, putative	NFIA_080990	97.18	ACLA_090330	90.32	AN1899.3	85	AO090003000208	87	TRUE	UP_MOD	2.55755
	Afu2g04210	AFUA_2G04210	conserved hypothetical protein	NFIA_081000	97.66	ACLA_090320	78.68	AN1898.3	61	AO090003000209	65	TRUE	UP_LOW	2.26777
	Afu2g04220	AFUA_2G04220	homogentisate 1,2-dioxygenase (HmgA), putative	NFIA_081010	98.89	ACLA_090310	93.76	AN1897.3	89	AO090003000210	94	TRUE	UP_MOD	2.94993
	Afu2g04230	AFUA_2G04230	fumarylacetoacetate hydrolase FahA	NFIA_081020	97.91	ACLA_090300	91.42	AN1896.3	87	AO090003000211	88	TRUE	UP_HIGH	3.15379
	Afu2g04240	AFUA_2G04240	maleylacetoacetate isomerase MaiA	NFIA_081030	96.54	ACLA_090290	83.55	AN1895.3	71	AO090003000212	75	TRUE	UP_MOD	2.72345
	Afu2g04260	AFUA_2G04262	C6 transcription factor, putative	NFIA_081040	83.8	ACLA_090280	83.83	AN1893.3	66	AO090003000213	75	TRUE	UP_MOD	3.00533
cluster 23	Afu2g04490	AFUA_2G04490	D-3-phosphoglycerate dehydrogenase	NFIA_081250	89.29							TRUE	UP_HIGH	3.42885
	Afu2g04520	AFUA_2G04520	Fe-containing alcohol dehydrogenase, putative	NFIA_081270	99.18	ACLA_090080	92.04	AN1868.3	91	AO090003000243	92	TRUE	UP_MOD	2.98901
	Afu2g04530	AFUA_2G04530	hypothetical protein									TRUE	UP_LOW	2.11904
	Afu2g04540	AFUA_2G04540	conserved hypothetical protein	NFIA_081290	97.13	ACLA_090040	82.97	AN1866.3	70	AO090003000256	58	TRUE	UP_HIGH	3.9689
	Afu2g04570	AFUA_2G04570	BNR/Asp-box repeat domain protein	NFIA_081320	91.51			AN2060.3	59	AO090003001017	69	TRUE	UP_VERY_HIGH	4.35635
	Afu2g04590	AFUA_2G04590	alcohol dehydrogenase, putative	NFIA_081330	97.86			AN2061.3	76	AO090003000261	89	TRUE	UP_VERY_HIGH	4.74907
	Afu2g04600	AFUA_2G04600	C6 transcription factor, putative	NFIA_081410	88.61					AO090003000260	47	TRUE	UP_HIGH	4.08967
cluster 24	Afu2g05230	AFUA_2G05230	conserved hypothetical protein	NFIA_081970	92.14	ACLA_042530	66.24	AN2111.3	49	AO090003000332	50	TRUE	UP_HIGH	3.34582
	Afu2g05240	AFUA_2G05240	conserved hypothetical protein	NFIA_082000	93.86	ACLA_089390	69.15	AN2112.3	53	AO090003000346	43	TRUE	UP_LOW	2.34499
	Afu2g05260	AFUA_2G05260	salicylate hydroxylase, putative	NFIA_082020	97.5	ACLA_089370	85.68	AN2114.3	75	AO090003000349	85	TRUE	UP_VERY_HIGH	4.63896
	Afu2g05290	AFUA_2G05290	isoflavone reductase family protein	NFIA_082050	93.57			AN3976.3	49			TRUE	UP_VERY_HIGH	5.80366
	Afu2g05300	AFUA_2G05300	hypothetical protein									TRUE	UP_MOD	2.96411
	Afu2g05310	AFUA_2G05310	C6 transcription factor, putative	NFIA_082070	96.02	ACLA_089350	78.78	AN7508.3	68	AO090001000633	74	TRUE	UP_VERY_HIGH	4.46114
cluster 25	Afu2g07750	AFUA_2G07750	haloacid dehalogenase, type II	NFIA_083470	90.53	ACLA_079740	67.94	AN5830.3	57	AO090011000921	64	TRUE	UP_MOD	3.00325
	Afu2g07780	AFUA_2G07780	acyl-CoA synthetase, putative	NFIA_083500	98.79	ACLA_079760	83.01	AN5833.3	81	AO090011000917	82	TRUE	UP_HIGH	3.86919
	Afu2g07810	AFUA_2G07810	cytosolic hydroxymethyltransferase, putative	NFIA_083520	98.7	ACLA_079780	91.87	AN10745.3	85	AO090011000915	87	TRUE	UP_LOW	2.07748
	Afu2g07820	AFUA_2G07820	MOSC domain protein	NFIA_083530	93.69	ACLA_079790	57.78	AN10746.3	55	AO090011000914	56	TRUE	UP_MOD	2.99988
	Afu2g07840	AFUA_2G07840	competence/damage-inducible protein CinA, putative	NFIA_083550	96.53							TRUE	UP_MOD	2.6566
cluster 26	Afu2g11740	AFUA_2G11740	mitochondrial serine protease Pim1, putative	NFIA_086980	97.66	ACLA_070690	90.31	AN6193.3	82	AO090026000472	85	TRUE	DOWN_LOW	-2.21913
	Afu2g11790	AFUA_2G11790	conserved hypothetical protein	NFIA_087030	95.6	ACLA_070740	81.63	AN6198.3	59	AO090026000463	76	TRUE	DOWN_LOW	-2.07129
	Afu2g11800	AFUA_2G11800	small nuclear ribonucleoprotein (LSM1), putative	NFIA_087040	98.31	ACLA_070750	89.27	AN6199.3	51			TRUE	DOWN_HIGH	-2.73951
	Afu2g11810	AFUA_2G11810	pre-rRNA processing protein Rrp12, putative	NFIA_087050	98.72	ACLA_070760	89.08	AN6200.3	81	AO090026000462	81	TRUE	DOWN_HIGH	-2.91392
	Afu2g11850	AFUA_2G11850	60S ribosomal protein L3	NFIA_087080	99.23	ACLA_070790	97.96	AN6202.3	96	AO090026000458	96	TRUE	DOWN_LOW	-2.05336
	Afu2g11870	AFUA_2G11870	beta-1,6 glucan synthetase (Kre6), putative	NFIA_087100	96.82	ACLA_070810	84.63	AN10779.3	68	AO090026000455	72	TRUE	DOWN_LOW	-2.20327
cluster 27	Afu2g12120	AFUA_2G12120	conserved hypothetical protein	NFIA_087300	92.27	ACLA_071000	69.02	AN10798.3	48	AO090026000434	57	TRUE	DOWN_LOW	-2.18883
	Afu2g12150	AFUA_2G12150	midasin, putative	NFIA_087330	96.29	ACLA_071030	82.09	AN6310.3	69	AO090026000431	73	TRUE	DOWN_MOD	-2.51999
	Afu2g12200	AFUA_2G12200	cAMP-dependent protein kinase catalytic subunit PkaC1	NFIA_087380	95.93	ACLA_071080	87.53	AN6305.3	86	AO090026000426	77	TRUE	DOWN_LOW	-2.23023
	Afu2g12250	AFUA_2G12250	DNA replication factor C subunit Rfc5, putative	NFIA_087420	99.66	ACLA_071120	96.93	AN6300.3	91	AO090026000422	93	TRUE	DOWN_HIGH	-2.75086
	Afu2g12260	AFUA_2G12260	cytochrome c oxidase assembly protein Cox11, putative	NFIA_087430	87.28	ACLA_071130	80.97	AN6297.3	75	AO090026000421	79	TRUE	DOWN_HIGH	-3.01823
	Afu2g12280	AFUA_2G12280	HET domain protein, putative	NFIA_087440	81	ACLA_071140	54.6					TRUE	DOWN_HIGH	-3.34071
cluster 28	Afu2g14330	AFUA_2G14330	conserved hypothetical protein	NFIA_089500	94.35	ACLA_073250	85.48	AN8829.3	57	AO090009000665	71	TRUE	UP_VERY_HIGH	4.24739
	Afu2g14350	AFUA_2G14350	AT DNA binding protein, putative	NFIA_089520	86.78	ACLA_073230	50.11	AN10295.3	35	AO090023000098	36	TRUE	UP_LOW	2.26651
	Afu2g14390	AFUA_2G14390	methyltransferase, putative	NFIA_089560	94.31	ACLA_073100	73.28	AN2405.3	58	AO090023000066	62	TRUE	UP_MOD	3.04896
	Afu2g14410	AFUA_2G14410	dioxygenase, putative	NFIA_089590	93.77	ACLA_073070	77.47	AN1704.3	54	AO090023000740	65	TRUE	UP_VERY_HIGH	4.50993
	Afu2g14430	AFUA_2G14430	cytochrome p450, putative	NFIA_089610	89.03			AN3349.3	31	AO090003001429	32	TRUE	UP_HIGH	3.55973
	Afu2g14450	AFUA_2G14450	hypothetical protein	NFIA_089630	83.33							TRUE	UP_VERY_HIGH	6.1076
	Afu2g14460	AFUA_2G14460	oxidoreductase, short-chain dehydrogenase/reductase family	NFIA_089640	95.44					AO090001000051	68	TRUE	UP_MOD	2.63736
	Afu2g14470	AFUA_2G14470	oxidoreductase, FAD-binding, putative	NFIA_089650	91.43	ACLA_073040	65.97					TRUE	UP_MOD	3.10905
	Afu2g14480	AFUA_2G14480	oxidoreductase, FAD-binding, putative	NFIA_089660	84.71							TRUE	UP_VERY_HIGH	7.00566
cluster 29	Afu2g17240	AFUA_2G17240	C2H2 finger domain protein, putative	NFIA_092620	80.68							TRUE	UP_LOW	2.22502
	Afu2g17280	AFUA_2G17280	hypothetical protein	NFIA_092670	54.07							TRUE	UP_VERY_HIGH	4.63268
	Afu2g17290	AFUA_2G17290	hypothetical protein	NFIA_092680	85.07							TRUE	UP_HIGH	3.3275
	Afu2g17300	AFUA_2G17300	glutathione S-transferase	NFIA_092700	90.48							TRUE	UP_HIGH	4.05031
	Afu2g17320	AFUA_2G17320	conserved hypothetical protein	NFIA_092740	94.7	ACLA_076190	72.07	AN7535.3	58	AO090023000622	41	TRUE	UP_MOD	2.64886
	Afu2g17330	AFUA_2G17330	extracelular serine carboxypeptidase, putative	NFIA_092750	94.41	ACLA_076200	71.2	AN7231.3	59	AO090102000079	63	TRUE	UP_LOW	2.03134
cluster 30	Afu2g17520	AFUA_2G17520	GNAT family N-acetyltransferase, putative	NFIA_092940	94.62							TRUE	UP_VERY_HIGH	5.65804
	Afu2g17560	AFUA_2G17560	conidial pigment biosynthesis 1,3,6,8-tetrahydroxynaphthalene reductase Arp2	NFIA_092980	92.03	ACLA_076470	85.49	AN0146.3	52	AO090026000019	52	TRUE	UP_MOD	2.74425
	Afu2g17630	AFUA_2G17630	conserved hypothetical protein	NFIA_093030	93.75	ACLA_076520	73.25			AO090023000804	45	TRUE	UP_VERY_HIGH	4.43563
	Afu2g17640	AFUA_2G17640	conserved hypothetical protein									TRUE	UP_VERY_HIGH	5.18846
	Afu2g17650	AFUA_2G17650	DUF907 domain protein	NFIA_093050	94.29	ACLA_076530	78.33					TRUE	UP_MOD	2.9214
cluster 31	Afu3g01030	AFUA_3G01030	RTA1 domain protein, putative	NFIA_001880	94.57	ACLA_063600	69.62	AN8104.3	57	AO090003000734	58	TRUE	UP_HIGH	3.70142
	Afu3g01060	AFUA_3G01060	hypothetical protein									TRUE	UP_LOW	2.12517
	Afu3g01080	AFUA_3G01080	conserved hypothetical protein	NFIA_001940	87.94	ACLA_063660	65.53			AO090023000643	51	TRUE	UP_LOW	2.16026
	Afu3g01130	AFUA_3G01130	cell wall protein, putative	NFIA_001990	88.89	ACLA_063710	52.22					TRUE	UP_LOW	2.19457
	Afu3g01140	AFUA_3G01140	hypothetical protein									TRUE	UP_MOD	2.69619
	Afu3g01150	AFUA_3G01150	GPI anchored cell wall protein, putative	NFIA_002000	88.84							TRUE	UP_MOD	2.59026
	Afu3g01170	AFUA_3G01170	cystathionine beta-lyase	NFIA_002060	89.42							TRUE	UP_MOD	2.48729
	Afu3g01180	AFUA_3G01180	sarcosine oxidase, putative	NFIA_002070	95.01					AO090038000193	71	TRUE	UP_VERY_HIGH	4.78522
	Afu3g01210	AFUA_3G01210	ThiJ/PfpI family protein	NFIA_002150	98.02	ACLA_063760	83.79	AN6810.3	68	AO090026000081	80	TRUE	UP_HIGH	3.85878
	Afu3g01220	AFUA_3G01220	aspartic-type endopeptidase, putative	NFIA_002160	91.34	ACLA_063770	60.93					TRUE	UP_HIGH	3.52973
	Afu3g01230	AFUA_3G01230	MFS sugar transporte, putative									TRUE	UP_VERY_HIGH	7.16709
	Afu3g01240	AFUA_3G01240	hypothetical protein	NFIA_002180	91.49							TRUE	UP_VERY_HIGH	6.13946
	Afu3g01260	AFUA_3G01260	acetyltransferase, GNAT family family	NFIA_002210	88.43					AO090005000562	44	TRUE	UP_HIGH	4.08754
	Afu3g01280	AFUA_3G01280	alpha/beta hydrolase, putative	NFIA_002230	93.83	ACLA_063080	69.74					TRUE	UP_VERY_HIGH	5.20658
	Afu3g01320	AFUA_3G01320	homocysteine S-methyltransferase, putative	NFIA_002280	96.17	ACLA_063090	73.16					TRUE	UP_MOD	2.5788
	Afu3g01330	AFUA_3G01330	class II aldolase/adducin domain protein	NFIA_002290	97.94	ACLA_063100	87.29	AN8496.3	81	AO090009000063	85	TRUE	UP_HIGH	3.66299
	Afu3g01360	AFUA_3G01360	siderochrome-iron transporter, putative	NFIA_002330	88.58			AN8499.3	66	AO090009000061	69	TRUE	UP_HIGH	4.0089
	Afu3g01370	AFUA_3G01370	MFS transporter, putative	NFIA_002340	96.85	ACLA_063050	86.02	AN8502.3	75	AO090009000049	79	TRUE	UP_VERY_HIGH	7.20136
	Afu3g01400	AFUA_3G01400	ABC multidrug transporter, putative	NFIA_002350	97.05	ACLA_063040	84.42	AN8489.3	78	AO090009000055	79	TRUE	UP_HIGH	3.7994
	Afu3g01410	AFUA_3G01410	polyketide synthase, putative	NFIA_002360	90.28	ACLA_063030	62.76			AO090009000052	52	TRUE	UP_HIGH	3.79381
	Afu3g01450	AFUA_3G01450	3-methyl-2-oxobutanoate dehydrogenase, putative	NFIA_002400	98.61	ACLA_062990	92.76	AN8559.3	83	AO090023000349	87	TRUE	UP_MOD	2.63563
	Afu3g01470	AFUA_3G01470	conserved hypothetical protein	NFIA_002420	96.41					AO090026000122	45	TRUE	UP_LOW	2.06076
	Afu3g01480	AFUA_3G01480	conserved hypothetical protein	NFIA_002430	93.43	ACLA_062970	76.44	AN8558.3	65	AO090023000356	71	TRUE	UP_MOD	2.74696
	Afu3g01500	AFUA_3G01500	integral membrane protein	NFIA_002460	81.54							TRUE	UP_LOW	2.4236
	Afu3g01530	AFUA_3G01530	phosphatidylglycerol specific phospholipase, putative	NFIA_002510	93.9	ACLA_062870	83.95	AN8546.3	63	AO090103000073	72	TRUE	UP_HIGH	4.11592
	Afu3g01580	AFUA_3G01580	GMC oxidoreductase, putative	NFIA_002550	96.42	ACLA_062810	89.78	AN8547.3	82	AO090103000085	83	TRUE	UP_HIGH	3.82606
	Afu3g01610	AFUA_3G01610	conserved hypothetical protein	NFIA_002600	93.21	ACLA_061570	63.29	AN11043.3	49			TRUE	UP_VERY_HIGH	5.39874
	Afu3g01620	AFUA_3G01620	Ankyrin and HET domain protein	NFIA_002610	90.66					AO090020000391	59	TRUE	UP_VERY_HIGH	4.58694
	Afu3g01630	AFUA_3G01630	RTA1 domain protein, putative	NFIA_002620	93.96							TRUE	UP_MOD	3.07295
	Afu3g01660	AFUA_3G01660	glycosyl hydrolase, family 43, putative	NFIA_002750	96.34			AN2533.3	52	AO090701000838	73	TRUE	UP_HIGH	3.73051
	Afu3g01670	AFUA_3G01670	MFS hexose transporter, putative	NFIA_002770	87.16	ACLA_062590	76.13					TRUE	UP_VERY_HIGH	4.35025
	Afu3g01700	AFUA_3G01700	MFS alpha-glucoside transporter, putative	NFIA_002790	97.27	ACLA_062610	86	AN5304.3	76			TRUE	UP_VERY_HIGH	4.74933
	Afu3g01710	AFUA_3G01710	TPR domain protein	NFIA_002810	87.86							TRUE	UP_MOD	2.53927
	Afu3g01730	AFUA_3G01730	hypothetical protein									TRUE	UP_HIGH	4.1144
cluster 32	Afu3g02210	AFUA_3G02210	C6 transcription factor, putative	NFIA_003330	89.14					AO090038000046	51	TRUE	UP_LOW	2.02198
	Afu3g02220	AFUA_3G02220	DUF427 domain protein	NFIA_003350	97.73	ACLA_062200	83.15	AN11076.3	57	20233.m00539	64	TRUE	UP_HIGH	3.15406
	Afu3g02250	AFUA_3G02250	3-beta hydroxysteroid dehydrogenase/isomerase family protein	NFIA_003380	95.01			AN0765.3	58	AO090038000058	76	TRUE	UP_MOD	2.9383
	Afu3g02260	AFUA_3G02260	conserved hypothetical protein	NFIA_003420	94.44	ACLA_062030	91.64					TRUE	UP_HIGH	3.63185
	Afu3g02280	AFUA_3G02280	alpha,alpha-trehalose glucohydrolase TreA/Ath1	NFIA_003440	96.46	ACLA_062010	82.51	AN9340.3	74	AO090120000052	68	TRUE	UP_HIGH	3.1121
	Afu3g02290	AFUA_3G02290	arylsulfatase, putative	NFIA_003450	96.49	ACLA_062000	88.67					TRUE	UP_HIGH	3.40241
	Afu3g02300	AFUA_3G02300	proline oxidase Put1, putative	NFIA_003460	92.97	ACLA_061990	70.83	AN11221.3	64	AO090005000034	44	TRUE	UP_VERY_HIGH	5.80718
cluster 33	Afu3g03200	AFUA_3G03200	cysteine hydrolase family protein									TRUE	UP_HIGH	3.53974
	Afu3g03240	AFUA_3G03240	MFS monocarboxylate transporter, putative	NFIA_005370	92.62	ACLA_093030	46.6	AN3997.3	44	AO090011000110	42	TRUE	UP_MOD	3.03557
	Afu3g03280	AFUA_3G03280	FAD binding monooxygenase, putative	NFIA_005410	95.53	ACLA_061160	73.11	AN10582.3	59	AO090009000102	68	TRUE	UP_LOW	2.2396
	Afu3g03310	AFUA_3G03310	RTA1 domain protein	NFIA_005480	90.53					AO090010000647	51	TRUE	UP_LOW	2.313
	Afu3g03320	AFUA_3G03320	MFS monocarboxylate transporter, putative	NFIA_005500	95.93	ACLA_061170	85.49					TRUE	UP_MOD	2.7697
	Afu3g03350	AFUA_3G03350	nonribosomal peptide synthase SidE	NFIA_005520	95.26	ACLA_061190	80.53					TRUE	UP_VERY_HIGH	4.85413
	Afu3g03380	AFUA_3G03380	sugar O-acetyltransferase, putative	NFIA_005550	95.35			AN11077.3	75			TRUE	UP_HIGH	3.20319
	Afu3g03390	AFUA_3G03390	siderophore biosynthesis lipase/esterase, putative	NFIA_005560	95.2	ACLA_061030	75.84	AN6239.3	67	AO090103000170	76	TRUE	UP_HIGH	3.41252
	Afu3g03400	AFUA_3G03400	siderophore biosynthesis acetylase AceI, putative	NFIA_005570	95.89	ACLA_061020	85.04	AN6234.3	80	AO090103000169	81	TRUE	UP_VERY_HIGH	6.45207
	Afu3g03410	AFUA_3G03410	enoyl-CoA hydratase/isomerase family protein	NFIA_005580	97.04	ACLA_061010	84.53	AN6235.3	85	AO090103000168	86	TRUE	UP_VERY_HIGH	7.42057
	Afu3g03420	AFUA_3G03420	nonribosomal peptide synthase SidD	NFIA_005590	93.76	ACLA_061000	69.54	AN6236.3	64	AO090103000167	71	TRUE	UP_VERY_HIGH	6.14317
	Afu3g03430	AFUA_3G03430	ABC multidrug transporter SitT	NFIA_005600	96.81	ACLA_060990	85.41	AN6237.3	82	AO090103000166	84	TRUE	UP_VERY_HIGH	5.16141
	Afu3g03440	AFUA_3G03440	MFS siderophore iron transporter, putative	NFIA_005610	95.82	ACLA_060980	73.56	AN6238.3	74	AO090103000165	75	TRUE	UP_VERY_HIGH	6.10513
	Afu3g03450	AFUA_3G03450	cytochrome P450 oxidoreductase, putative	NFIA_005630	96.3			AN7359.3	76	AO090103000132	67	TRUE	UP_HIGH	3.45014
cluster 34	Afu3g03600	AFUA_3G03600	carboxylesterase, putative									TRUE	UP_LOW	2.3106
	Afu3g03640	AFUA_3G03640	MFS siderochrome iron transporter MirB	NFIA_005880	92.65	ACLA_060320	72.43	AN8540.3	55	AO090701000329	59	TRUE	UP_VERY_HIGH	6.4549
	Afu3g03650	AFUA_3G03650	GNAT family acetyltransferase, putative	NFIA_005890	91.19	ACLA_060330	75.13	AN8539.3	58	AO090701000330	66	TRUE	UP_MOD	2.63808
	Afu3g03660	AFUA_3G03660	siderophore esterase IroE-like, putative	NFIA_005900	89.69	ACLA_060340	75.43	AN7801.3	44	AO090701000327	71	TRUE	UP_HIGH	3.38542
	Afu3g03670	AFUA_3G03670	ABC multidrug transporter, putative	NFIA_005910	94.75	ACLA_060350	78.63	AN0404.3	66	AO090701000328	77	TRUE	UP_VERY_HIGH	8.77733
	Afu3g03700	AFUA_3G03700	MFS sugar transporter, putative	NFIA_005960	90.54					AO090138000096	77	TRUE	UP_VERY_HIGH	5.77994
	Afu3g03750	AFUA_3G03750	hypothetical protein									TRUE	UP_MOD	2.71233
	Afu3g03810	AFUA_3G03810	hypothetical protein	NFIA_006070	80.68			AN3518.3	44			TRUE	UP_VERY_HIGH	7.98187
	Afu3g03820	AFUA_3G03820	MFS nicotinic acid transporter Tna1, putative	NFIA_006090	95.91	ACLA_060860	89.82	AN9010.3	74	AO090005000228	76	TRUE	UP_VERY_HIGH	6.17411
	Afu3g03850	AFUA_3G03852	C2H2 type zinc finger domain protein	NFIA_006100	98.45	ACLA_060870	83.21					TRUE	UP_VERY_HIGH	5.03655
	Afu3g03860	AFUA_3G03860	3-hydroxyacyl-CoA dehydrogenase, putative	NFIA_006130	92.15	ACLA_060880	78.38					TRUE	UP_VERY_HIGH	6.94265
	Afu3g03870	AFUA_3G03870	endo-1,4-beta-glucanase, putative	NFIA_006140	89.66	ACLA_060890	71.67	AN10419.3	71	AO090012000090	67	TRUE	UP_MOD	2.6881
cluster 35	Afu3g06360	AFUA_3G06360	UBX domain protein	NFIA_070910	80.6	ACLA_034310	58.95	AN4754.3	43	AO090020000115	47	TRUE	DOWN_VERY_HIGH	-4.25987
	Afu3g06380	AFUA_3G06380	exosome-associated family protein	NFIA_070890	91.55	ACLA_034330	75	AN10590.3	68	AO090020000113	78	TRUE	DOWN_LOW	-2.09022
	Afu3g06400	AFUA_3G06400	hypothetical protein	NFIA_070870	94.44	ACLA_034350	82.47	AN10583.3	62	AO090020000110	49	TRUE	DOWN_MOD	-2.52398
	Afu3g06430	AFUA_3G06430	GDP/GTP exchange factor Sec2p, putative	NFIA_070840	95.34	ACLA_034380	77.1	AN4759.3	68	AO090020000107	64	TRUE	DOWN_HIGH	-3.03526
	Afu3g06470	AFUA_3G06470	DHHC zinc finger membrane protein, putative	NFIA_070800	95.88	ACLA_034420	82.52	AN4763.3	70	AO090020000103	76	TRUE	DOWN_LOW	-2.18946
cluster 36	Afu3g07380	AFUA_3G07380	oligo-1,6-glucosidase	NFIA_069880	94.86	ACLA_035550	85.95	AN4843.3	74	AO090020000176	76	TRUE	UP_LOW	2.31347
	Afu3g07400	AFUA_3G07400	conserved hypothetical protein	NFIA_069860	77.13	ACLA_035530	64.9					TRUE	UP_HIGH	4.09466
	Afu3g07410	AFUA_3G07410	isoamyl alcohol oxidase	NFIA_069750	97.72	ACLA_035520	78.71	AN8152.3	62	AO090020000162	79	TRUE	UP_HIGH	3.62978
	Afu3g07420	AFUA_3G07420	conserved hypothetical protein	NFIA_069740	84.29	ACLA_035510	69.67	AN8151.3	58	AO090020000161	60	TRUE	UP_LOW	2.31526
	Afu3g07440	AFUA_3G07440	DRAP deaminase, putative	NFIA_069720	96.08							TRUE	UP_LOW	2.14181
	Afu3g07460	AFUA_3G07460	NACHT and WD domain protein	NFIA_069710	89.8							TRUE	UP_HIGH	3.61638
	Afu3g07530	AFUA_3G07530	pH signal transduction protein PalI, putative	NFIA_069660	92.44	ACLA_035430	74.17	AN4853.3	65	AO090020000143	70	TRUE	UP_LOW	2.34217
	Afu3g07560	AFUA_3G07560	enoyl-CoA hydratase/isomerase family protein	NFIA_069630	91.79			AN0180.3	60	AO090020000138	63	TRUE	UP_LOW	2.04349
	Afu3g07610	AFUA_3G07610	conserved hypothetical protein	NFIA_069560	84.47	ACLA_035310	47.66	AN10616.3	55	AO090020000132	38	TRUE	UP_HIGH	3.90032
cluster 37	Afu3g11650	AFUA_3G11650	hypothetical protein	NFIA_065660	90.62	ACLA_039540	65.66	AN2881.3	54	AO090003000722	65	TRUE	UP_HIGH	3.97682
	Afu3g11720	AFUA_3G11720	conserved hypothetical protein	NFIA_065610	81.29	ACLA_039600	38.73			AO090003000730	36	TRUE	UP_HIGH	3.90392
	Afu3g11770	AFUA_3G11770	conserved hypothetical protein	NFIA_065560	82.67	ACLA_039650	71.18	AN2876.3	66	20219.m01430	89	TRUE	UP_HIGH	4.04383
	Afu3g11780	AFUA_3G11780	beta-N-acetylglucosaminidase, putative	NFIA_065550	91.22	ACLA_039660	76.35	AN2870.3	50	AO090003000741	64	TRUE	UP_MOD	2.90086
	Afu3g11790	AFUA_3G11790	galactose-proton symport, putative	NFIA_065540	97.69	ACLA_039680	85.35	AN2869.3	76	AO090003000742	74	TRUE	UP_VERY_HIGH	4.63602
cluster 38	Afu4g00240	AFUA_4G00240	amino acid transporter, putative	NFIA_045380	96.42							TRUE	UP_MOD	2.49822
	Afu4g00280	AFUA_4G00280	conserved hypothetical protein	NFIA_045350	91.37	ACLA_078580	62.16	AN4041.3	55	AO090701000844	57	TRUE	UP_HIGH	3.87211
	Afu4g00330	AFUA_4G00330	hypothetical protein	NFIA_045320	88.99					AO090020000682	53	TRUE	UP_VERY_HIGH	4.91144
	Afu4g00370	AFUA_4G00370	general amidase, putative	NFIA_045270	91.6	ACLA_078530	74.63	AN2829.3	63	AO090005000316	69	TRUE	UP_HIGH	3.49209
	Afu4g00390	AFUA_4G00390	glycosyl hydrolase, putative	NFIA_045250	93.54	ACLA_078510	72.95	AN2824.3	50	AO090003001410	61	TRUE	UP_HIGH	3.17745
	Afu4g00400	AFUA_4G00400	O-methyltransferase, putative	NFIA_045240	93.86					AO090206000117	34	TRUE	UP_VERY_HIGH	4.80788
	Afu4g00430	AFUA_4G00430	isoamyl alcohol oxidase, putative	NFIA_045210	94.85			AN5417.3	41			TRUE	UP_HIGH	3.25671
cluster 39	Afu4g00750	AFUA_4G00750	conserved hypothetical protein	NFIA_044900	83.92			AN9213.3	64			TRUE	UP_HIGH	4.04585
	Afu4g00770	AFUA_4G00770	conserved hypothetical protein	NFIA_044880	84.29	ACLA_078300	49.47	AN6410.3	32	AO090020000611	36	TRUE	UP_MOD	2.43401
	Afu4g00800	AFUA_4G00800	MFS monosaccharide transporter, putative	NFIA_044870	96.71			AN10891.3	78			TRUE	UP_VERY_HIGH	4.8648
	Afu4g00860	AFUA_4G00860	cell surface protein, putative									TRUE	UP_MOD	3.0431
	Afu4g00870	AFUA_4G00870	antigenic cell wall galactomannoprotein, putative	NFIA_044640	97.48	ACLA_078200	72.67	AN6795.3	59	AO090011000195	67	TRUE	UP_VERY_HIGH	4.31644
cluster 40	Afu4g00980	AFUA_4G00980	conserved hypothetical protein	NFIA_044520	82.84	ACLA_078080	54.79			AO090003001388	46	TRUE	UP_HIGH	3.40313
	Afu4g00990	AFUA_4G00990	MFS quinate transporter, putative	NFIA_044510	97.13	ACLA_078070	89.78	AN3220.3	79	AO090003001387	83	TRUE	UP_VERY_HIGH	4.36204
	Afu4g01000	AFUA_4G01000	MFS transporter, putative	NFIA_044500	96.83	ACLA_078060	87.08	AN3221.3	80	AO090003001386	83	TRUE	UP_VERY_HIGH	4.43435
	Afu4g01020	AFUA_4G01020	sensor histidine kinase/response regulator, putative	NFIA_044480	86.76	ACLA_078020	53.42	AN3214.3	40	AO090003001384	43	TRUE	UP_HIGH	3.11146
	Afu4g01030	AFUA_4G01030	conserved hypothetical protein	NFIA_044470	88.89	ACLA_078000	72.6			20215.m01445	57	TRUE	UP_MOD	3.09878
	Afu4g01040	AFUA_4G01040	short chain dehydrogenase, putative	NFIA_044460	89.72			AN9158.3	59	AO090010000707	69	TRUE	UP_HIGH	3.63409
	Afu4g01060	AFUA_4G01060	conserved hypothetical protein	NFIA_044440	91.82	ACLA_077590	71					TRUE	UP_HIGH	3.38284
	Afu4g01070	AFUA_4G01070	acid phosphatase, putative	NFIA_044430	96.81			AN3212.3	67	AO090012000088	63	TRUE	UP_VERY_HIGH	4.57661
cluster 41	Afu4g01470	AFUA_4G01470	C6 finger domain protein, putative	NFIA_043680	92.3	ACLA_061710	63.72					TRUE	UP_MOD	2.99667
	Afu4g01480	AFUA_4G01480	MFS transporter, putative					AN3041.3	30	AO090005000287	75	TRUE	UP_VERY_HIGH	5.70293
	Afu4g01500	AFUA_4G01500	lignostilbene dioxygenase, putative					AN1643.3	81	AO090005000289	84	TRUE	UP_LOW	2.37984
	Afu4g01510	AFUA_4G01510	C6 transcription factor, putative					AN1641.3	29	AO090005000293	85	TRUE	UP_VERY_HIGH	5.05653
	Afu4g01520	AFUA_4G01520	gentisate 1,2-dioxygenase, putative							AO090005000292	81	TRUE	UP_LOW	2.41891
	Afu4g01550	AFUA_4G01550	aldehyde dehydrogenase, putative			ACLA_062670	57.35			AO090005000290	78	TRUE	UP_VERY_HIGH	4.84213
	Afu4g01580	AFUA_4G01580	ankyrin repeat protein	NFIA_043610	92.23	ACLA_077490	69.3	AN8562.3	57	AO090038000542	55	TRUE	UP_HIGH	3.97519
cluster 42	Afu4g08810	AFUA_4G08810	DUF757 domain protein	NFIA_107350	99.24	ACLA_048150	82.44	AN1662.3	82	AO090023000665	78	TRUE	DOWN_MOD	-2.65351
	Afu4g08860	AFUA_4G08860	hypothetical protein									TRUE	DOWN_MOD	-2.45933
	Afu4g08890	AFUA_4G08890	aldo-keto reductase family protein, putative	NFIA_107280	96.52	ACLA_048260	78.02					TRUE	DOWN_HIGH	-2.93006
	Afu4g08900	AFUA_4G08900	CDK-activating kinase assembly factor MAT1	NFIA_107260	97.92	ACLA_048280	85.94	AN1668.3	72	AO090023000639	84	TRUE	DOWN_LOW	-2.07203
	Afu4g08930	AFUA_4G08930	nucleolar GTPase, putative	NFIA_107230	98.75	ACLA_048310	86.99	AN1666.3	84	AO090023000641	81	TRUE	DOWN_LOW	-2.26193
	Afu4g08960	AFUA_4G08960	GPI anchored cell wall protein, putative	NFIA_107210	88.83			AN1670.3	66	AO090023000637	81	TRUE	DOWN_HIGH	-2.81092
	Afu4g08970	AFUA_4G08970	PAP2 domain protein	NFIA_107200	93.89	ACLA_048330	82.23	AN1671.3	65	AO090023000635	70	TRUE	DOWN_MOD	-2.33243
cluster 43	Afu4g09300	AFUA_4G09300	conserved hypothetical protein	NFIA_106710	90.23	ACLA_048660	60.66			AO090023000604	60	TRUE	UP_VERY_HIGH	5.35232
	Afu4g09310	AFUA_4G09310	conserved hypothetical protein	NFIA_106700	92.75							TRUE	UP_HIGH	3.14709
	Afu4g09320	AFUA_4G09320	extracellular dipeptidyl-peptidase Dpp4	NFIA_106690	98.04	ACLA_048680	82.96	AN6438.3	72	AO090023000602	72	TRUE	UP_VERY_HIGH	5.6423
	Afu4g09330	AFUA_4G09330	conserved hypothetical protein	NFIA_106680	89.88	ACLA_048690	65.93			AO090138000106	66	TRUE	UP_LOW	2.19774
	Afu4g09340	AFUA_4G09340	conserved hypothetical protein	NFIA_106670	88.14	ACLA_048700	81.94			AO090023000596	59	TRUE	UP_MOD	2.64839
cluster 44	Afu4g13900	AFUA_4G13900	MFS transporter, putative	NFIA_102470	93.06					AO090103000421	77	TRUE	UP_HIGH	3.20394
	Afu4g13950	AFUA_4G13950	GNAT family acetyltransferase, putative	NFIA_102420	89.83	ACLA_052900	61.71					TRUE	UP_HIGH	3.51221
	Afu4g13970	AFUA_4G13970	conserved hypothetical protein									TRUE	UP_VERY_HIGH	4.80841
	Afu4g13990	AFUA_4G13990	conserved hypothetical protein	NFIA_102350	94.74	ACLA_052950	82.24			AO090003001523	67	TRUE	UP_VERY_HIGH	4.71434
	Afu4g14040	AFUA_4G14040	Hsp70 family protein	NFIA_102280	81.85			AN2646.3	55			TRUE	UP_HIGH	3.25373
	Afu4g14070	AFUA_4G14070	glycosyl transferase, putative	NFIA_102250	94.21			AN8369.3	61	AO090010000193	62	TRUE	UP_VERY_HIGH	6.09863
	Afu4g14080	AFUA_4G14080	spherulin 4-like cell surface protein, putative	NFIA_102240	93.38			AN8368.3	48			TRUE	UP_VERY_HIGH	5.32368
	Afu4g14090	AFUA_4G14090	UDP-glucose 4-epimerase	NFIA_102220	90.6							TRUE	UP_HIGH	4.05835
	Afu4g14120	AFUA_4G14120	cutinase, putative	NFIA_102190	93.26			AN7541.3	72	AO090011000665	83	TRUE	UP_HIGH	3.87045
	Afu4g14130	AFUA_4G14130	ABC multidrug transporter, putative	NFIA_102180	95.45					AO090020000679	78	TRUE	UP_HIGH	3.94959
	Afu4g14150	AFUA_4G14150	Diacylglycerol acyltransferase family	NFIA_102160	95.2			AN6433.3	65	AO090020000680	85	TRUE	UP_VERY_HIGH	4.16629
	Afu4g14170	AFUA_4G14170	conserved hypothetical protein	NFIA_102140	90.56	ACLA_053080	80.45					FALSE	UP_LOW	2.38453
	Afu4g14180	AFUA_4G14180	conserved hypothetical protein	NFIA_102120	90.6	ACLA_053090	64.96					TRUE	UP_HIGH	3.20095
	Afu4g14200	AFUA_4G14200	conserved hypothetical protein	NFIA_102100	93.14	ACLA_053110	74.74					TRUE	UP_HIGH	3.3765
cluster 45	Afu5g00480	AFUA_5G00480	exoinulinase InuD	NFIA_042050	93.93			AN5012.3	62			TRUE	UP_VERY_HIGH	5.26403
	Afu5g00490	AFUA_5G00490	hypothetical protein									TRUE	UP_VERY_HIGH	6.23291
	Afu5g00500	AFUA_5G00500	MFS alpha-glucoside transporter, putative	NFIA_042010	83.14			AN7097.3	51			TRUE	UP_MOD	2.72242
	Afu5g00510	AFUA_5G00510	conserved hypothetical protein	NFIA_042000	94.3			AN7098.3	76			TRUE	UP_VERY_HIGH	4.28983
	Afu5g00520	AFUA_5G00520	C6 transcription factor, putative	NFIA_041990	90.23							TRUE	UP_HIGH	3.46338
	Afu5g00540	AFUA_5G00540	FacC-like extracellular signaling protein, putative	NFIA_041970	94.84							TRUE	UP_VERY_HIGH	5.00934
	Afu5g00550	AFUA_5G00550	endoglycoceramidase, putative	NFIA_041960	90.75					AO090012000006	83	TRUE	UP_VERY_HIGH	4.69922
	Afu5g00580	AFUA_5G00580	conserved hypothetical protein	NFIA_041910	89.13							TRUE	UP_MOD	2.46435
cluster 46	Afu5g00670	AFUA_5G00670	beta-galactosidase, putative	NFIA_041490	93.45			AN2804.3	57	AO090023000076	74	TRUE	UP_LOW	2.22922
	Afu5g00680	AFUA_5G00680	CRAL/TRIO domain protein	NFIA_041480	85.36			AN6809.3	44	AO090010000081	51	TRUE	UP_MOD	3.02619
	Afu5g00700	AFUA_5G00700	hypothetical protein	NFIA_041460	83.64			AN3346.3	46	AO090005000061	31	TRUE	UP_VERY_HIGH	4.40692
	Afu5g00710	AFUA_5G00710	GABA permease, putative	NFIA_041450	96.25	ACLA_004580	82.37	AN3345.3	78	AO090005001081	66	TRUE	UP_VERY_HIGH	6.28253
	Afu5g00720	AFUA_5G00720	GNAT family acetyltransferase, putative	NFIA_041440	93.95	ACLA_004570	70.56	AN3344.3	63	AO090038000013	29	TRUE	UP_VERY_HIGH	5.14969
	Afu5g00770	AFUA_5G00770	integral membrane protein, putative	NFIA_041410	89.55	ACLA_004530	71.05	AN7822.3	52	20223.m00742	58	TRUE	UP_LOW	2.16761
	Afu5g00790	AFUA_5G00790	ABC multidrug transporter, putative	NFIA_041400	95.31	ACLA_004450	81.01	AN8344.3	77	AO090012000615	77	TRUE	UP_LOW	2.27928
	Afu5g00810	AFUA_5G00810	conserved hypothetical protein	NFIA_041360	92.2	ACLA_004420	62.35					TRUE	UP_LOW	2.13781
	Afu5g00870	AFUA_5G00870	conserved hypothetical protein	NFIA_041290	92.86							TRUE	UP_MOD	2.65394
	Afu5g00900	AFUA_5G00900	G-protein signalling regulator, putative	NFIA_041270	82.27					AO090023000043	49	TRUE	UP_HIGH	3.69358
	Afu5g00920	AFUA_5G00920	transesterase (LovD), putative	NFIA_041250	91.91	ACLA_063820	74.26					TRUE	UP_LOW	2.31779
cluster 47	Afu5g01240	AFUA_5G01240	general amidase, putative	NFIA_040910	86.39					AO090166000117	63	TRUE	UP_MOD	2.91819
	Afu5g01250	AFUA_5G01250	oxidoreductase, putative	NFIA_040870	94.01	ACLA_004030	74.65	AN7905.3	57	AO090010000708	59	TRUE	UP_VERY_HIGH	4.78391
	Afu5g01270	AFUA_5G01272	C6 transcription factor, putative	NFIA_040840	94.12	ACLA_003990	67.06	AN11093.3	41			TRUE	UP_MOD	2.85304
	Afu5g01290	AFUA_5G01290	zinc-binding oxidoreductase, putative	NFIA_040830	96.35	ACLA_003980	79.64	AN10098.3	58	AO090010000635	68	TRUE	UP_HIGH	4.15482
	Afu5g01300	AFUA_5G01300	integral membrane protein	NFIA_040820	95.64	ACLA_003970	74.04					TRUE	UP_LOW	2.07383
	Afu5g01310	AFUA_5G01310	RTA1 domain protein, putative	NFIA_040810	94.95			AN3508.3	72	AO090138000076	75	TRUE	UP_LOW	2.20266
	Afu5g01340	AFUA_5G01340	lysophospholipase Plb2	NFIA_040760	69.77							TRUE	UP_HIGH	3.97382
	Afu5g01380	AFUA_5G01380	conserved hypothetical protein	NFIA_040720	86.74	ACLA_003840	67.38	AN5938.3	57	AO090701000476	58	TRUE	UP_MOD	2.71055
	Afu5g01410	AFUA_5G01410	hypothetical protein									TRUE	UP_HIGH	3.71351
	Afu5g01420	AFUA_5G01420	conserved hypothetical protein	NFIA_040690	96.59	ACLA_003830	73.01	AN11046.3	65			TRUE	UP_HIGH	3.32435
cluster 48	Afu5g01600	AFUA_5G01600	PHP domain protein	NFIA_040470	92.8							TRUE	UP_HIGH	3.92943
	Afu5g01610	AFUA_5G01610	hypothetical protein									TRUE	UP_HIGH	3.18196
	Afu5g01620	AFUA_5G01620	extracellular proline-rich protein	NFIA_040460	89.72					AO090138000056	49	TRUE	UP_MOD	2.62513
	Afu5g01630	AFUA_5G01630	MFS multidrug transporter, putative	NFIA_040450	96.18	ACLA_003650	83.99			AO090003001520	78	TRUE	UP_MOD	2.48408
	Afu5g01650	AFUA_5G01650	bZIP transcription factor JlbA/IDI-4	NFIA_040430	91.23	ACLA_003630	48.46	AN1812.3	72	AO090026000511	39	TRUE	UP_LOW	2.16748
	Afu5g01680	AFUA_5G01680	MFS transporter, putative	NFIA_040410	95.74					AO090003001365	78	TRUE	UP_HIGH	3.17915
cluster 49	Afu5g07520	AFUA_5G07520	cytochrome P450 oxidoreductase, putative	NFIA_079750	95.9	ACLA_044480	44.62	AN7772.3	75	AO090701000658	74	TRUE	UP_VERY_HIGH	6.32483
	Afu5g07530	AFUA_5G07530	conserved hypothetical protein	NFIA_079740	92.51	ACLA_010780	56.11					TRUE	UP_VERY_HIGH	6.30174
	Afu5g07580	AFUA_5G07580	methylmalonyl-CoA decarboxylase, alpha subunit, putative	NFIA_079690	97.32			AN7764.3	81			TRUE	UP_VERY_HIGH	5.55685
	Afu5g07630	AFUA_5G07630	ubiE/COQ5 methyltransferase, putative	NFIA_079630	59.41							TRUE	UP_HIGH	3.2251
	Afu5g07640	AFUA_5G07640	RNA 3'-terminal phosphate cyclase, putative	NFIA_079620	89.58	ACLA_010850	57.08	AN7762.3	47	AO090701000669	51	TRUE	UP_MOD	3.05934
	Afu5g07650	AFUA_5G07650	F-box domain and ankyrin repeat protein	NFIA_079610	87.39							TRUE	UP_HIGH	3.19238
	Afu5g07660	AFUA_5G07660	conserved hypothetical protein	NFIA_079600	89.49	ACLA_012840	58.98					TRUE	UP_VERY_HIGH	4.66679
	Afu5g07670	AFUA_5G07670	SH3 domain signalling protein	NFIA_079590	94.81	ACLA_012830	71.59	AN7760.3	52	AO090701000671	63	TRUE	UP_MOD	2.50606
cluster 50	Afu5g10090	AFUA_5G10090	3-demethylubiquinone-9 3-methyltransferase, putative	NFIA_093670	59.15							TRUE	UP_VERY_HIGH	9.46996
	Afu5g10130	AFUA_5G10130	bZIP transcription factor, putative	NFIA_077160	79.6					20228.m00821	44	TRUE	UP_MOD	2.49404
	Afu5g10150	AFUA_5G10150	hypothetical protein									TRUE	UP_LOW	2.25246
	Afu5g10160	AFUA_5G10160	NmrA-like family protein	NFIA_077110	92.79					AO090010000533	65	TRUE	UP_HIGH	3.12972
	Afu5g10180	AFUA_5G10180	salicylate hydroxylase, putative	NFIA_077090	93.48	ACLA_013390	76.5	AN3569.3	52	AO090005000198	58	TRUE	UP_MOD	2.90904
	Afu5g10190	AFUA_5G10190	conserved hypothetical protein	NFIA_077080	96.03	ACLA_013380	72.76			AO090005000197	65	TRUE	UP_HIGH	3.45149
	Afu5g10250	AFUA_5G10250	conserved hypothetical protein	NFIA_077020	86.75	ACLA_013280	60.23	AN2337.3	67	20239.m00722	66	TRUE	UP_VERY_HIGH	4.94976
	Afu5g10290	AFUA_5G10290	fructose-bisphosphate aldolase, putative	NFIA_076970	98.59	ACLA_013360	87.32	AN2334.3	85	AO090010000514	88	TRUE	UP_HIGH	3.74011
	Afu5g10300	AFUA_5G10300	hypothetical protein	NFIA_076960	75.89			AN11200.3	41			TRUE	UP_MOD	2.79295
	Afu5g10350	AFUA_5G10350	conserved hypothetical protein									TRUE	UP_MOD	3.10517
cluster 51	Afu5g12620	AFUA_5G12620	CorA family metal ion transporter, putative	NFIA_074590	92.32	ACLA_015670	77.38	AN0042.3	65	AO090120000388	69	TRUE	DOWN_HIGH	-3.19913
	Afu5g12660	AFUA_5G12660	phosphotidylinositol kinase Tel1, putative	NFIA_074550	95.07	ACLA_015700	78.38	AN0038.3	61	AO090120000393	67	TRUE	DOWN_VERY_HIGH	-3.54723
	Afu5g12710	AFUA_5G12710	TPR domain protein	NFIA_041600	84.4	ACLA_023020	63.24	AN6829.3	56			TRUE	DOWN_VERY_HIGH	-5.48584
	Afu5g12740	AFUA_5G12740	MFS multidrug transporter, putative					AN11031.3	33			TRUE	DOWN_MOD	-2.34234
	Afu5g12750	AFUA_5G12750	hypothetical protein	NFIA_074450	85.45							TRUE	DOWN_MOD	-2.49772
cluster 52	Afu5g13640	AFUA_5G13640	thioredoxin, putative	NFIA_073390	96.28	ACLA_016640	69.41	AN6915.3	60	20230.m00668	49	TRUE	UP_LOW	2.18608
	Afu5g13650	AFUA_5G13650	conserved hypothetical protein	NFIA_073380	96.74	ACLA_016650	83.25	AN9451.3	64	AO090113000001	55	TRUE	UP_MOD	2.6743
	Afu5g13690	AFUA_5G13690	DUF74 domain protein	NFIA_073370	94.44							TRUE	UP_MOD	2.9986
	Afu5g13730	AFUA_5G13730	NlpC/P60-like cell-wall peptidase, putative	NFIA_073240	88.98	ACLA_016730	81.33					TRUE	UP_VERY_HIGH	4.3928
	Afu5g13770	AFUA_5G13770	hypothetical protein									TRUE	UP_LOW	2.23282
	Afu5g13800	AFUA_5G13800	transcriptional regulator, putative	NFIA_073130	96.93	ACLA_016780	76.92	AN10108.3	70	AO090011000567	54	TRUE	UP_VERY_HIGH	4.30405
	Afu5g13810	AFUA_5G13810	transulfuration enzyme family protein, putative	NFIA_073120	96.95	ACLA_016790	84.66	AN0681.3	77	AO090012000886	77	TRUE	UP_LOW	2.4206
cluster 53	Afu5g14420	AFUA_5G14420	hypothetical protein	NFIA_072480	94.89			AN9361.3	61	AO090103000493	72	TRUE	UP_MOD	2.66234
	Afu5g14500	AFUA_5G14500	MFS transporter, putative	NFIA_072460	91.9			AN1681.3	76	AO090026000219	68	TRUE	UP_LOW	2.23783
	Afu5g14540	AFUA_5G14540	MFS monosaccharide transporter, putative	NFIA_072420	96.61			AN3199.3	74	AO090005000320	41	TRUE	UP_HIGH	3.31315
	Afu5g14550	AFUA_5G14550	beta-galactosidase, putative	NFIA_072410	93.46			AN3201.3	62	AO090012000389	40	TRUE	UP_HIGH	3.16573
	Afu5g14570	AFUA_5G14570	conserved hypothetical protein	NFIA_072390	84.87							TRUE	UP_HIGH	3.56507
	Afu5g14620	AFUA_5G14620	hypothetical protein	NFIA_072350	78.02							TRUE	UP_VERY_HIGH	5.99036
	Afu5g14650	AFUA_5G14650	RING finger protein	NFIA_072320	89.01	ACLA_017380	70.33			AO090020000182	47	TRUE	UP_HIGH	3.93776
	Afu5g14660	AFUA_5G14660	GABA permease, putative	NFIA_072310	86.45	ACLA_017390	69.24	AN3347.3	74	AO090005000509	68	TRUE	UP_MOD	2.91365
	Afu5g14670	AFUA_5G14670	conserved hypothetical protein	NFIA_072300	96.3	ACLA_017400	67.83	AN3348.3	41	20215.m01554	59	TRUE	UP_HIGH	3.37868
cluster 54	Afu6g00120	AFUA_6G00120	C6 transcription factor, putative							AO090003001441	48	TRUE	UP_VERY_HIGH	4.45233
	Afu6g00130	AFUA_6G00130	MFS transporter, putative					AN2729.3	64	AO090003001440	63	TRUE	UP_VERY_HIGH	5.09256
	Afu6g00140	AFUA_6G00140	hypothetical protein									TRUE	UP_HIGH	3.71222
	Afu6g00160	AFUA_6G00160	Ser/Thr protein phosphatase family protein	NFIA_047330	87.84							TRUE	UP_VERY_HIGH	6.03232
	Afu6g00190	AFUA_6G00190	conserved hypothetical protein	NFIA_047350	81.45	ACLA_077880	54.33	AN5689.3	61	AO090103000265	74	TRUE	UP_LOW	2.23186
cluster 55	Afu6g00600	AFUA_6G00600	conserved hypothetical protein	NFIA_047760	89.26	ACLA_099050	67.79	AN7786.3	55	AO090663000003	72	TRUE	UP_MOD	2.89543
	Afu6g00620	AFUA_6G00620	GPI anchored hypothetical protein	NFIA_047790	81.94	ACLA_099060	54.84					TRUE	UP_HIGH	3.84114
	Afu6g00630	AFUA_6G00630	MFS transporter, putative	NFIA_047800	92.49	ACLA_099070	80.31	AN11153.3	44	AO090020000280	74	TRUE	UP_VERY_HIGH	4.57967
	Afu6g00640	AFUA_6G00640	integral membrane protein	NFIA_047810	87.17	ACLA_099080	68.75			AO090020000281	52	TRUE	UP_HIGH	3.37077
	Afu6g00670	AFUA_6G00670	extracellular serine-rich protein	NFIA_047830	85.76	ACLA_099120	68.65	AN4815.3	62	20226.m00549	72	TRUE	UP_MOD	2.85169
	Afu6g00680	AFUA_6G00680	conserved hypothetical protein	NFIA_047840	96.04	ACLA_099130	82.01	AN8625.3	59	AO090005000281	61	TRUE	UP_HIGH	3.17566
	Afu6g00690	AFUA_6G00690	conserved hypothetical protein									TRUE	UP_MOD	2.95974
	Afu6g00710	AFUA_6G00710	MFS transporter, putative	NFIA_047870	96.15	ACLA_099160	83.2	AN2344.3	70	AO090012000376	87	TRUE	UP_VERY_HIGH	4.66034
	Afu6g00750	AFUA_6G00750	pyruvate decarboxylase, putative	NFIA_047900	97.39	ACLA_099190	86.93	AN8396.3	68	AO090012000752	81	TRUE	UP_HIGH	3.67618
cluster 56	Afu6g01790	AFUA_6G01790	conserved hypothetical protein	NFIA_047950	95.18	ACLA_098930	85.54	AN8599.3	55			TRUE	UP_MOD	2.53062
	Afu6g01820	AFUA_6G01820	MFS transporter, putative	NFIA_048020	93.71	ACLA_098760	86.17	AN6934.3	67	AO090009000522	84	TRUE	UP_MOD	2.64961
	Afu6g01830	AFUA_6G01830	O-methyltransferase, putative	NFIA_048030	91.77	ACLA_098750	76.19	AN3236.3	53	AO090010000617	56	TRUE	UP_VERY_HIGH	4.94251
	Afu6g01860	AFUA_6G01860	MFS lactose permease, putative	NFIA_048060	95.45	ACLA_098660	84.81	AN1577.3	78	AO090020000141	40	TRUE	UP_MOD	3.08115
	Afu6g01870	AFUA_6G01870	conserved hypothetical protein	NFIA_048070	95.95	ACLA_098650	78.29					TRUE	UP_MOD	3.09916
	Afu6g01900	AFUA_6G01900	flavin-binding monooxygenase-like protein	NFIA_048080	92.17	ACLA_098640	75.71	AN8660.3	57	AO090009000516	68	TRUE	UP_HIGH	3.20429
	Afu6g01930	AFUA_6G01930	MFS transporter Seo1, putative	NFIA_048120	95.34	ACLA_098610	88.44	AN2321.3	77	AO090166000066	78	TRUE	UP_MOD	2.97188
cluster 57	Afu6g03140	AFUA_6G03140	oligopeptide transporter, putative	NFIA_049500	93.91			AN7702.3	48	AO090103000479	80	TRUE	UP_MOD	2.47745
	Afu6g03150	AFUA_6G03150	conserved hypothetical protein	NFIA_049520	88.15	ACLA_097280	72.26					TRUE	UP_VERY_HIGH	4.93609
	Afu6g03160	AFUA_6G03160	NACHT domain protein	NFIA_049530	86.62							TRUE	UP_VERY_HIGH	5.19797
	Afu6g03180	AFUA_6G03180	hypothetical protein	NFIA_049540	91.82					AO090020000683	57	TRUE	UP_VERY_HIGH	4.61575
	Afu6g03190	AFUA_6G03190	hypothetical protein	NFIA_049550	95.3					AO090010000628	69	TRUE	UP_VERY_HIGH	5.27183
	Afu6g03200	AFUA_6G03200	solute symporter family transporter	NFIA_049560	96.32	ACLA_097250	82.54	AN7373.3	47			TRUE	UP_VERY_HIGH	4.59596
	Afu6g03210	AFUA_6G03210	conidiation-specific protein (Con-10), putative	NFIA_049570	87.95	ACLA_097200	83.75	AN5015.3	84	AO090011000656	79	TRUE	UP_VERY_HIGH	4.76119
	Afu6g03220	AFUA_6G03220	hypothetical protein									TRUE	UP_LOW	2.16386
	Afu6g03240	AFUA_6G03240	HET-s/LopB domain protein	NFIA_049600	94.78	ACLA_097190	73.79					TRUE	UP_HIGH	3.87939
	Afu6g03250	AFUA_6G03252	protein kinase, putative	NFIA_049610	90.65	ACLA_097180	63.86					TRUE	UP_MOD	2.47083
cluster 58	Afu6g03320	AFUA_6G03320	MFS multidrug transporter, putative	NFIA_049680	95.32			AN3264.3	81	AO090701000567	66	TRUE	UP_LOW	2.16368
	Afu6g03330	AFUA_6G03330	conserved hypothetical protein	NFIA_049690	85.12			AN7988.3	58	AO090020000705	29	TRUE	UP_HIGH	4.03879
	Afu6g03340	AFUA_6G03340	conserved hypothetical protein	NFIA_049700	82.2	ACLA_097120	53.65					TRUE	UP_VERY_HIGH	5.13894
	Afu6g03350	AFUA_6G03350	GNAT family N-acetyltransferase, putative	NFIA_049740	93.37	ACLA_063060	73.86					TRUE	UP_VERY_HIGH	5.57675
	Afu6g03370	AFUA_6G03370	short-chain dehydrogenase/reductase, putative	NFIA_049790	93.47							TRUE	UP_MOD	2.73728
	Afu6g03430	AFUA_6G03430	C6 finger domain protein, putative	NFIA_007630	87.91							TRUE	UP_VERY_HIGH	5.06504
	Afu6g03440	AFUA_6G03440	fructosyl amino acid oxidase, putative	NFIA_007620	95.37					AO090001000015	46	TRUE	UP_VERY_HIGH	5.91537
	Afu6g03450	AFUA_6G03450	N-methyltransferase, putative	NFIA_007610	93.11					AO090001000013	48	TRUE	UP_MOD	2.43129
	Afu6g03460	AFUA_6G03460	conserved hypothetical protein	NFIA_007600	92.16					AO090003001279	68	TRUE	UP_VERY_HIGH	5.19232
	Afu6g03470	AFUA_6G03470	ABC multidrug transporter, putative	NFIA_007590	95.23							TRUE	UP_VERY_HIGH	4.3791
	Afu6g03480	AFUA_6G03480	NRPS-like enzyme, putative	NFIA_007580	87.21					AO090113000030	57	TRUE	UP_MOD	3.09672
	Afu6g03490	AFUA_6G03490	phenol 2-monooxygenase, putative	NFIA_007570	91.47					AO090001000010	52	TRUE	UP_VERY_HIGH	6.76054
cluster 59	Afu6g04270	AFUA_6G04270	MFS sugar transporter, putative	NFIA_050800	97.64	ACLA_096600	88.5	AN2794.3	65	AO090701000147	82	TRUE	DOWN_HIGH	-3.04578
	Afu6g04300	AFUA_6G04300	conserved hypothetical protein	NFIA_050830	98.9	ACLA_096300	84.92	AN6588.3	81	AO090701000121	71	TRUE	DOWN_LOW	-2.09658
	Afu6g04340	AFUA_6G04340	hypothetical protein	NFIA_050870	91.6							TRUE	DOWN_VERY_HIGH	-4.56904
	Afu6g04350	AFUA_6G04350	conserved hypothetical protein	NFIA_050880	96.63	ACLA_095990	70.86	AN6583.3	54	AO090701000116	57	TRUE	DOWN_MOD	-2.47067
	Afu6g04380	AFUA_6G04380	molecular chaperone (ABC1), putative	NFIA_050910	95.8	ACLA_096110	81.87	AN6572.3	63	AO090701000100	70	TRUE	DOWN_VERY_HIGH	-3.41298
	Afu6g04390	AFUA_6G04390	histone ubiquitinationc protein (Bre1), putative	NFIA_050930	97.16	ACLA_096090	87.92	AN6574.3	78	AO090701000102	78	TRUE	DOWN_MOD	-2.42633
cluster 60	Afu6g09610	AFUA_6G09610	nonribosomal peptide synthase, putative	NFIA_055290	75.76							TRUE	UP_MOD	2.71861
	Afu6g09630	AFUA_6G09630	C6 finger domain protein GliZ	NFIA_055320	79.47							TRUE	UP_VERY_HIGH	4.69065
	Afu6g09640	AFUA_6G09640	aminotransferase GliI	NFIA_055330	91.94	ACLA_066770	36.62			AO090001000033	36	TRUE	UP_VERY_HIGH	5.18936
	Afu6g09650	AFUA_6G09650	membrane dipeptidase GliJ	NFIA_055340	95.36	ACLA_066870	51.45	AN0224.3	46	AO090001000042	51	TRUE	UP_VERY_HIGH	5.58082
	Afu6g09660	AFUA_6G09660	nonribosomal peptide synthase GliP	NFIA_055350	94.75	ACLA_066710	29.37			AO090001000043	29	TRUE	UP_VERY_HIGH	5.88229
	Afu6g09670	AFUA_6G09670	cytochrome P450 oxidoreductase GliC	NFIA_055360	95.71	ACLA_066860	37.99			AO090001000041	39	TRUE	UP_VERY_HIGH	5.67
	Afu6g09680	AFUA_6G09680	O-methyltransferase GliM	NFIA_055370	96.06	ACLA_066840	45.34			AO090001000039	44	TRUE	UP_VERY_HIGH	8.34113
	Afu6g09690	AFUA_6G09690	glutathione S-transferase GliG	NFIA_055380	97.92	ACLA_066850	44.84			AO090001000040	46	TRUE	UP_VERY_HIGH	6.92906
	Afu6g09700	AFUA_6G09700	gliotoxin biosynthesis protein GliK	NFIA_055390	92.19	ACLA_066740	35.6			AO090001000030	34	TRUE	UP_VERY_HIGH	5.68981
	Afu6g09710	AFUA_6G09710	MFS gliotoxin efflux transporter GliA	NFIA_055400	96.3					AO090011000097	51	TRUE	UP_VERY_HIGH	4.45631
	Afu6g09720	AFUA_6G09720	methyltransferase GliN	NFIA_055410	94.68							TRUE	UP_VERY_HIGH	8.22634
	Afu6g09730	AFUA_6G09730	cytochrome P450 oxidoreductase GliF	NFIA_055420	96.63							TRUE	UP_LOW	2.15927
cluster 61	Afu6g11850	AFUA_6G11850	conserved hypothetical protein	NFIA_057490	92.19	ACLA_033210	80					TRUE	UP_VERY_HIGH	6.15026
	Afu6g11910	AFUA_6G11910	glycosyl hydrolase family 3, putative	NFIA_057590	94.34			AN7865.3	78			TRUE	UP_LOW	2.26693
	Afu6g11920	AFUA_6G11920	MFS alpha-glucoside transporter, putative	NFIA_057600	90.94			AN7866.3	84			TRUE	UP_VERY_HIGH	4.69264
	Afu6g11930	AFUA_6G11930	conserved hypothetical protein	NFIA_057610	81.62			AN7867.3	69			TRUE	UP_HIGH	4.02136
	Afu6g11950	AFUA_6G11950	hypothetical protein									TRUE	UP_MOD	2.76417
	Afu6g11990	AFUA_6G11990	hypothetical protein									TRUE	UP_VERY_HIGH	4.36984
	Afu6g12000	AFUA_6G12000	hypothetical protein	NFIA_057880	79.79							TRUE	UP_VERY_HIGH	5.72891
cluster 62	Afu6g13740	AFUA_6G13740	conserved hypothetical protein	NFIA_059800	95.03	ACLA_087120	72.95			AO090103000371	49	TRUE	UP_VERY_HIGH	4.73219
	Afu6g13750	AFUA_6G13750	ferric-chelate reductase, putative	NFIA_059790	92.35	ACLA_087110	64.93	AN3208.3	55	AO090103000367	60	TRUE	UP_HIGH	3.9718
	Afu6g13790	AFUA_6G13790	flavin-binding monooxygenase, putative	NFIA_059750	93.58	ACLA_087060	77.26	AN5400.3	64	AO090103000361	59	TRUE	UP_MOD	2.72194
	Afu6g13810	AFUA_6G13810	hypothetical protein	NFIA_059720	82.05					AO090038000547	44	TRUE	UP_HIGH	3.26037
	Afu6g13830	AFUA_6G13830	oxidoreductase, short chain dehydrogenase/reductase family	NFIA_059700	97.72	ACLA_087030	87.45	AN3312.3	77	AO090103000359	83	TRUE	UP_VERY_HIGH	4.20223
	Afu6g13840	AFUA_6G13840	conserved hypothetical protein	NFIA_059690	93.55	ACLA_087020	63.25	AN2193.3	57	20238.m00469	72	TRUE	UP_MOD	2.57042
	Afu6g13850	AFUA_6G13850	GTPase activating protein (Evi5), putative	NFIA_059680	95.22	ACLA_087010	82.83	AN5407.3	76	AO090103000348	74	TRUE	UP_MOD	2.936
cluster 63	Afu7g00110	AFUA_7G00110	secretory lipase, putative	NFIA_112530	92.17			AN1799.3	57	AO090003001432	60	TRUE	UP_VERY_HIGH	4.3254
	Afu7g00120	AFUA_7G00120	metallo-beta-lactamase domain protein	NFIA_112270	95.72			AN6001.3	63	AO090701000529	45	TRUE	UP_HIGH	3.86794
	Afu7g00130	AFUA_7G00130	C6 transcription factor, putative	NFIA_112260	87.36							TRUE	UP_VERY_HIGH	6.30177
	Afu7g00150	AFUA_7G00150	FAD-dependent monooxygenase, putative	NFIA_112250	94.07			AN6002.3	60			TRUE	UP_HIGH	3.32123
	Afu7g00160	AFUA_7G00160	polyketide synthase, putative	NFIA_112240	95.65			AN6000.3	66	AO090701000530	46	TRUE	UP_VERY_HIGH	5.95995
	Afu7g00170	AFUA_7G00170	dimethylallyl tryptophan synthase GliD1	NFIA_112230	96.67							TRUE	UP_HIGH	3.82003
	Afu7g00180	AFUA_7G00180	NAD dependent epimerase/dehydratase, putative	NFIA_112220	93.33							TRUE	UP_HIGH	3.72145
	Afu7g00200	AFUA_7G00200	conserved hypothetical protein	NFIA_112210	95.42					AO090010000177	56	TRUE	UP_LOW	2.25818
cluster 64	Afu7g00370	AFUA_7G00370	conserved hypothetical protein	NFIA_112920	86.87	ACLA_067290	73.74			20233.m00591	53	TRUE	UP_MOD	2.94045
	Afu7g00380	AFUA_7G00380	GNAT family acetyltransferase, putative	NFIA_112930	90.48	ACLA_067280	68.53					TRUE	UP_HIGH	3.85646
	Afu7g00420	AFUA_7G00420	hypothetical protein	NFIA_112980	91.47			AN8727.3	38	AO090701000532	36	TRUE	UP_LOW	2.41556
	Afu7g00440	AFUA_7G00440	GABA permease, putative	NFIA_112990	92.08			AN8726.3	67	AO090701000533	66	TRUE	UP_LOW	2.39401
	Afu7g00460	AFUA_7G00460	conserved hypothetical protein	NFIA_113010	86.97			AN0033.3	57			TRUE	UP_MOD	2.51221
cluster 65	Afu7g00770	AFUA_7G00770	C6 transcription factor, putative	NFIA_113430	81.41	ACLA_066980	67.27	AN2782.3	39	AO090005000527	70	TRUE	UP_LOW	2.09204
	Afu7g00780	AFUA_7G00780	MFS monocarboxylate transporter, putative	NFIA_113440	94.21	ACLA_066960	85.19	AN11092.3	76	AO090102000026	68	TRUE	UP_VERY_HIGH	5.05943
	Afu7g00790	AFUA_7G00790	hypothetical protein									TRUE	UP_LOW	2.3887
	Afu7g00800	AFUA_7G00800	acid phosphatase, putative	NFIA_113450	93.17	ACLA_066940	81.35	AN2360.3	71	AO090023000038	75	TRUE	UP_LOW	2.02679
	Afu7g00820	AFUA_7G00820	hypothetical protein	NFIA_113490	86.53							TRUE	UP_MOD	2.92244
	Afu7g00830	AFUA_7G00830	alpha/beta hydrolase, putative	NFIA_113500	90.18	ACLA_066920	65.82					TRUE	UP_LOW	2.04165
	Afu7g00850	AFUA_7G00850	GNAT family acetyltransferase, putative	NFIA_113530	92.05	ACLA_066900	71.97	AN8604.3	56	AO090011000756	54	TRUE	UP_HIGH	3.52153
	Afu7g00870	AFUA_7G00870	RNA exonuclease, putative	NFIA_113550	87.79	ACLA_066660	58.8	AN4357.3	39	AO090010000127	55	TRUE	UP_HIGH	4.02513
	Afu7g00880	AFUA_7G00880	hypothetical protein	NFIA_113560	45.95							TRUE	UP_LOW	2.15999
cluster 66	Afu7g00970	AFUA_7G00970	GPI anchored serine-threonine rich protein	NFIA_113690	96.05	ACLA_066600	48.37	AN5290.3	63	AO090020000095	34	TRUE	UP_VERY_HIGH	5.85923
	Afu7g00990	AFUA_7G00990	transcriptional activator of ethanol catabolism AlcS	NFIA_113700	82.29	ACLA_066610	65.47	AN8981.3	69	20228.m00858	66	TRUE	UP_LOW	2.04494
	Afu7g01000	AFUA_7G01000	aldehyde dehydrogenase, putative	NFIA_113710	96.35	ACLA_066620	85.98					TRUE	UP_HIGH	3.97721
	Afu7g01010	AFUA_7G01010	alcohol dehydrogenase, putative	NFIA_113720	96.03	ACLA_066630	91.95	AN8979.3	86	AO090009000634	90	TRUE	UP_HIGH	3.65482
	Afu7g01020	AFUA_7G01020	hypothetical protein									TRUE	UP_VERY_HIGH	5.07882
	Afu7g01030	AFUA_7G01030	calcium transporting ATPase (Pmc1), putative	NFIA_113730	94.42			AN8399.3	70			TRUE	UP_VERY_HIGH	5.71409
	Afu7g01040	AFUA_7G01040	cytidine deaminase, putative	NFIA_113750	89.06					AO090026000800	66	TRUE	UP_MOD	2.90065
	Afu7g01050	AFUA_7G01050	salicylate hydroxylase, putative	NFIA_113760	84.31	ACLA_063340	59.26	AN8716.3	54	AO090138000082	37	TRUE	UP_VERY_HIGH	9.0389
	Afu7g01060	AFUA_7G01060	cysteine-rich secreted protein	NFIA_113770	92.57	ACLA_066440	74.52	AN7836.3	50	AO090003000833	64	TRUE	UP_LOW	2.42834
	Afu7g01070	AFUA_7G01070	endo-1,4-beta-mannosidase	NFIA_113780	91.69	ACLA_066420	81.32	AN3358.3	69	AO090010000122	72	TRUE	UP_HIGH	3.94171
	Afu7g01090	AFUA_7G01090	proline permease PrnB	NFIA_113790	95.8	ACLA_066410	87.75	AN3359.3	79	AO090010000119	81	TRUE	UP_VERY_HIGH	5.7069
	Afu7g01100	AFUA_7G01100	conserved hypothetical protein	NFIA_113800	80.28	ACLA_054890	65.45	AN10041.3	42			TRUE	UP_LOW	2.00728
cluster 67	Afu7g04910	AFUA_7G04910	phosphatidylglycerol specific phospholipase C, putative	NFIA_025880	96.3	ACLA_006590	86.09	AN2336.3	86	AO090012000083	66	TRUE	DOWN_MOD	-2.39926
	Afu7g04950	AFUA_7G04950	lipase, putative							AO090020000171	46	TRUE	DOWN_VERY_HIGH	-5.34273
	Afu7g05000	AFUA_7G05000	conserved hypothetical protein	NFIA_026080	80							TRUE	DOWN_LOW	-2.16982
	Afu7g05030	AFUA_7G05030	pectin lyase B	NFIA_026110	96.8					AO090010000030	83	TRUE	DOWN_LOW	-2.18876
	Afu7g05070	AFUA_7G05070	FAD dependent oxidoreductase, putative	NFIA_026180	89.65	ACLA_006750	65.58	AN10296.3	60	AO090003000831	63	TRUE	DOWN_HIGH	-2.77655
cluster 68	Afu7g06120	AFUA_7G06120	transmembrane transporter, putative	NFIA_027360	95.56	ACLA_043400	86.26			AO090001000679	64	TRUE	UP_MOD	2.83123
	Afu7g06130	AFUA_7G06130	plasma membrane protein Pth11-like, putative	NFIA_027370	96.13	ACLA_043390	78.92					TRUE	UP_VERY_HIGH	5.15199
	Afu7g06140	AFUA_7G06140	beta-D-glucoside glucohydrolase	NFIA_027390	96.75			AN2828.3	72			TRUE	UP_VERY_HIGH	7.16485
	Afu7g06160	AFUA_7G06160	hypothetical protein	NFIA_027410	94.12							TRUE	UP_VERY_HIGH	4.76289
	Afu7g06170	AFUA_7G06170	thiamin pyrophosphokinase-related protein	NFIA_027420	90.29							TRUE	UP_HIGH	4.02753
	Afu7g06180	AFUA_7G06180	hypothetical protein	NFIA_027430	85.6							TRUE	UP_HIGH	3.75258
cluster 69	Afu7g06750	AFUA_7G06750	phosphoglycerate mutase family protein, putative	NFIA_028030	86.84	ACLA_008460	68.95	AN11348.3	70	AO090011000051	80	TRUE	UP_LOW	2.22944
	Afu7g06760	AFUA_7G06760	CRAL/TRIO domain protein	NFIA_028050	89.84							TRUE	UP_HIGH	3.35788
	Afu7g06800	AFUA_7G06800	glutamyl-tRNA(Gln) amidotransferase, subunit A	NFIA_028100	86.82			AN8653.3	41	AO090003001406	50	FALSE	UP_MOD	3.03369
	Afu7g06810	AFUA_7G06810	L-amino acid oxidase LaoA	NFIA_028110	94.84			AN1808.3	80	AO090010000640	73	TRUE	UP_VERY_HIGH	7.72825
	Afu7g06850	AFUA_7G06850	phosphoserine phosphatase, putative	NFIA_028150	84.96					AO090308000017	57	TRUE	UP_VERY_HIGH	5.2809
	Afu7g06910	AFUA_7G06910	hypothetical protein									TRUE	UP_LOW	2.40729
	Afu7g06920	AFUA_7G06920	NmrA family transcriptional regulator, putative					AN4608.3	69	AO090005001529	55	TRUE	UP_VERY_HIGH	5.1813
cluster 70	Afu7g07010	AFUA_7G07010	hypothetical protein									TRUE	DOWN_MOD	-2.37376
	Afu7g07040	AFUA_7G07040	hypothetical protein									TRUE	DOWN_VERY_HIGH	-4.19092
	Afu7g07060	AFUA_7G07060	hypothetical protein									TRUE	DOWN_HIGH	-2.78198
	Afu7g07140	AFUA_7G07140	hypothetical protein									TRUE	DOWN_HIGH	-3.34016
	Afu7g08250	AFUA_7G08250	C6 finger domain protein, putative									TRUE	DOWN_HIGH	-3.17146
cluster 71	Afu8g00100	AFUA_8G00100	aspartate-tRNA ligase, putative									TRUE	UP_HIGH	3.6195
	Afu8g00110	AFUA_8G00110	oxidoreductase, 2OG-Fe(II) oxygenase family, putative									TRUE	UP_HIGH	3.26231
	Afu8g00120	AFUA_8G00120	hypothetical protein			ACLA_067450	56.85			AO090038000188	52	TRUE	UP_MOD	2.45392
	Afu8g00130	AFUA_8G00130	hypothetical protein			ACLA_067460	57.73			AO090026000098	44	TRUE	UP_HIGH	3.14502
	Afu8g00150	AFUA_8G00150	conserved hypothetical protein									TRUE	UP_VERY_HIGH	4.31044
	Afu8g00160	AFUA_8G00160	conserved hypothetical protein									TRUE	UP_LOW	2.13245
cluster 72	Afu8g00240	AFUA_8G00240	cytochrome P450 monooxygenase, putative	NFIA_093750	93.05							TRUE	UP_VERY_HIGH	4.61986
	Afu8g00280	AFUA_8G00280	short-chain dehydrogenase, putative	NFIA_093840	92.08	ACLA_020450	79.47	AN1783.3	57			TRUE	UP_MOD	2.54201
	Afu8g00360	AFUA_8G00360	NlpC/P60-like cell-wall peptidase, putative	NFIA_093900	93.59							TRUE	UP_VERY_HIGH	5.68211
	Afu8g00370	AFUA_8G00370	polyketide synthase, putative	NFIA_093910	83.61							TRUE	UP_VERY_HIGH	5.14938
	Afu8g00390	AFUA_8G00390	O-methyltransferase, putative	NFIA_093930	96.37			AN6945.3	41	AO090009000560	49	TRUE	UP_VERY_HIGH	4.44883
	Afu8g00420	AFUA_8G00420	C6 finger transcription factor, putative	NFIA_093980	85.21							TRUE	UP_VERY_HIGH	4.82483
	Afu8g00430	AFUA_8G00430	conserved hypothetical protein									TRUE	UP_VERY_HIGH	4.77763
	Afu8g00440	AFUA_8G00440	steroid monooxygenase, putative									TRUE	UP_HIGH	3.6502
	Afu8g00480	AFUA_8G00480	phytanoyl-CoA dioxygenase family protein	NFIA_093990	93.94							TRUE	UP_VERY_HIGH	4.99423
	Afu8g00490	AFUA_8G00490	PKS-like enzyme, putative									TRUE	UP_VERY_HIGH	4.74419
	Afu8g00500	AFUA_8G00500	acetate-CoA ligase, putative									TRUE	UP_VERY_HIGH	7.30982
	Afu8g00520	AFUA_8G00520	integral membrane protein									TRUE	UP_VERY_HIGH	8.68661
	Afu8g00530	AFUA_8G00530	alpha/beta superfamily hydrolase			ACLA_004780	93.03			AO090103000312	41	TRUE	UP_MOD	2.44113
	Afu8g00540	AFUA_8G00540	hybrid PKS-NRPS PsoA			ACLA_004770	85.49					TRUE	UP_VERY_HIGH	6.15032
	Afu8g00550	AFUA_8G00550	methyltransferase SirN-like, putative			ACLA_004760	92.62					TRUE	UP_VERY_HIGH	6.61972
	Afu8g00560	AFUA_8G00560	cytochrome P450 oxidoreductase, putative			ACLA_004750	90.18					TRUE	UP_VERY_HIGH	6.5337
	Afu8g00570	AFUA_8G00570	alpha/beta hydrolase, putative			ACLA_004740	90.89					TRUE	UP_VERY_HIGH	4.46286
	Afu8g00580	AFUA_8G00580	glutathione S-transferase, putative	NFIA_094000	92.83	ACLA_004710	88.31					TRUE	UP_VERY_HIGH	7.76698
	Afu8g00600	AFUA_8G00600	NAD dependent epimerase/dehydratase family protein	NFIA_094070	93.54			AN4177.3	73	AO090010000696	80	TRUE	UP_HIGH	3.11744
	Afu8g00610	AFUA_8G00610	cell surface protein Mas1, putative	NFIA_094080	92.63					AO090102000044	61	TRUE	UP_LOW	2.22993
	Afu8g00620	AFUA_8G00620	dimethylallyl tryptophan synthase, putative	NFIA_094090	94.32							TRUE	UP_MOD	2.95764
cluster 73	Afu8g00900	AFUA_8G00900	spherulin 4-like cell surface protein, putative	NFIA_094330	90.71	ACLA_044700	57.78			AO090120000471	63	TRUE	UP_HIGH	3.90294
	Afu8g00910	AFUA_8G00910	conserved hypothetical protein	NFIA_094340	92.53	ACLA_044710	71.61	AN9159.3	55	AO090010000069	64	TRUE	UP_HIGH	3.45262
	Afu8g00940	AFUA_8G00940	MFS multidrug transporter, putative	NFIA_094370	90.43			AN5370.3	61	AO090023000168	66	TRUE	UP_LOW	2.21786
	Afu8g00960	AFUA_8G00962	cytochrome P450, putative	NFIA_094420	92.28	ACLA_044680	82.92	AN2596.3	79			TRUE	UP_LOW	2.0207
	Afu8g00980	AFUA_8G00980	conserved hypothetical protein	NFIA_094430	87.2	ACLA_044670	59.56	AN2597.3	63			TRUE	UP_LOW	2.08823
	Afu8g01030	AFUA_8G01030	conserved hypothetical protein	NFIA_094470	85.43							TRUE	UP_HIGH	3.73311
	Afu8g01050	AFUA_8G01050	lipase/esterase, putative	NFIA_094490	90.71			AN5501.3	63	AO090003001071	64	TRUE	UP_VERY_HIGH	4.65974
	Afu8g01080	AFUA_8G01080	conserved hypothetical protein	NFIA_094520	90.8							TRUE	UP_LOW	2.17766
	Afu8g01090	AFUA_8G01090	thioredoxin, putative	NFIA_094530	75					AO090005001065	61	TRUE	UP_HIGH	3.41169
	Afu8g01100	AFUA_8G01100	Melibiase subfamily, putative	NFIA_094540	93.98	ACLA_044560	76.49	AN8392.3	67	AO090011000063	74	TRUE	UP_LOW	2.0447
	Afu8g01130	AFUA_8G01130	alpha-galactosidase C, putative	NFIA_094580	94.78	ACLA_044620	84.12	AN9035.3	72	AO090010000684	73	TRUE	UP_VERY_HIGH	4.62818
	Afu8g01160	AFUA_8G01160	tartrate dehydrogenase, putative	NFIA_094630	96.72	ACLA_044530	87.99	AN4822.3	84	AO090020000210	87	TRUE	UP_HIGH	3.82426
cluster 74	Afu8g01580	AFUA_8G01580	aminotransferase, classes I and II family	NFIA_095080	84.65					AO090103000262	71	TRUE	UP_HIGH	4.14967
	Afu8g01590	AFUA_8G01590	hypothetical protein					AN5365.3	78	AO090138000133	86	TRUE	UP_HIGH	3.81452
	Afu8g01640	AFUA_8G01640	NRPS-like enzyme, putative	NFIA_095200	88.57			AN8105.3	40	AO090010000498	41	FALSE	UP_HIGH	3.639
	Afu8g01650	AFUA_8G01650	hypothetical protein									TRUE	UP_VERY_HIGH	6.2974
	Afu8g01670	AFUA_8G01670	bifunctional catalase-peroxidase Cat2	NFIA_095260	97.36	ACLA_044200	86.32	AN7388.3	72	AO090010000722	83	TRUE	UP_LOW	2.33904
cluster 75	Afu8g02550	AFUA_8G02550	MFS peptide transporter, putative	NFIA_096270	93.3	ACLA_043180	80.72	AN8903.3	69	AO090010000743	70	TRUE	UP_HIGH	3.8656
	Afu8g02560	AFUA_8G02560	glyceraldehyde-3-phosphate dehydrogenase, putative	NFIA_096280	91.49	ACLA_043170	83.52	AN2583.3	77	AO090020000265	80	TRUE	UP_VERY_HIGH	4.53434
	Afu8g02610	AFUA_8G02610	cytochrome P450 monooxygenase, putative	NFIA_096320	97.99			AN11142.3	72	AO090010000751	80	TRUE	UP_HIGH	4.10869
	Afu8g02620	AFUA_8G02620	CobW domain protein	NFIA_096330	84.96	ACLA_043110	74.1	AN10344.3	66	AO090010000752	63	TRUE	UP_HIGH	4.07752
	Afu8g02630	AFUA_8G02630	extracellular exo-polygalacturonase, putative	NFIA_096340	90.89	ACLA_043100	60.61	AN8891.3	73	AO090010000753	79	TRUE	UP_MOD	2.83732
cluster 76	Afu8g05010	AFUA_8G05010	C2H2 finger domain protein, putative	NFIA_097820	95.02	ACLA_058410	78.12	AN1500.3	62	AO090005000641	60	TRUE	UP_MOD	2.96837
	Afu8g05030	AFUA_8G05030	conserved hypothetical protein	NFIA_097840	97.03	ACLA_058430	88.39	AN10816.3	64	AO090003001446	70	TRUE	UP_MOD	2.63628
	Afu8g05040	AFUA_8G05040	dihydrodipicolinate synthetase family protein	NFIA_097850	97.78	ACLA_058440	84.18	AN1503.3	79	AO090005000638	79	TRUE	UP_MOD	3.06919
	Afu8g05050	AFUA_8G05050	hypothetical protein									TRUE	UP_LOW	2.01703
	Afu8g05080	AFUA_8G05080	hypothetical protein									TRUE	UP_MOD	2.84534
cluster 77	Afu8g07240	AFUA_8G07240	MFS maltose permease, putative	NFIA_100090	97.29	ACLA_059990	90.19	AN3515.3	77	AO090103000130	83	TRUE	UP_LOW	2.24252
	Afu8g07250	AFUA_8G07250	pectin methylesterase family protein	NFIA_100100	94.58							TRUE	UP_LOW	2.20717
	Afu8g07260	AFUA_8G07260	conserved hypothetical protein	NFIA_100110	87.75	ACLA_042060	54.45			AO090701000504	62	TRUE	UP_HIGH	3.86587
	Afu8g07300	AFUA_8G07300	alpha/beta hydrolase, putative	NFIA_100170	90.69					AO090023000122	66	TRUE	UP_MOD	2.86708
	Afu8g07320	AFUA_8G07320	nucleoside-diphosphate-sugar epimerase, putative	NFIA_100190	85.11	ACLA_004340	64.96	AN8634.3	49			TRUE	UP_VERY_HIGH	6.76529
