# Supplementary material for: Sub-Telomere Directed Gene Expression during Initiation of Invasive Aspergillosis
Source: PLoS Pathog. 2008 Sep 12;4(9):e1000154. doi: 10.1371/journal.ppat.1000154 (PMC2526178; doi:10.1371/journal.ppat.1000154)
Supplement: Dataset S3 — Lists of genes common to several analyses (0.04 MB XLS) [file ppat.1000154.s015.xls]

## Sheet: Sheet1
Heightened transcript abundance
Hydroxyproline as	Alkaline	Iron	Up in WT	Neutrophils	Oxidative
nitrogen source	adaptation	limitation	against ΔLaeA		stress
Afu1g00550	Afu1g01530	Afu3g03640	Afu1g02890	Afu2g04190	Afu3g00960
Afu1g01550	Afu1g01690	Afu3g03670	Afu1g04130	Afu8g04100	Afu3g02250
Afu1g01770	Afu1g09690	Afu3g03440	Afu1g11220	Afu1g00450	Afu4g00980
Afu1g03200	Afu1g11220	Afu3g03410	Afu1g12620	Afu5g00810	Afu4g01580
Afu1g03280	Afu1g12620	Afu3g03430	Afu1g14460	Afu2g17810	Afu4g12870
Afu1g03300	Afu1g13230	Afu3g03400	Afu1g14800	Afu5g07320	Afu4g14040
Afu1g03340	Afu1g13240	Afu1g03350	Afu1g16250	Afu6g10310	Afu5g02650
Afu1g03350	Afu1g16560	Afu3g03420	Afu2g01760	Afu3g13640	Afu5g02780
Afu1g03360	Afu1g16760	Afu1g17190	Afu2g08280	Afu1g13240	Afu5g12470
Afu1g03630	Afu1g16890	Afu7g04730	Afu2g09400	Afu2g12780	Afu6g00290
Afu1g04130	Afu2g00210	Afu1g17180	Afu2g09890	Afu5g02650	Afu6g03690
Afu1g05790	Afu2g00240	Afu1g03360	Afu2g10560	Afu3g00960	Afu6g12670
Afu1g09990	Afu2g00500	Afu1g13990	Afu2g14450	Afu8g01320	Afu7g00280
Afu1g11010	Afu2g00570	Afu7g06060	Afu2g17560	Afu3g03280	Afu7g06680
Afu1g11220	Afu2g00580	Afu1g03340	Afu2g18010	Afu2g04210
Afu1g11280	Afu2g01710	Afu1g17270	Afu2g18060	Afu3g03310
Afu1g12350	Afu2g02490	Afu1g17200	Afu3g01150	Afu2g02490
Afu1g12420	Afu2g02500	Afu1g14800	Afu3g01400	Afu8g01670
Afu1g13990	Afu2g03230		Afu3g03280	Afu6g07720
Afu1g14490	Afu2g04190		Afu3g03930	Afu3g06660
Afu1g14550	Afu2g05290		Afu3g07870	Afu5g13810
Afu1g17170	Afu2g11820		Afu3g08110	Afu3g01500
Afu2g01710	Afu2g12780		Afu3g09690	Afu3g00730
Afu2g04190	Afu2g13290		Afu3g14740	Afu5g06820
Afu2g04260	Afu2g16330		Afu3g14940	Afu3g15080
Afu2g05700	Afu2g17240		Afu3g15090	Afu6g01790
Afu2g12850	Afu2g17520		Afu4g00280	Afu2g04200
Afu2g14460	Afu3g00530		Afu4g01280	Afu8g01310
Afu2g15130	Afu3g00560		Afu4g09580	Afu3g14680
Afu2g17240	Afu3g00730		Afu4g13990	Afu1g14540
Afu2g17520	Afu3g00740		Afu4g14040	Afu3g09800
Afu2g17650	Afu3g00760		Afu4g14070	Afu4g13510
Afu2g17830	Afu3g01260		Afu4g14820	Afu1g01600
Afu2g18050	Afu3g01450		Afu5g00700	Afu6g03060
Afu3g00900	Afu3g01610		Afu5g00710	Afu8g07300
Afu3g00960	Afu3g02250		Afu5g00720	Afu7g01690
Afu3g01060	Afu3g02260		Afu5g01290	Afu8g05800
Afu3g01280	Afu3g03010		Afu5g01380	Afu7g01040
Afu3g01580	Afu3g03280		Afu5g08180	Afu5g14800
Afu3g01670	Afu3g08020		Afu5g12950	Afu5g01240
Afu3g02520	Afu3g13080		Afu6g00670	Afu2g02500
Afu3g02640	Afu3g14030		Afu6g00680	Afu2g04220
Afu3g03280	Afu3g15080		Afu6g00690	Afu8g02200
Afu3g03350	Afu4g00750		Afu6g01930	Afu6g00690
Afu3g03360	Afu4g00860		Afu6g03430	Afu4g00860
Afu3g03440	Afu4g08750		Afu6g03440	Afu3g01630
Afu3g03640	Afu4g09300		Afu6g03450	Afu2g04230
Afu3g07460	Afu4g09440		Afu6g03460	Afu5g07650
Afu3g07870	Afu4g12510		Afu6g03470	Afu4g14180
Afu3g08060	Afu4g13950		Afu6g03870	Afu5g00190
Afu3g08110	Afu4g14730		Afu6g07260	Afu2g15130
Afu3g10540	Afu5g00190		Afu6g07780	Afu4g00430
Afu3g12600	Afu5g00770		Afu6g09610	Afu5g11290
Afu3g12620	Afu5g00780		Afu6g09640	Afu7g06760
Afu3g13080	Afu5g00790		Afu6g09650	Afu4g00150
Afu3g13110	Afu5g00810		Afu6g09660	Afu5g01990
Afu3g13640	Afu5g00920		Afu6g09670	Afu3g02260
Afu3g14770	Afu5g01620		Afu6g09680	Afu3g01330
Afu3g15110	Afu5g01650		Afu6g09690	Afu4g12870
Afu4g00370	Afu5g06820		Afu6g09700	Afu1g13230
Afu4g00490	Afu5g07230		Afu6g09710	Afu7g00380
Afu4g00550	Afu5g07630		Afu6g09720	Afu4g00280
Afu4g00610	Afu5g07640		Afu6g09730	Afu3g01810
Afu4g01360	Afu5g07650		Afu6g11850	Afu6g13750
Afu4g01400	Afu5g08120		Afu6g13740	Afu4g01580
Afu4g01470	Afu5g08900		Afu7g00370	Afu7g01000
Afu4g01510	Afu5g09960		Afu7g00440	Afu7g06170
Afu4g01580	Afu5g13800		Afu7g00870	Afu4g14090
Afu4g08710	Afu5g14240		Afu7g00880	Afu2g00240
Afu4g09450	Afu6g00290		Afu7g00990	Afu6g12250
Afu4g09580	Afu6g00300		Afu7g01000	Afu1g14550
Afu4g13660	Afu6g00470		Afu7g01240	Afu5g13800
Afu4g14040	Afu6g00690		Afu7g04560	Afu6g11330
Afu4g14070	Afu6g01830		Afu7g06920	Afu6g09710
Afu4g14080	Afu6g02210		Afu8g00100	Afu7g06380
Afu4g14090	Afu6g02290		Afu8g00130	Afu3g14030
Afu4g14170	Afu6g03350		Afu8g00240	Afu6g13740
Afu4g14180	Afu6g03690		Afu8g00360	Afu6g03590
Afu4g14290	Afu6g07920		Afu8g00370	Afu5g01250
Afu5g00300	Afu6g10100		Afu8g00390	Afu3g13130
Afu5g00400	Afu6g11490		Afu8g00420	Afu4g01510
Afu5g00700	Afu6g11500		Afu8g00430	Afu1g14390
Afu5g00710	Afu6g13380		Afu8g00440	Afu5g14240
Afu5g00720	Afu7g00280		Afu8g00480	Afu5g00720
Afu5g01280	Afu7g00370		Afu8g00490	Afu7g06920
Afu5g01620	Afu7g00380		Afu8g00500	Afu3g01610
Afu5g01990	Afu7g00580		Afu8g00520	Afu3g00560
Afu5g02870	Afu7g00850		Afu8g00530	Afu7g01090
Afu5g02960	Afu7g00870		Afu8g00540	Afu7g01030
Afu5g03710	Afu7g00880		Afu8g00550	Afu3g03700
Afu5g06820	Afu7g00970		Afu8g00560	Afu3g03000
Afu5g06880	Afu7g04710		Afu8g00570	Afu5g00710
Afu5g07320	Afu7g04960		Afu8g00580	Afu3g03010
Afu5g07590	Afu7g05750		Afu8g00710
Afu5g07700	Afu7g05760		Afu8g00900
Afu5g10970	Afu7g06530		Afu8g00910
Afu5g11420	Afu7g06540		Afu8g00940
Afu5g13650	Afu7g06680		Afu8g01770
Afu5g13690	Afu8g00940		Afu8g05010
Afu5g14900	Afu8g01850
Afu5g14940	Afu8g07170
Afu5g14960	Afu8g07300
Afu5g15040
Afu6g00260
Afu6g00290
Afu6g00600
Afu6g00620
Afu6g00630
Afu6g00640
Afu6g00750
Afu6g01860
Afu6g01870
Afu6g03430
Afu6g03440
Afu6g03450
Afu6g03460
Afu6g03470
Afu6g03480
Afu6g03490
Afu6g08360
Afu6g09500
Afu6g09710
Afu6g13380
Afu6g13790
Afu6g13810
Afu7g00370
Afu7g00540
Afu7g00820
Afu7g01240
Afu7g04290
Afu7g04560
Afu7g04570
Afu7g04730
Afu7g05640
Afu7g06180
Afu7g06680
Afu7g06760
Afu7g08530
Afu8g00280
Afu8g00360
Afu8g00370
Afu8g00390
Afu8g00440
Afu8g00520
Afu8g00540
Afu8g00550
Afu8g00910
Afu8g05460
Afu8g05610
Afu8g06060
Afu8g06090
Afu8g07020
Afu8g07080
Afu8g07090
Afu8g07260
Afu8g07320
