# Supplementary material for: Sub-Telomere Directed Gene Expression during Initiation of Invasive Aspergillosis
Source: PLoS Pathog. 2008 Sep 12;4(9):e1000154. doi: 10.1371/journal.ppat.1000154 (PMC2526178; doi:10.1371/journal.ppat.1000154)
Supplement: Dataset S4 — (0.93 MB XLS) [file ppat.1000154.s016.xls]

## Sheet: Sheet1
log(hydroxyproline/YPD, 2)	Locus	Comm_Name
6.62432	Afu1g00770	conserved hypothetical protein
6.55523	Afu1g00500	FMN dependent dehydrogenase, putative
6.39517	Afu5g00700	hypothetical protein
6.34997	Afu7g08520	hypothetical protein
6.25057	Afu7g08240	hypothetical protein
6.13489	Afu1g16060	conserved hypothetical protein
6.08251	Afu8g07020	salicylate hydroxylase, putative
6.0281	Afu3g03330	mitochondrial enoyl reductase, putative
5.83776	Afu3g03350	nonribosomal peptide synthase, putative
5.83474	Afu5g14960	hypothetical protein
5.8183	Afu4g08710	short chain dehydrogenase, putative
5.79939	Afu3g00180	short chain dehydrogenase, putative
5.71883	Afu6g03440	fructosyl amine
5.67203	Afu5g14880	hypothetical protein
5.6245	Afu5g00130	capsule polysaccharide biosynthesis protein, putative
5.61125	Afu4g14070	glycosyl transferase, putative
5.56327	Afu5g14900	hypothetical protein
5.50473	Afu1g00530	thermoresistant gluconokinase family protein
5.35853	Afu1g00960	LINE-1 class reverse transcriptase, RNaseH, putative
5.29612	Afu3g13670	siderochrome-iron transporter, putative
5.29099	Afu3g03360	hypothetical protein
5.27324	Afu3g03640	siderochrome-iron transporter (MirB), putative
5.26956	Afu7g06600	NADPH-dependent FMN reductase, putative
5.26646	Afu5g14870	protein kinase, putative
5.24984	Afu6g13790	monooxigenase
5.12547	Afu5g14940	cell surface metalloreductase (FreA), putative
5.0684	Afu3g14920	LaeA-like methyltransferase, putative
5.06703	Afu7g08590	hypothetical protein
5.06511	Afu1g16050	conserved serine-proline rich protein
5.06396	Afu1g01430	hypothetical protein
5.04277	Afu1g16080	hypothetical protein
5.04135	Afu3g13680	conserved hypothetical protein
5.03735	Afu5g00980	multidrug resistant protein
5.00851	Afu5g00710	GABA permease, putative
5.00263	Afu5g01000	oxidoreductase, 2OG-Fe(II) oxygenase family, putative
4.99685	Afu5g10070	dehydrogenase
4.9824	Afu1g03330	hypothetical protein
4.95667	Afu8g00440	steroid monooxygenase, putative
4.90798	Afu3g02550	conserved hypothetical protein
4.90589	Afu6g13800	integral membrane protein, putative
4.87642	Afu2g17850	conserved hypothetical protein
4.83503	Afu5g00100	hypothetical protein
4.83319	Afu6g09400	hypothetical protein
4.82497	Afu5g14970	conserved hypothetical protein
4.82137	Afu1g16030	conserved hypothetical protein
4.76491	Afu3g02520	MSF multidrug transporter, putative
4.72774	Afu5g10270	heat shock protein, HSP20 family
4.72125	Afu5g00120	cytochrome P450 oxidoreductase/alkane hydroxylase, putative
4.71943	Afu5g14930	conserved hypothetical protein
4.71186	Afu2g04190	conserved hypothetical protein
4.67437	Afu4g00610	aryl-alcohol dehydrogenase, putative
4.66112	Afu1g10390	ABC multidrug transporter, putative
4.642	Afu5g14860	cytochrome P450
4.59736	Afu4g10340	C6 finger domain protein, putative
4.59404	Afu8g04620	hypothetical protein
4.58142	Afu8g00540	hybrid polyketide synthase/nonribosomal peptide synthase, putative
4.53712	Afu3g02600	hypothetical protein
4.53153	Afu4g13630	PE repeat family protein
4.52754	Afu6g00230	isoflavone reductase family protein
4.5046	Afu4g14040	Hsp70 family protein
4.4515	Afu7g06240	hypothetical protein
4.44604	Afu5g13950	conserved hypothetical protein
4.43181	Afu5g10950	hypothetical protein
4.41282	Afu3g00200	hexose transporter protein
4.40853	Afu7g08540	ankyrin repeat protein
4.40602	Afu2g17840	MFS transporter, putative
4.40213	Afu3g15200	hypothetical protein
4.38749	Afu4g09400	aspartic-type endopeptidase, putative
4.37679	Afu2g09520	endoglucanase/cellulase, putative
4.36771	Afu3g06720	ThiJ/PfpI family protein
4.36245	Afu3g14770	reductase, putative
4.36218	Afu5g14990	hypothetical protein
4.32942	Afu6g03450	conserved hypothetical protein
4.32448	Afu4g00600	integral membrane protein
4.32019	Afu3g08110	cell wall protein, putative
4.31061	Afu4g00590	monooxygenase, putative
4.29987	Afu1g07220	6-phosphofructo-2-kinase 1
4.29271	Afu1g03200	MFS transporter, putative
4.27263	Afu3g14930	hypothetical protein
4.26136	Afu1g00150	RING finger protein
4.23749	Afu1g00560	Pfs domain protein
4.21457	Afu6g08360	thiazole biosynthesis enzyme
4.21312	Afu8g06070	hypothetical protein
4.20908	Afu4g00490	conserved hypothetical protein
4.20046	Afu8g00280	short-chain dehydrogenase, putative
4.17592	Afu5g00400	aminotransferase, classes I and II family, putative
4.17532	Afu8g06060	conserved hypothetical protein
4.16834	Afu8g06350	esterase family protein
4.16362	Afu6g14620	fungal alpha-L-arabinofuranosidase, putative
4.15429	Afu2g17900	conserved hypothetical protein
4.14514	Afu5g13710	carboxylesterase, putative
4.13328	Afu1g00550	conserved hypothetical protein
4.09978	Afu5g00110	squalene-hopene-cyclase, putative
4.0905	Afu4g00550	membrane transport protein, putative
4.08071	Afu6g03490	phenol 2-monooxygenase, putative
4.07143	Afu5g02470	thiamine biosynthesis protein (Nmt1), putative
4.06923	Afu7g06630	cytochrome P450 monooxygenase, putative
4.06885	Afu7g08530	hypothetical protein
4.05036	Afu1g00350	metalloreductase, putative
4.04136	Afu5g00300	zinc-binding oxidoreductase, putative
4.02059	Afu3g07510	hypothetical protein
4.01441	Afu4g10350	polyubiquitin (UbiD), putative
4.00367	Afu2g14530	esterase D
3.99739	Afu6g03460	hypothetical protein
3.99247	Afu7g04560	hypothetical protein
3.99158	Afu3g14560	MFS transporter, putative
3.9795	Afu6g00260	phosphatidylserine decarboxylase family protein
3.97022	Afu4g14160	hypothetical protein
3.96328	Afu7g08600	hypothetical protein
3.92747	Afu8g05460	bZIP transcription factor, putative
3.87588	Afu8g01630	pyridine nucleotide-disulphide oxidoreductase family protein
3.87412	Afu7g06510	acyl-CoA dehydrogenase, putative
3.87198	Afu5g01010	hypothetical protein
3.87088	Afu7g08280	hypothetical protein
3.8514	Afu3g02610	MFS transporter, putative
3.85007	Afu3g03720	hypothetical protein
3.83962	Afu1g10380	nonribosomal peptide synthase Afpes1
3.8385	Afu1g14730	cell division cycle protein 20 (CDC20), putative
3.82919	Afu6g13810	hypothetical protein
3.82494	Afu3g13110	extracellular serine-threonine rich protein
3.8198	Afu1g16020	hypothetical protein
3.80932	Afu1g06020	DnaJ domain protein
3.80399	Afu3g07960	alpha-ketoglutarate-dependent taurine dioxygenase
3.79385	Afu7g07010	hypothetical protein
3.79187	Afu6g04920	NAD-dependent formate dehydrogenase
3.78545	Afu7g08410	Tc1-mariner transposase, putative
3.78191	Afu3g12620	acyl-CoA:6-aminopenicillanic-acid-acyltransferase, putative
3.77533	Afu5g03750	WW domain protein
3.76927	Afu3g12140	hypothetical protein
3.76498	Afu4g09390	conserved hypothetical protein
3.74669	Afu1g03340	hypothetical protein
3.74655	Afu1g03630	GPI anchored serine-threonine rich protein
3.72112	Afu3g14540	heat shock protein HSP30, putative
3.71503	Afu4g00510	hypothetical protein
3.71305	Afu1g16130	copper-transporting ATPase, putative
3.69719	Afu8g01370	methyltransferase, putative
3.69291	Afu1g01010	polyketide synthase, putative
3.68285	Afu3g10250	phosphoprotein
3.66081	Afu5g00720	acetyltransferase, GNAT family family
3.65992	Afu3g08450	hypothetical protein
3.65815	Afu4g09450	hypothetical protein
3.65063	Afu8g04890	hypothetical protein
3.64506	Afu5g01620	extracellular proline-rich protein
3.63704	Afu2g03020	MYB DNA-binding domain protein
3.61714	Afu6g03430	C6 finger domain protein, putative
3.61625	Afu1g15380	hypothetical protein
3.60834	Afu3g13660	Ctr copper transporter family protein
3.60304	Afu6g14000	Tri7-like toxin biosynthesis protein, putative
3.59981	Afu2g03730	Ctr copper transporter family protein
3.57991	Afu7g06270	cyanamide hydratase
3.57351	Afu3g01690	sterigmatocystin biosynthesis cytochrome P450 monooxygenase, putative
3.56452	Afu3g01060	hypothetical protein
3.55478	Afu6g01870	hypothetical protein
3.54944	Afu5g11190	hypothetical protein
3.54433	Afu6g07410	hypothetical protein
3.54302	Afu7g00230	MFS multidrug transporter, putative
3.52254	Afu1g12840	nitrite reductase
3.52178	Afu1g17120	elongation factor-1 gamma
3.51508	Afu1g12210	NADH oxidase
3.5119	Afu3g00960	conserved hypothetical protein
3.50863	Afu7g00820	hypothetical protein
3.50848	Afu4g14000	tripeptidyl peptidase A
3.50723	Afu1g05790	GPI anchored serine-rich protein
3.50054	Afu5g01990	BYS1 domain protein, putative
3.49253	Afu6g03470	ABC multidrug transporter, putative
3.4898	Afu8g06050	salicylate hydroxylase, putative
3.47492	Afu2g13140	meiosis induction protein kinase (Ime2), putative
3.47404	Afu2g05880	ammonium transporter MEAA
3.47379	Afu3g13700	transferase family protein
3.46379	Afu5g06580	mfs-multidrug-resistance transporter
3.45996	Afu1g09990
3.45429	Afu4g13670	WSC domain protein, putative
3.44235	Afu3g01680
3.43642	Afu8g06810	hypothetical protein
3.41924	Afu5g15010	arsenite permease (ArsB), putative
3.41313	Afu2g17520	GNAT family N-acetyltransferase, putative
3.40656	Afu6g00750	pyruvate decarboxylase, putative
3.39762	Afu4g00530	conserved hypothetical protein
3.39334	Afu5g14920	hypothetical protein
3.39191	Afu5g14230	C6 transcription factor, putative
3.38949	Afu4g14170	hypothetical protein
3.38672	Afu3g12170	MFS sugar transporter, putative
3.38435	Afu3g01580	GMC oxidoreductase, putative
3.36617	Afu2g17830	hypothetical protein
3.36228	Afu4g14090	UDP-glucose 4-epimerase
3.36207	Afu1g02120	F-box domain protein
3.35573	Afu3g13080	hypothetical protein
3.34817	Afu6g00740	hypothetical protein
3.32905	Afu2g03850	hypothetical protein
3.32686	Afu3g12520	conserved hypothetical protein
3.32392	Afu8g06090	amino acid permease, putative
3.32295	Afu1g04750	cyclin
3.32274	Afu6g03260	aspartic endopeptidase (AP1), putative
3.31984	Afu2g14990	tubulin alpha-2 subunit
3.30789	Afu2g18050	FAD binding oxidoreductase, putative
3.30581	Afu3g10100	Sfrs4 protein
3.29934	Afu7g05450	SUN domain protein (Uth1), putative
3.29692	Afu5g11170	nucleosome remodeling complex ATPase subunit (Snf2h), putative
3.28484	Afu3g06920	DEAD/DEAH box helicase, putative
3.28152	Afu6g13380	hypothetical protein
3.27989	Afu3g07870	extracellular serine-rich protein
3.25972	Afu7g00250	tubulin beta subunit
3.25799	Afu1g12830	nitrate reductase NiaD
3.24995	Afu8g02190	hypothetical protein
3.24531	Afu6g09370	RING finger protein
3.24494	Afu5g01390	hypothetical protein
3.23976	Afu2g05060	alternative oxidase
3.23762	Afu2g01010	myo-inositol-phosphate synthase, putative
3.23528	Afu7g08220	hypothetical protein
3.23066	Afu2g11900	pyruvate dehydrogenase kinase
3.22695	Afu2g11520	MFS monosaccharide transporter, putative
3.20638	Afu5g08770	hypothetical protein
3.20215	Afu2g16630	acyl-CoA dehydrogenase
3.19675	Afu3g03140	HET domain protein
3.19186	Afu8g07090	extracellular proline-serine rich protein
3.19058	Afu5g06820	hypothetical protein
3.19031	Afu3g02450	hypothetical protein
3.18948	Afu6g03480	nonribosomal peptide synthetase, putative
3.18903	Afu6g00550	glycosyl transferase family 8 family, putative
3.18627	Afu8g06100	integral membrane protein
3.18335	Afu8g05610	cell wall glucanase (Scw11), putative
3.18082	Afu7g04570	Na/K ATPase alpha 1 subunit, putative
3.16801	Afu8g04310	conserved hypothetical protein
3.16539	Afu4g14230	MFS transporter, putative
3.16243	Afu5g11750	LON domain serine protease, putative
3.16002	Afu3g09060	hypothetical protein
3.15978	Afu2g03510	pheromone processing carboxypeptidase (Sxa2), putative
3.15871	Afu1g16110	arsenic methyltransferase Cyt19, putative
3.14797	Afu1g10000	hypothetical protein
3.14089	Afu2g05700	hypothetical protein
3.13863	Afu5g06470	serine/threonine protein kinase, putative
3.13817	Afu8g01880	hypothetical protein
3.13666	Afu6g00640	integral membrane protein
3.12427	Afu6g14130	ubiquitin conjugating enzyme, putative
3.12248	Afu1g01770	short chain oxidoreductase/dehydrogenase, putative
3.12167	Afu1g10930	ammonium transporter
3.10872	Afu8g07210	hydroxymethylglutaryl-CoA synthase
3.10818	Afu1g10370	MSF drug transporter, putative
3.10392	Afu3g09670	C6 zinc cluster transcription factor, putative
3.10028	Afu8g06360	alpha-1,3-glucanase, putative
3.09616	Afu2g09220	hypothetical protein
3.08806	Afu6g12040	maltose permease, putative
3.08661	Afu2g07690	protein kinase, putative
3.08637	Afu7g00540	integral membrane protein
3.0863	Afu8g05180
3.08523	Afu7g06280	conserved hypothetical protein
3.08446	Afu2g08080	conserved hypothetical protein
3.07164	Afu4g14720	C6 transcription factor, putative
3.07068	Afu5g06660	UPF0187 domain membrane protein
3.05851	Afu1g13750	C2H2 transcription factor (Rpn4), putative
3.05709	Afu5g15040	hypothetical protein
3.04994	Afu4g01440	glutathione S-transferase family protein
3.04959	Afu3g10530	protein serine/threonine kinase (Ran1), putative
3.04516	Afu2g15040	ubiquitin conjugating enzyme, putative
3.04422	Afu2g14360	GPI anchored glucanase, putative
3.04413	Afu5g02840	sugar transporter family protein, putative
3.0364	Afu8g00680	glycosyl transferase, group 2 family protein
3.02553	Afu8g02530	extracellular lipase, putative
3.01559	Afu6g13700	hypothetical protein
3.01106	Afu4g13200	conserved hypothetical protein
3.0101	Afu2g08470	GTP binding protein (Bud4), putative
3.00511	Afu1g00930	hypothetical protein
2.99783	Afu2g03860	plasma membrane low affinity zinc ion transporter, putative
2.99559	Afu1g03360	hypothetical protein
2.995	Afu5g00590	hypothetical protein
2.98515	Afu6g02020	hypothetical protein
2.9753	Afu4g01400	ThiJ/PfpI family protein
2.97503	Afu4g11270	hypothetical protein
2.97365	Afu2g14520	hydrolase, putative
2.9735	Afu2g15360	hypothetical protein
2.95157	Afu4g14240	O-methyltransferase
2.9462	Afu8g07260	conserved hypothetical protein
2.94385	Afu7g01240	phytase, putative
2.9336	Afu5g03710	conserved hypothetical protein
2.93085	Afu5g10940	conserved hypothetical protein
2.92934	Afu3g10860	hypothetical protein
2.92047	Afu5g03760	class III chitinase ChiA1
2.90809	Afu6g11890	dynamin GTPase, putative
2.89274	Afu1g12350	extracellular fruiting body protein, putative
2.88733	Afu3g03290	hypothetical protein
2.86941	Afu5g07710	nuclear migration protein (ApsA), putative
2.8685	Afu5g08830	HEX1
2.85537	Afu6g03390	glutathione S-transferase family protein
2.85532	Afu2g08010	conserved hypothetical protein
2.83904	Afu8g06340	hypothetical protein
2.83886	Afu6g09450	NB-ARC domain protein
2.83534	Afu3g02830	ankyrin repeat protein
2.83201	Afu8g04870	NAD binding Rossmann fold oxidoreductase, putative
2.8313	Afu2g01940	conserved hypothetical protein
2.82823	Afu4g13320	conserved hypothetical protein
2.82738	Afu2g05870	hypothetical protein
2.82078	Afu1g00760	hypothetical protein
2.8183	Afu2g02530	casein kinase I, putative
2.81326	Afu2g01430	hypothetical protein
2.81029	Afu5g10060	cytochrome b5 reductase, putative
2.80963	Afu5g10260
2.8039	Afu5g13970	conserved hypothetical protein
2.80042	Afu2g04170	conserved hypothetical protein
2.79356	Afu1g02700	zinc metallopeptidase, putative
2.79176	Afu1g02550	tubulin alpha-1 subunit
2.7836	Afu3g14590	copper amine oxidase
2.78345	Afu4g00580	hypothetical protein
2.77087	Afu6g14120	hypothetical protein
2.76372	Afu4g01510	C6 transcription factor, putative
2.76352	Afu2g00720	aldehyde dehydrogenase, putative
2.76152	Afu4g06620	Glutamate/Leucine/Phenylalanine/Valine dehydrogenase, putative
2.7605	Afu2g01220	GTP cyclohydrolase II, putative
2.75604	Afu6g00560	hypothetical protein
2.75319	Afu3g12580	related to hexose transporter protein, putative
2.7517	Afu2g17530	conidial pigment biosynthesis oxidase Arb2/brown2
2.73294	Afu5g08750	hypothetical protein
2.72953	Afu6g00720	LysM domain protein, putative
2.72866	Afu2g08090	hypothetical protein
2.72442	Afu1g11500	hypothetical protein
2.71891	Afu1g06330	conserved hypothetical protein
2.71526	Afu2g04350	hypothetical protein
2.71482	Afu1g16170	hypothetical protein
2.71218	Afu6g00620	GPI anchored hypothetical protein
2.70551	Afu5g15080	Rho-associated protein kinase, putative
2.70175	Afu5g12150	PH domain protein
2.69533	Afu3g06710	ubiquitin thiolesterase (OtuB1), putative
2.67998	Afu1g11220	GPI anchored protein, putative
2.67187	Afu3g01070	tyrosinase, putative
2.67187	Afu3g11970	C2H2 transcription factor PacC, putative
2.67119	Afu1g13050	C2H2 transcription factor, putative
2.67008	Afu3g06020	glyoxalase family protein family
2.66593	Afu4g09970	hypothetical protein
2.6641	Afu5g00600	NPP1 domain protein, putative
2.66388	Afu3g12200	small oligopeptide transporter, OPT family
2.65904	Afu8g04860	GPI anchored glycoprotein, putative
2.64381	Afu1g02730	mitochondrial phosphate carrier protein (Ptp), putative
2.64092	Afu3g11250	C2H2 transcription factor (Swi5), putative
2.63945	Afu2g01410	aldo-keto reductase, putative
2.63662	Afu2g15350	hypothetical protein
2.63549	Afu4g10220	homeobox transcription factor (RfeB), putative
2.63242	Afu2g01710	GPI anchored protein, putative
2.63017	Afu2g11580	mfs-multidrug-resistance transporter
2.62523	Afu6g09500	DnaJ domain protein
2.62141	Afu4g14250	hypothetical protein
2.61535	Afu4g12380	hypothetical protein
2.61397	Afu7g01400	kinesin family protein (BimC), putative
2.61105	Afu3g05750
2.6088	Afu3g12630	cytochrome b561, putative
2.60636	Afu1g15670	laccase
2.60194	Afu6g02320	hypothetical protein
2.60128	Afu3g09250	cell wall glucanase, putative
2.59883	Afu5g06880	hypothetical protein
2.59873	Afu2g15240	small oligopeptide transporter, OPT family
2.59821	Afu1g00940	Tc1-mariner class transposase, putative
2.59699	Afu8g04140	conserved hypothetical protein
2.59466	Afu4g08730	conserved hypothetical protein
2.59286	Afu8g07200	neutral amino acid permease
2.59198	Afu8g00550	SirN-like methyltransferase, putative
2.59047	Afu7g04120	DUF636 domain protein
2.58301	Afu5g07340	DnaJ domain protein Psi, putative
2.57756	Afu4g01580	ankyrin repeat protein
2.57663	Afu4g14180	hypothetical protein
2.56903	Afu4g12160	g2/mitotic-specific cyclin b
2.56748	Afu1g01450	toxin biosynthesis protein, putative
2.56647	Afu3g04030	coenzyme A transferase, putative
2.56331	Afu5g09020	WSC domain protein, putative
2.56113	Afu3g00900	alpha-amylase AmyA
2.55677	Afu2g17680	hypothetical protein
2.55479	Afu3g07910	UDP-glucose 4-epimerase, putative
2.55349	Afu2g17220	C2H2 transcription factor (AmdX), putative
2.55315	Afu5g13550	hypothetical protein
2.55145	Afu2g17240	C2H2 finger domain protein, putative
2.55008	Afu8g05680	serine/threonine protein kinase, putative
2.54979	Afu6g06970	conserved hypothetical protein
2.54921	Afu5g12230	MYND domain protein (SamB), putative
2.54712	Afu7g06820	galactose oxidase, putative
2.54012	Afu8g00390	O-methyltransferase, putative
2.53513	Afu1g11010	oxidoreductase, short chain dehydrogenase/reductase family superfamily
2.53287	Afu2g09510	hypothetical protein
2.52839	Afu2g02730	C2H2 finger domain protein, putative
2.52543	Afu4g13660	MFS multidrug resistance transporter, putative
2.52267	Afu4g00710	C6 transcription factor, putative
2.52169	Afu7g05370	septin AspB
2.5209	Afu8g00920	UDP-glucose dehydrogenase Uxs2p
2.52088	Afu5g02850	conserved hypothetical protein
2.5208	Afu2g03830	allergen Asp F4
2.52057	Afu5g02870	oxidoreductase, short-chain dehydrogenase/reductase family
2.51962	Afu4g14060	conserved hypothetical protein
2.5097	Afu2g17660	C4-dicarboxylate transporter/malic acid transport protein, putative
2.50912	Afu6g12030	putative rhamnosidase
2.50861	Afu5g11180	hypothetical protein
2.5081	Afu1g07400	hypothetical protein
2.50586	Afu1g14490	aminotransferase, putative
2.5057	Afu5g02950	conserved hypothetical protein
2.50264	Afu3g03280	FAD binding monooxygenase, putative
2.49962	Afu8g07010	hypothetical protein
2.49793	Afu7g04790	conserved hypothetical protein
2.49778	Afu6g14440	MFS monosaccharide transporter, putative
2.49771	Afu4g13120	glutamine synthetase
2.49657	Afu3g01670	MFS hexose transporter, putative
2.49199	Afu6g13980	prenyltransferase, putative
2.48954	Afu7g06680	AAA family ATPase, putative
2.48917	Afu1g09030	hypothetical protein
2.48761	Afu6g07380	conserved hypothetical protein
2.48101	Afu6g00310	serine carboxypeptidase (CpdS), putative
2.4805	Afu3g02570	polyketide synthase, putative
2.47995	Afu5g14710	hypothetical protein
2.47822	Afu4g00350	hypothetical protein
2.4763	Afu2g18030	catalase, putative
2.47279	Afu5g10970
2.47147	Afu1g14330	ABC transporter, putative
2.47114	Afu5g12730	nonribosomal peptide synthase, putative
2.47101	Afu5g11040	pantoate--beta-alanine ligase
2.46896	Afu2g03920	G1/S-specific cyclin, putative
2.46841	Afu6g12420	SprT family metallopeptidase, putative
2.46835	Afu4g14190	hypothetical protein
2.46585	Afu2g14970	Gamma-butyrobetaine hydroxylase subfamily, putative
2.46143	Afu1g12420	hypothetical protein
2.45528	Afu5g01930	hypothetical protein
2.45189	Afu5g03340	hypothetical protein
2.44929	Afu6g12730	integral membrane protein
2.44824	Afu5g07320	poly(ADP)-ribose polymerase PARP, putative
2.44431	Afu4g07280	related to SOK1 protein
2.44394	Afu3g14730	LysR family regulatory protein, putative
2.4418	Afu5g00730	H /K ATPase alpha subunit, putative
2.44173	Afu1g12900	Leucine Rich Repeat domain protein
2.4403	Afu4g08620	hypothetical protein
2.43694	Afu3g00420	acetyl xylan esterase (Axe1), putative
2.43491	Afu5g12770	metallo-beta-lactamase family protein
2.43355	Afu1g06090	conserved hypothetical protein
2.42616	Afu2g14280	kinesin family protein (KlpA), putative
2.42568	Afu5g02130	alpha-galactosidase
2.42427	Afu7g05400	conserved hypothetical protein
2.42231	Afu1g17170	alpha-ketoglutarate-dependent taurine dioxygenase
2.41659	Afu1g01000	oxidoreductase, 2OG-Fe(II) oxygenase family
2.409	Afu5g15070	AhpC/TSA family thioredoxin peroxidase, putative
2.40513	Afu1g03350	alpha-1,3-glucanase, putative
2.40369	Afu4g14290	conserved hypothetical protein
2.39599	Afu1g10630	S-adenosylmethionine synthetase
2.39098	Afu1g01020	Pfs, NACHT and Ankyrin domain protein
2.38545	Afu4g10120	C6 finger domain protein, putative
2.38472	Afu3g13100	hypothetical protein
2.38276	Afu5g07780	squalene monooxygenase Erg1
2.3818	Afu7g06260	alcohol dehydrogenase, zinc-containing
2.37817	Afu3g14570	histidine acid phosphatase, putative
2.37693	Afu6g09090	conserved hypothetical protein
2.3765	Afu2g13460	alpha-amylase, putative
2.37503	Afu3g13620	conserved hypothetical protein
2.37314	Afu4g09580	major allergen Asp F2
2.3716	Afu3g10500	hypothetical protein
2.36975	Afu5g13650	hypothetical protein
2.36909	Afu6g14410	amidase family protein
2.36707	Afu2g09330	C6 finger domain protein, putative
2.36681	Afu4g14080	cell surface antigen spherulin 4, putative
2.35887	Afu4g07170	cut8 protein
2.34987	Afu6g13930	lovastatin polyketide synthase, putative
2.34968	Afu1g02080	hypothetical protein
2.34813	Afu3g14490	Ketol-acid reductoisomerase
2.34658	Afu6g08130	hypothetical protein
2.34538	Afu5g07700
2.34357	Afu1g11180	heat shock protein/chaperonin HSP78, putative
2.3424	Afu4g07360	5-methyltetrahydropteroyltriglutamate--homocysteine S-methyltransferase
2.34239	Afu2g09650	aspartate transaminase, putative
2.34223	Afu5g02990	aromatic amino acid aminotransferase, putative
2.34124	Afu6g11720	hypothetical protein
2.33241	Afu7g04290	amino acid permease (Gap1), putative
2.33203	Afu2g02820	Yippee zinc-binding protein, putative
2.33099	Afu2g15970	phosphatidylethanolamine methyltransferase
2.33001	Afu1g11930	protein kinase, putative
2.32945	Afu5g03690	CRAL/TRIO domain protein
2.32912	Afu2g13150	hypothetical protein
2.32485	Afu3g12940	C6 transcription factor, putative
2.32106	Afu2g03780	conserved hypothetical protein
2.32036	Afu3g00520	SIR2 family histone deacetylase, putative
2.32025	Afu1g13400	conserved hypothetical protein
2.31796	Afu8g00370	polyketide synthase, putative
2.31649	Afu2g15930	alcohol dehydrogenase, zinc-containing
2.30385	Afu8g00910	conserved hypothetical protein
2.29868	Afu3g10960	cell wall protein, putative
2.29824	Afu3g12600	beta-glucosidase 1
2.29703	Afu2g02170	nuclear condensin complex subunit Smc4, putative
2.29281	Afu2g14460	oxidoreductase, short-chain dehydrogenase/reductase family
2.29222	Afu2g08060	involucrin repeat protein, putative
2.29203	Afu7g01990	conserved hypothetical protein
2.2864	Afu7g05640	hypothetical protein
2.28395	Afu1g04130	FG-GAP repeat protein, putative
2.28251	Afu8g00290	conserved hypothetical protein
2.27556	Afu5g08220	hypothetical protein
2.27467	Afu6g00290	aminotransferase, putative
2.27351	Afu1g03300	carboxylesterase, putative
2.27156	Afu6g13490	glutamate decarboxylase
2.27087	Afu5g00410	conserved hypothetical protein
2.27055	Afu7g03770	hypothetical protein
2.26893	Afu1g05920	hypothetical protein
2.26581	Afu8g07330	isoflavone reductase family protein (CipA), putative
2.25656	Afu1g03600	exo-beta-1,3-glucanase (Exg1), putative
2.2559	Afu2g00890	hypothetical protein
2.24915	Afu6g00610	hypothetical protein
2.24832	Afu1g00570	Tc1-mariner transposase, putative
2.24761	Afu5g01450	NADH-dependent flavin oxidoreductase, putative
2.24558	Afu3g15120	hypothetical protein
2.24205	Afu7g05110	hypothetical protein
2.2409	Afu8g07320	hypothetical protein
2.2391	Afu3g02640	nucleoside-diphosphate-sugar epimerase family protein
2.23773	Afu3g10540	3-oxoacyl-(acyl-carrier-protein) reductase, putative
2.23661	Afu2g17690	hypothetical protein
2.23504	Afu2g07550	serine/threonine protein kinase (Ark1), putative
2.23412	Afu3g15050	Flavin-binding monooxygenase, putative
2.23245	Afu5g11420	related to ser/arg-related nuclear matrix protein
2.23182	Afu6g09100	hypothetical protein
2.23126	Afu5g13690	DUF74 domain protein
2.23099	Afu4g01360	MFS transporter of unkown specificity
2.22846	Afu3g00170	conserved hypothetical protein
2.22325	Afu6g08120	checkpoint protein kinase (SldA), putative
2.22151	Afu6g00600	hypothetical protein
2.22124	Afu6g06470	heat shock protein HSP30, putative
2.21981	Afu3g08060	DUF1338 domain protein
2.21413	Afu1g15990	hypothetical protein
2.21405	Afu6g03420	trehalose synthase, putative
2.21308	Afu4g11800	alkaline serine protease Alp1
2.20847	Afu4g13050	hypothetical protein
2.20357	Afu2g17920	hypothetical protein
2.20271	Afu1g10210	hypothetical protein
2.20212	Afu2g16900	epoxide hydrolase, putative
2.20021	Afu6g11200	DENN (AEX-3) domain protein
2.19844	Afu7g06180	hypothetical protein
2.19665	Afu7g06760	CRAL/TRIO domain protein
2.19442	Afu6g00630	MFS transporter, putative
2.19404	Afu5g07590	hypothetical protein
2.19323	Afu5g02960	hypothetical protein
2.1915	Afu6g13390	conserved hypothetical protein
2.19103	Afu8g06620	hypothetical protein
2.18828	Afu5g03800	high-affinity iron permease CaFTR2
2.18502	Afu4g12710	hypothetical protein
2.18057	Afu1g04880	conserved hypothetical protein
2.18041	Afu5g01710	cytochrome P450 phenylacetate 2-hydroxylase, putative
2.17834	Afu3g08100	checkpoint protein kinase, putative
2.17498	Afu8g00360	NlpC/P60-like cell-wall peptidase, putative
2.17483	Afu4g13540	potassium uptake transporter, putative
2.17205	Afu3g13650	integral membrane protein
2.164	Afu4g06670	allergen Asp F7
2.16068	Afu1g01550	high affinity zinc ion transporter, putative
2.15997	Afu2g07630	vacuolar H+\/Ca2+ exchanger
2.15635	Afu3g12160	homeobox transcription factor, putative
2.15604	Afu3g02070	C2H2 transcription factor, putative
2.15317	Afu1g11280	oxidoreductase, putative
2.15292	Afu5g07310	DUF500 domain protein
2.1496	Afu5g01280	conserved hypothetical protein
2.14846	Afu6g09710	MFS gliotoxin efflux pump GliA
2.14797	Afu6g03410
2.14729	Afu2g13190	xylosidase : arabinofuranosidase
2.1411	Afu6g01860	MFS lactose permease, putative
2.14053	Afu5g13050	kinesin family protein
2.13642	Afu3g01280	alpha/beta hydrolase, putative
2.13377	Afu1g14500	conserved hypothetical protein
2.1301	Afu6g09410	conserved hypothetical protein
2.13005	Afu7g04780	hypothetical protein
2.12889	Afu6g14210	ubiquitin conjugating enzyme (UbcB), putative
2.12841	Afu1g15200	Hsp70 family protein
2.12822	Afu5g02770	hypothetical protein
2.1267	Afu7g02120	hypothetical protein
2.12581	Afu2g06100	DUF907 domain protein
2.1256	Afu8g00260	F-box domain and ankyrin repeat protein
2.12264	Afu3g13640	extracellular serine-rich protein
2.12144	Afu2g03150	kinesin family protein
2.12137	Afu5g09710	separin, putative
2.12135	Afu5g01400	class V chitinase, putative
2.117	Afu5g08990	transcription factor RfeG, putative
2.11641	Afu4g08770	hypothetical protein
2.11462	Afu6g12160	C6 transcription factor, putative
2.11246	Afu1g15160	hypothetical protein
2.10946	Afu7g00370	hypothetical protein
2.10886	Afu2g12850	1,3-beta-glucanosyltransferase Gel3
2.10674	Afu2g04260	transcription factor, putative
2.10511	Afu4g14380	conserved hypothetical protein
2.10305	Afu6g12910	dsDNA-dependent ATPase (Rad54), putative
2.10276	Afu7g08560	hypothetical protein
2.0992	Afu6g10660	ATP-citrat-lyase
2.09421	Afu2g16260	microtubule associated protein (Ase1), putative
2.0925	Afu7g08230
2.09146	Afu6g09140	oxidoreductase, short-chain dehydrogenase/reductase family
2.09128	Afu3g09960	aureobasidin resistance protein Aur1
2.09095	Afu5g09330	CipC protein
2.08765	Afu3g02000	C6 transcription factor, putative
2.08641	Afu4g10010	cdc37 protein
2.08626	Afu8g04730	oligopeptidase family protein
2.08613	Afu2g13830	conserved hypothetical protein
2.08503	Afu3g05760	C6 transcription factor (Fcr1), putative
2.0849	Afu8g00520	integral membrane protein
2.08275	Afu4g01470	C6 finger domain protein, putative
2.08242	Afu3g11860	microtubule associated protein EB1, putative
2.08039	Afu7g01490	MFS peptide transporter, putative
2.08018	Afu3g12250	protein-tyrosine phosphatase, putative
2.07601	Afu2g12640	hypothetical protein
2.076	Afu3g00840	FAD-dependent oxygenase, putative
2.07393	Afu5g14060	Rho GTPase Rho4, putative
2.07345	Afu7g06620	related to L-fucose permease, putative
2.06656	Afu3g02270	mycelial catalase Cat1
2.06596	Afu7g04730	siderochrome-iron transporter, putative
2.06366	Afu3g15110	conserved hypothetical protein
2.06248	Afu1g17220	extracellular polygalacturonase, putative
2.05982	Afu5g00340	ABC multidrug transporter, putative
2.05968	Afu1g14550	Mn superoxide dismutase MnSOD
2.05251	Afu2g05380	C6 transcription factor, putative
2.04809	Afu6g13990	acetyltransferase (Tri16), putative
2.04784	Afu1g07750	FUN19 protein
2.04763	Afu3g07460	NACHT and WD domain protein
2.04692	Afu1g03280	maltose permease, putative
2.04454	Afu8g07080	elastinolytic metalloproteinase Mep
2.04109	Afu1g13990	conserved hypothetical protein
2.04018	Afu3g02430	hypothetical protein
2.03991	Afu8g01680	hypothetical protein
2.03849	Afu2g10550	C2H2 transcription factor (RfeC), putative
2.03842	Afu3g00940	hypothetical protein
2.03579	Afu3g14250	Indoleamine 2,3-dioxygenase subfamily
2.03176	Afu3g03440	MFS family siderophore transporter, putative
2.03004	Afu2g03640	Ras GTPase activating protein, putative
2.02843	Afu8g01690	hypothetical protein
2.02517	Afu1g05830	TBP associated factor (Mot1), putative
2.02328	Afu6g14100	mitochondrial carnitine:acyl carnitine carrier, putative
2.02322	Afu2g11340	ML domain protein, putative
2.02271	Afu3g12720	sugar transporter-like protein
2.0211	Afu6g00280	isoflavone reductase family protein
2.0198	Afu2g04020	alpha,alpha-trehalose phosphate synthase subunit, putative
2.0188	Afu2g09850	oxidoreductase, 2-nitropropane dioxygenase family, putative
2.01557	Afu5g00840	integral membrane protein
2.01337	Afu8g00170	nonribosomal peptide synthetase, putative
2.00557	Afu2g17650	DUF907 domain protein
2.00478	Afu4g00370	general amidase, putative
2.00474	Afu2g15130	ABC multidrug transporter, putative
2.00034	Afu7g05040	rhamnosidase B, putative
1.99796	Afu4g13850	conserved hypothetical protein
1.99736	Afu1g02510	RNA-binding protein, putative
1.9966	Afu2g16150	B-type cyclin
1.99468	Afu4g11250	carbonic anhydrase family protein
1.99308	Afu5g02000	co-factor independent proline racemase, putative
1.99134	Afu3g07390	hypothetical protein
1.98959	Afu3g06250	hypothetical protein
1.98707	Afu6g14060	hypothetical protein
1.98518	Afu5g08640	hypothetical protein
1.98416	Afu3g03760	hypothetical protein
1.97729	Afu5g14660	GABA permease, putative
1.97627	Afu3g02840	isopropanol dehydrogenase, putative
1.97571	Afu4g11700	Leucine Rich Repeat domain protein
1.97378	Afu7g01620	hypothetical protein
1.97352	Afu1g13220	cytochrome P450 pisatin demethylase, putative
1.97289	Afu4g06830	SUMO conjugating enzyme (UbcI), putative
1.97246	Afu7g00550	NACHT and WD40 domain protein
1.97084	Afu6g13420	ubiquitin-like protein DskB, putative
1.96302	Afu5g07980	hypothetical protein
1.96299	Afu8g07220	hypothetical protein
1.96088	Afu3g00270	GPI-anchored cell wall glucanase, putative
1.95987	Afu3g01590	hypothetical protein
1.95631	Afu4g14300	dynamin GTPase, putative
1.95074	Afu1g12490	sexual development activator VeA
1.94976	Afu8g06830	endoglucanase, putative
1.94932	Afu3g02220	DUF427 domain protein
1.94887	Afu8g06870	MFS sugar transporter, putative
1.94873	Afu3g15100	integral membrane protein, putative
1.94388	Afu4g12370	hypothetical protein
1.94219	Afu6g14050	FAD binding domain protein
1.94159	Afu2g11040	U-box domain protein, putative
1.94055	Afu2g12360	WD repeat protein
1.93843	Afu8g00580	translation elongation factor eEF-1, gamma subunit, putative
1.93526	Afu3g07310	conserved hypothetical protein
1.9314	Afu8g04290	C2H2 finger domain protein, putative
1.92985	Afu1g16890	transesterase (LovD), putative
1.92945	Afu1g14660	regulator of secondary metabolism LaeA
1.92805	Afu4g13780	polyphenol monooxygenase, putative
1.92723	Afu6g14200	acetyl-CoA-acetyltransferase, putative
1.9269	Afu2g17700	hypothetical protein
1.92659	Afu2g00150	catecholamine-O-methyltransferase, putative
1.92576	Afu7g06050	ubiquitin-associated domain protein, putative
1.92528	Afu3g14480	hypothetical protein
1.92406	Afu3g01240	hypothetical protein
1.92378	Afu7g06450	hypothetical protein
1.92003	Afu7g05880	hypothetical protein
1.91933	Afu1g13630	glycerate dehydrogenase
1.9165	Afu4g13770	glycosyl hydrolase, putative
1.91492	Afu4g08610	regucalcin homolog [imported]
1.91479	Afu3g06260	translation initiation factor SUI1
1.91338	Afu3g08900	tubulin-specific chaperone c, putative
1.9133	Afu5g07450	hypothetical protein
1.91312	Afu3g12820	kinesin family protein
1.91193	Afu2g11300	G2882
1.91022	Afu4g08580	antioxidant protein LsfA
1.90955	Afu3g10850	DUF821 domain protein
1.9089	Afu2g12450	hydroxymethylglutaryl-CoA lyase
1.90742	Afu2g15140	MSF drug transporter, putative
1.90715	Afu4g09640	GAJ protein, putative
1.90574	Afu5g14330	CPRD8 protein
1.90015	Afu8g00450
1.89995	Afu3g03730	hypothetical protein
1.89962	Afu5g10660	pentatricopeptide repeat protein
1.89915	Afu3g12420	endothelin-converting enzyme
1.89865	Afu5g02020	aldehyde reductase (GliO), putative
1.89804	Afu2g04480	xylosidase/arabinosidase, putative
1.89734	Afu1g10300	hypothetical protein
1.89425	Afu5g00580	conserved hypothetical protein
1.88554	Afu3g12690	conserved hypothetical protein
1.88424	Afu1g13970	MFS transporter, putative
1.88364	Afu5g10960	conserved hypothetical protein
1.88357	Afu2g08040	C6 finger domain protein, putative
1.88351	Afu1g00140	Fot5 transposase, putative
1.88277	Afu1g08850	septin
1.88174	Afu4g09960	conserved hypothetical protein
1.8816	Afu6g00220	fungal specific transcription factor, putative
1.87951	Afu1g11450	myosin class II heavy chain (MHC), putative
1.8793	Afu3g08710	protein kinase domain-containing protein
1.87918	Afu5g14340	oxidoreductase, short-chain dehydrogenase/reductase family, putative
1.87442	Afu2g05350	major facilitator superfamily protein superfamily
1.87086	Afu3g15010	hypothetical protein
1.87084	Afu6g10650	ATP citrate lyase, subunit 1, putative
1.86221	Afu2g12600	hypothetical protein
1.86114	Afu1g01650	C6 finger domain protein, putative
1.85628	Afu3g07410	isoamyl alcohol oxidase
1.85562	Afu2g17000	PT repeat family protein
1.8545	Afu6g08200	m-phase inducer phosphatase
1.85401	Afu4g09110	cytochrome c peroxidase, putative
1.85384	Afu7g01290	conserved hypothetical protein
1.85136	Afu6g02670	G2-specific protein kinase (NimA), putative
1.85058	Afu3g09370	spindle-pole body protein (Pcp1), putative
1.84766	Afu3g13230	AT DNA binding protein, putative
1.84659	Afu6g00730	hypothetical protein
1.84552	Afu5g06890
1.8445	Afu5g02920	nitrogen metabolite repression regulator NmrA
1.84156	Afu2g04140	conserved hypothetical protein
1.8407	Afu4g06820	related to sporulation-specific gene SPS2, putative
1.83861	Afu2g00210	hypothetical protein
1.83488	Afu7g06230	hypothetical protein
1.83387	Afu3g11240	hypothetical protein
1.83196	Afu8g00790	hypothetical protein
1.83193	Afu5g13730	NlpC/P60-like cell-wall peptidase, putative
1.82968	Afu2g00230	NADH oxidoreductase Amid, putative
1.8279	Afu8g02110	hypothetical protein
1.82781	Afu5g14020	hypothetical protein
1.82772	Afu3g00470	endo-1,4-beta-xylanase, putative
1.8274	Afu7g04580	TBC domain protein, putative
1.82676	Afu4g12870	methylmalonate-semialdehyde dehydrogenase, putative
1.8264	Afu2g11790	conserved hypothetical protein
1.82572	Afu5g06790	hypothetical protein
1.82413	Afu4g13990	hypothetical protein
1.82375	Afu2g17670	hypothetical protein
1.82163	Afu3g01090	hypothetical protein
1.82048	Afu1g05170	related to monocarboxylate transporter
1.82042	Afu1g07380	NADH-dependent glutamate synthase (GLT1), putative
1.81983	Afu2g09530	PUTATIVE SIGNAL PEPTIDE PROTEIN
1.8178	Afu2g06120	hypothetical protein
1.81601	Afu2g14720	HAPB
1.81531	Afu6g09870	C6 transcription factor, putative
1.81348	Afu2g11110	nuclear condensin complex subunit Smc2, putative
1.81177	Afu2g07900	APSES transcription factor (StuA), putative
1.8116	Afu6g09670	cytochrome P450 oxidoreductase GliC
1.81015	Afu2g02250	allantoinase
1.80879	Afu6g12980	spindle pole body component, putative
1.80827	Afu2g05360	C6 transcription factor, putative
1.80391	Afu1g16680	hypothetical protein
1.8029	Afu1g05040	protein mitochondrial targeting protein (Mas1), putative
1.80166	Afu7g00260	squalene-hopene-cyclase, putative
1.80127	Afu1g01800	MFS transporter, putative
1.8001	Afu3g00560	conserved hypothetical protein
1.79938	Afu8g04070	glucosamine-6-phosphate deaminase, putative
1.7986	Afu1g16000	serine/threonine protein kinase, putative
1.79591	Afu3g11070	pyruvate decarboxylase PdcA, putative
1.79387	Afu7g03850	oxidoreductase, 2-nitropropane dioxygenase family, putative
1.79351	Afu7g00220	plasma membrane hexose transporter, putative
1.79118	Afu3g13730	nonribosomal peptide synthase, putative
1.78965	Afu2g14110	sulfur metabolite repression control protein SconB, putative
1.78922	Afu2g13100	hypothetical protein
1.78921	Afu8g06080	flavohemoprotein, putative
1.78458	Afu5g12040	hypothetical protein
1.782	Afu2g14470	oxidoreductase, FAD-binding, putative
1.77978	Afu1g06440	MSF multidrug transporter, putative
1.77952	Afu1g00480	glucosamine-6-phosphate deaminase, putative
1.77884	Afu8g04600
1.77869	Afu6g08510	cell wall glucanase, putative
1.77825	Afu4g06890	14-alpha sterol demethylase Cyp51A
1.778	Afu8g00560	cytochrome P450, putative
1.77787	Afu6g14040	glycosyl transferase, putative
1.77755	Afu2g08110	hexokinase family protein
1.77271	Afu3g14410	conserved hypothetical protein
1.77172	Afu8g00900	spherulin-like cell surface protein, putative
1.76755	Afu8g06640	ubiE/COQ5 methyltransferase
1.76595	Afu4g13950	GNAT family acetyltransferase, putative
1.76433	Afu2g05450	64 kDa mitochondrial NADH dehydrogenase
1.76323	Afu4g11280	DUF409 domain protein
1.76308	Afu5g11330	hypothetical protein
1.76178	Afu1g03610	hypothetical protein
1.76007	Afu1g02910	hypothetical protein
1.75961	Afu2g04550	MFS sugar transporter, putative
1.75706	Afu6g00300	serine palmitoyltransferase 1, putative
1.75688	Afu6g14400	conserved hypothetical protein
1.75514	Afu3g00880	extracellular conserved serine-rich protein
1.75401	Afu8g01810	conserved hypothetical protein
1.75307	Afu3g08210	hypothetical protein
1.74911	Afu2g00760	pectate lyase A
1.73869	Afu7g05070	FAD dependent oxidoreductase, putative
1.73833	Afu8g02780	vacuolar protein sorting protein, putative
1.73803	Afu2g17390	hypothetical protein
1.73634	Afu8g02720	Hex2 protein
1.73526	Afu3g06110	proteasome regulatory particle subunit (RpnC), putative
1.73427	Afu2g05340	1,3-beta-glucanosyltransferase, putative
1.73349	Afu5g00990	hypothetical protein
1.73309	Afu3g14740	conserved hypothetical protein
1.73161	Afu1g01530	GrpB domain protein
1.72864	Afu2g17100	conserved hypothetical protein
1.72504	Afu4g12980	conserved hypothetical protein
1.72429	Afu7g03890	condensin complex component cnd2
1.72072	Afu5g00650	hypothetical protein
1.71984	Afu8g00460	methionine aminopeptidase, type I, putative
1.71846	Afu6g04300	conserved hypothetical protein
1.71809	Afu2g13060	calcineurin binding protein, putative
1.71795	Afu4g12050	thermoresistant gluconokinase
1.71777	Afu6g02220	MFS toxin efflux pump, putative
1.71774	Afu3g14600	fungal specific transcription factor, putative
1.71735	Afu2g15960	nucleotide binding protein Nbp35, putative
1.71608	Afu2g16530	cyanate hydratase, putative
1.71548	Afu2g07780	acyl-CoA synthetase, putative
1.71459	Afu3g13010	conserved hypothetical protein
1.71422	Afu2g05400	sugar hydrolase, putative
1.71336	Afu3g05740	aldose 1-epimerase, putative
1.71254	Afu2g03990	hypothetical protein
1.7118	Afu5g07170	conserved hypothetical protein
1.71115	Afu4g07030	hypothetical protein
1.71028	Afu5g10010	extracellular serine-threonine rich protein
1.70511	Afu4g14200	conserved hypothetical protein
1.7012	Afu3g05990	ppg3, putative
1.70116	Afu8g00470	conserved hypothetical protein
1.7011	Afu3g12590	conserved hypothetical protein
1.70047	Afu8g07000	C6 transcription factor, putative
1.69996	Afu1g04920	abnormal spindles, putative
1.69919	Afu4g12940	hypothetical protein
1.69819	Afu3g02820	hypothetical protein
1.69719	Afu7g03870	pan1 protein
1.6962	Afu2g17140	conserved hypothetical protein
1.69564	Afu3g06240	hypothetical protein
1.69435	Afu1g05680	hypothetical protein
1.69343	Afu3g01030	RTA1 domain protein, putative
1.69101	Afu3g10620	transcription initiation protein
1.68944	Afu3g01460	salicylate hydroxylase, putative
1.68903	Afu6g03730	prpd protein
1.68892	Afu3g14610	cytochrome P450, putative
1.68618	Afu2g05690	hypothetical protein
1.68536	Afu7g05950	EF-hand protein
1.68514	Afu3g05530	condensin complex component cnd1
1.68455	Afu4g10970	hypothetical protein
1.68452	Afu5g04170	molecular chaperone HSP90
1.68257	Afu7g06780	hypothetical protein
1.68152	Afu3g02590	C6 transcription factor, putative
1.67765	Afu4g06040	hypothetical protein
1.6768	Afu4g13890	metal-activated pyridoxal enzyme, putative
1.67386	Afu7g06120	transmembrane transporter, putative
1.67316	Afu2g02990	MYB DNA-binding domain protein
1.67217	Afu2g05250	RfeD
1.67018	Afu5g11520	serine/threonine protein kinase (Nrc-2), putative
1.67009	Afu1g00410	C6 transcription factor, putative
1.66826	Afu4g11480	C2H2 finger domain protein, putative
1.6658	Afu1g00240	hypothetical protein
1.66554	Afu2g06040	actin cortical patch component, putative
1.66511	Afu7g01450	cytochrome P450 monooxygenase, putative
1.66493	Afu2g16610	N,N-dimethylglycine oxidase
1.66387	Afu1g06780	CBS and PB1 domain protein
1.66278	Afu7g00150	FAD-dependent monooxygenase, putative
1.66137	Afu5g00460	conserved hypothetical protein
1.65921	Afu5g10780	UDP-glucose 4-epimerase
1.65918	Afu6g09930	bZIP transcription factor (AP-1), putative
1.65895	Afu2g14230	MFS transporter, putative
1.65811	Afu7g04330	serine/threonine protein kinase, putative
1.65733	Afu5g15020	arsenic methyltransferase Cyt19, putative
1.65666	Afu1g11390	cytochrome P450, putative
1.65664	Afu8g05850	FAD dependent oxidoreductase superfamily
1.65613	Afu6g03680	hypothetical protein
1.65464	Afu1g07440	molecular chaperone Hsp70
1.65356	Afu7g04550	serine/threonine protein kinase, putative
1.65227	Afu5g07460	hypothetical protein
1.65052	Afu8g06330
1.64998	Afu5g13760	hypothetical protein
1.64733	Afu5g13080	conserved hypothetical protein
1.64701	Afu8g00590	fatty acid desaturase, putative
1.64592	Afu6g02180	GNAT family acetyltransferase, putative
1.6459	Afu2g03900	acetamidase/formamidase family protein
1.64517	Afu3g07900	conserved hypothetical protein
1.63939	Afu4g13880	ankyrin repeat protein
1.63935	Afu6g09120	hypothetical protein
1.63834	Afu6g02120	hypothetical protein
1.63778	Afu3g03270	isochorismatase family hydrolase, putative
1.63729	Afu3g14580	dUTPase, putative
1.63715	Afu6g02280	allergen Asp F3
1.6369	Afu2g15490	TPR domain protein
1.63472	Afu2g12390	protein kinase regulator (Mob1), putative
1.63426	Afu2g16230	C2H2 finger domain protein, putative
1.63332	Afu2g00880	conserved hypothetical protein
1.62782	Afu6g00760	glutathione S-transferase, putative
1.62779	Afu5g11260	siderophore transcription factor SreA
1.62664	Afu2g10910	maltose permease
1.62639	Afu1g14610	smp2 protein
1.62324	Afu5g11690	related to protein tyrosine phosphatase PPS1
1.62208	Afu4g08980	hypothetical protein
1.6191	Afu5g09310	Bax Inhibitor family protein
1.61573	Afu2g04080	GPR/FUN34 family protein
1.61332	Afu2g03450	hypothetical protein
1.61314	Afu6g08860	sugar isomerase, KpsF/GutQ
1.61162	Afu7g08640	BTB/POZ domain protein
1.61054	Afu5g11810	cytoplasmic dynein heavy chain
1.61041	Afu8g06860	conserved hypothetical protein
1.6104	Afu3g06930	hypothetical protein
1.60866	Afu5g14810	pyruvate decarboxylase, putative
1.60554	Afu1g00810	Asp f7-like allergen, putative
1.60532	Afu5g12700	hypothetical protein
1.60422	Afu2g12910	PtaB protein, putative
1.60367	Afu6g06810	hypothetical protein
1.6022	Afu3g02790	amidohydrolase family protein, putative
1.60162	Afu1g12220	hypothetical protein
1.60122	Afu8g06230	hypothetical protein
1.60079	Afu2g02450	Leucine Rich Repeat domain protein
1.59944	Afu3g14720	MFS transporter, putative
1.59902	Afu2g00740	conserved hypothetical protein
1.59889	Afu2g14450	hypothetical protein
1.5983	Afu3g03620	glycosyl transferase, putative
1.59468	Afu1g05840	hypothetical protein
1.59434	Afu2g02860	F-box domain protein
1.59309	Afu3g08250	hypothetical protein
1.59167	Afu4g14260	monocarboxylate transporter, putative
1.59001	Afu4g00560	NAD binding Rossmann fold oxidoreductase, putative
1.58922	Afu1g02930	Ca2+ binding protein (calmodulin), putative
1.5882	Afu6g06630	hypothetical protein
1.58382	Afu2g17010
1.57949	Afu7g06290	Pfs, NACHT, and Ankyrin domain protein
1.57947	Afu5g04060	ubiquitin conjugating enzyme (UbcH), putative
1.5793	Afu8g05620	chitin synthase activator (Chs3), putative
1.5782	Afu6g10450	hypothetical protein
1.57309	Afu2g08900	voltage-gated chloride channel (ClcA), putative
1.57211	Afu5g06040	UV excision repair protein (RadW), putative
1.56989	Afu1g08880	heavy metal ion transporter, putative
1.56962	Afu5g12080	hypothetical protein
1.56763	Afu5g01230	RTA1 domain protein, putative
1.56686	Afu2g16240	cell division control protein Cdc25, putative
1.56643	Afu1g17240	C6 transcription factor, putative
1.56532	Afu3g03170	flavin-containing monooxygenase, putative
1.56484	Afu4g00440	short chain dehydrogenase, putative
1.56308	Afu4g07300	hypothetical protein
1.56074	Afu8g01070	Lathosterol oxidase, putative
1.56052	Afu8g05590	oxidoreductase, short chain dehydrogenase/reductase family
1.56037	Afu2g11100	AMFR protein, putative
1.55919	Afu2g13690	ubiquitin conjugating enzyme, putative
1.55823	Afu1g02340	hypothetical protein
1.55728	Afu2g05150	cell wall galactomannoprotein Mp2
1.55673	Afu6g00660	conserved hypothetical protein
1.55589	Afu1g03720	UPF0136 domain protein
1.55506	Afu2g00180	neutral amino acid permease
1.55479	Afu1g13610	SH3 domain protein
1.55256	Afu7g06440	F-box domain protein
1.55075	Afu2g00500	conserved hypothetical protein
1.55064	Afu5g09230	transaldolase
1.54898	Afu1g11040	hypothetical protein
1.54625	Afu2g05670	negative differentiation regulator (Nrd1), putative
1.54373	Afu3g03600	carboxyl esterase A
1.5435	Afu4g06910	outer mitochondrial membrane protein porin
1.54258	Afu2g15390	flug protein
1.54133	Afu5g09810	hypothetical protein
1.54123	Afu1g14340	metalloreductase, putative
1.54104	Afu2g17320	conserved hypothetical protein
1.5397	Afu3g03780	hypothetical protein
1.53962	Afu2g03050	forkhead domain protein
1.53907	Afu7g08250	conserved hypothetical protein
1.53892	Afu6g11180	conserved hypothetical protein
1.53738	Afu2g13480	conserved hypothetical protein
1.53634	Afu3g00130	conserved hypothetical protein
1.53626	Afu5g11380	rho-gdp dissociation inhibitor
1.53557	Afu1g10430	hypothetical protein
1.53251	Afu2g02050	peptidyl-prolyl cis-trans isomerase, putative
1.53169	Afu5g02700	multidrug resistant protein
1.531	Afu3g07640	plasma membrane H+-ATPase
1.53032	Afu5g14510	beta-lactamase, putative
1.52905	Afu5g13560	FHA domain protein
1.52847	Afu6g00400	conserved hypothetical protein
1.528	Afu3g01650	WSC domain protein, putative
1.52672	Afu1g07210	conserved hypothetical protein
1.52562	Afu6g00130	MFS transporter, putative
1.52537	Afu5g03460	thymidylate kinase
1.52472	Afu3g03230	hypothetical protein
1.52445	Afu6g07980	cell division control protein 2 kinase, putative
1.52349	Afu2g02180	hypothetical protein
1.5214	Afu5g13720	hypothetical protein
1.52007	Afu7g05860	Zinc finger, C3HC4 type (RING finger) domain protein
1.51932	Afu1g09940	protein required for survival at high temperature during stationary phase, putative
1.51692	Afu1g11970	mitochondrial dynamin GTPase (Msp1), putative
1.51509	Afu6g09160	ubiquitin conjugating enzyme, putative
1.51504	Afu3g08870	conserved hypothetical protein
1.51395	Afu2g16570	short chain dehydrogenase/reductase, putative
1.51264	Afu1g11370	versicolorin B synthase, putative
1.51225	Afu2g00750	oxidoreductase, 2OG-Fe(II) oxygenase family, putative
1.51021	Afu5g13740	protein phosphatase 2C, putative
1.50932	Afu3g06850	hypothetical protein
1.5077	Afu3g10180	HEC/Ndc80p family protein
1.50765	Afu1g16160	C6 transcription factor, putative
1.50699	Afu6g13750	ferric-chelate reductase, putative
1.50262	Afu8g01360	conserved hypothetical protein
1.50045	Afu3g02870	NUDIX domain, putative
1.49777	Afu6g07770	alanine aminotransferase, putative
1.49497	Afu6g13660	conserved hypothetical protein
1.49441	Afu2g15660	aldehyde dehydrogenase family protein, putative
1.49278	Afu3g15230	general amidase, putative
1.49195	Afu4g14640	low affinity iron transporter, putative
1.49108	Afu1g11760	hypothetical protein
1.49069	Afu7g06970	hypothetical protein
1.48887	Afu5g00770	integral membrane protein, putative
1.48604	Afu8g05130	hypothetical protein
1.48538	Afu8g06590	hypothetical protein
1.48497	Afu2g00620	hypothetical protein
1.48494	Afu5g01300	integral membrane protein
1.48489	Afu6g06520	WW domain protein
1.48467	Afu1g05880	hypothetical protein
1.4842	Afu3g05770	RAS small monomeric GTPase, putative
1.48391	Afu3g12240	hypothetical protein
1.48304	Afu1g01230	beta-xylosidase
1.48227	Afu3g08510
1.48209	Afu3g00230	beta-glucosidase, putative
1.48013	Afu4g07040	aspartic-type endopeptidase (CtsD), putative
1.47942	Afu3g13140	7alpha-cephem-methoxylase P8 chain, putative
1.47846	Afu2g10110	hypothetical protein
1.4781	Afu2g03080	WD repeat protein
1.47792	Afu8g04300	C2H2 finger domain protein, putative
1.47762	Afu5g02650	hypothetical protein
1.47302	Afu2g17330	serine peptidase, family S28, putative
1.47138	Afu1g01540	Endonuclease/Exonuclease/phosphatase family family
1.47014	Afu3g08010	C2H2 transcription factor (Ace1), putative
1.46924	Afu3g14710	toxin biosynthesis proten (Fum3), putative
1.46917	Afu8g05970	TRI7, putative
1.46831	Afu8g04130	C6 transcription factor (Ctf1B), putative
1.46807	Afu1g12460	isoflavone reductase family protein
1.46716	Afu1g07200	mitochondrial cytochrome b2, putative
1.4671	Afu3g08500	morphogenesis-related protein
1.46542	Afu1g10910	tubulin beta, putative
1.46276	Afu8g00500	acetate-CoA ligase, putative
1.46271	Afu3g12180	C6 transcription factor, putative
1.46268	Afu1g03740	prostate-specific membrane antigen
1.46261	Afu6g13170	ubiquitin conjugating enzyme (UbcK), putative
1.46154	Afu2g00800	pectate lyase, putative
1.45801	Afu2g01400	short chain dehydrogenase/oxidoreductase, putative
1.4575	Afu3g00590	Asp-hemolysin
1.45393	Afu5g14850	conserved hypothetical protein
1.45274	Afu7g00480	ABC multidrug transporter, putative
1.45211	Afu3g03320	MFS monocarboxylate transporter, putative
1.45178	Afu7g06640	hypothetical protein
1.45098	Afu3g10900	hypothetical protein
1.44753	Afu5g02860	integral membrane protein, putative
1.44724	Afu2g12280	HET domain protein
1.44597	Afu1g02840	hypothetical protein
1.44364	Afu5g14610	carboxypeptidase Y, putative
1.44284	Afu2g05730	siderochrome-iron transporter (MirC), putative
1.44244	Afu5g09860	esterase, putative
1.4422	Afu1g01790	hypothetical protein
1.44083	Afu5g09400	carbonyl reductase, putative
1.44028	Afu4g09190	S-adenosyl-methionine-sterol-C- methyltransferas
1.43996	Afu5g07120	RNP domain protein
1.43948	Afu6g01830	O-methyltransferase, putative
1.43819	Afu3g10840	zinc knuckle transcription factor (Zfm1), putative
1.43806	Afu3g07070	MYB DNA-binding domain protein
1.43747	Afu3g00440	F-box domain protein
1.43647	Afu8g00950	hypothetical protein
1.43595	Afu2g10190	hypothetical protein
1.43324	Afu1g05190	hypothetical protein
1.43266	Afu2g00370	conserved hypothetical protein
1.43089	Afu5g04180	hypothetical protein
1.43079	Afu3g12480	hymA
1.43002	Afu7g05440	TOS4, putative
1.4297	Afu4g08250	Raffinose synthase or seed imbibition protein Sip1, putative
1.42958	Afu4g10130	alpha-amylase (Amy1), putative
1.42937	Afu3g00570	conserved hypothetical protein
1.42868	Afu6g00360	DUF453 domain protein, putative
1.42759	Afu6g02030	aminotransferase, putative
1.42723	Afu3g14900	hypothetical protein
1.42606	Afu4g06690	ribonucleotide reductase large subunit (Rnr1), putative
1.42467	Afu5g00750	hypothetical protein
1.42438	Afu7g00390	MFS multidrug transporter, putative
1.42181	Afu4g11930	Formamidopyrimidine-DNA glycosylase, putative
1.4209	Afu6g07340	kynurenine 3-monooxygenase
1.42089	Afu5g12350	ribonucleotide reductase
1.41935	Afu5g03530	class III chitinase, putative
1.4187	Afu2g11150	secretory pathway gdp dissociation inhibitor
1.41824	Afu5g06680	4-aminobutyrate aminotransferase
1.41736	Afu2g05640	hypothetical protein
1.41629	Afu5g09910	pnitroreductase family protein, putative
1.41588	Afu3g03630	hypothetical protein
1.41516	Afu2g10030	vip1 protein
1.41478	Afu1g04150	tartrate dehydrogenase
1.41379	Afu1g17550	HET domain protein
1.41342	Afu1g04560	urease, putative
1.41323	Afu6g00580	ankyrin repeat protein
1.41292	Afu5g13640	thioredoxin, putative
1.41118	Afu7g00940	isoamyl alcohol oxidase, putative
1.41074	Afu4g14220	C6 finger domain protein, putative
1.41021	Afu2g12510	hypothetical protein
1.40833	Afu4g09060	phosphatidate cytidylyltransferase, putative
1.40813	Afu1g17290	conserved hypothetical protein
1.40769	Afu4g13750	Deuterolysin metalloprotease, putative
1.4073	Afu1g17330
1.40606	Afu5g03980	LysM domain protein, putative
1.40546	Afu1g05130	PH domain protein
1.40527	Afu1g13660	phenol 2-monooxygenase, putative
1.40494	Afu2g17560	1,3,6,8-tetrahydroxynaphthalene reductase
1.40453	Afu4g13720	MAP kinase (MpkA), putative
1.40199	Afu6g02800	GPI anchored protein, putative
1.40194	Afu2g09350	endo-beta-1,6-glucanase, putative
1.40135	Afu6g08840	beta-mannosidase
1.39954	Afu6g07190	hypothetical protein
1.39724	Afu2g00580	hypothetical protein
1.3962	Afu6g13440	choline sulfatase, putative
1.39538	Afu6g12220	isochorismatase family hydrolase, putative
1.39308	Afu3g09730	hypothetical protein
1.39246	Afu2g11060	Acyl CoA binding protein family
1.39025	Afu2g14920	protein kinase, putative
1.39007	Afu4g14420	secreted glycosyl hydrolase, putative
1.38952	Afu1g07470	autophagic death protein IDI-7, putative
1.38882	Afu5g08160	cyclin domain protein
1.38747	Afu5g08390	response regulator, putative
1.38525	Afu3g14620	extracellular endo-1,5-alpha-L-arabinase, putative
1.38405	Afu3g01950	alcohol dehydrogenase, zinc-containing
1.38404	Afu3g03480	cytochrome P450 monooxygenase, putative
1.38276	Afu3g03310	RTA1 domain protein
1.38269	Afu5g13070	hypothetical protein
1.38068	Afu1g14300	Fasciclin domain family
1.38065	Afu4g14630	FAD binding domain protein
1.37932	Afu4g14010	oxidoreductase, short chain dehydrogenase/reductase family superfamily
1.37926	Afu1g04960	Leucine Rich Repeat domain protein
1.379	Afu8g04370	GPI anchored protein, putative
1.37854	Afu1g11400	alpha/beta fold family hydrolase, putative
1.37797	Afu1g03950	cytochrome P450 sterol C-22 desaturase, putaitve
1.37376	Afu1g00540	beta-N-acetylglucosaminidase, putative
1.37214	Afu4g10330	CaaX farnesyltransferase beta subunit Ram1
1.37214	Afu7g01630	hypothetical protein
1.37065	Afu6g02470	fumarate hydratase, putative
1.36867	Afu2g03910	ATP-depentend DNA helicase, putative
1.36797	Afu1g15830	hypothetical protein
1.36606	Afu3g14090	C2H2 finger domain protein, putative
1.36604	Afu8g04560	integral membrane protein
1.36536	Afu4g12850	calnexin
1.36445	Afu6g09420	conserved hypothetical protein
1.36351	Afu6g13510	hypothetical protein
1.36217	Afu5g11950	Ubiquitin carboxyl-terminal hydrolase, family 1 superfamily
1.36137	Afu1g11380	integral membrane protein, putative
1.36071	Afu1g10220	hypothetical protein
1.36057	Afu3g02020	hypothetical protein
1.36047	Afu1g02270	ars binding protein 2
1.36041	Afu7g03780	YT521-B-like splicing factor, putative
1.35929	Afu5g12580	GTP binding protein (GTPBP1), putative
1.35899	Afu2g13850	protein phosphatase regulatory subunit (Gac1), putative
1.35828	Afu2g16520	phospholipase D (PLD), putative
1.35767	Afu1g11080	serine/threonine protein kinase, putative
1.35724	Afu4g12450	lysine-rich protein
1.35696	Afu3g06140	cytoskeleton assembly control protein Sla2, putative
1.35674	Afu3g15300	amine transporter, putative
1.35654	Afu5g14650	RING finger protein
1.35619	Afu8g06200	conserved hypothetical protein
1.35558	Afu5g01330	acid phosphatase
1.35544	Afu1g14540	oxidoreductase, short-chain dehydrogenase/reductase family
1.35532	Afu1g06940	chorismate synthase
1.35381	Afu5g03720	chromatin assembly complex subunit (Rlf2), putative
1.3536	Afu2g01160	C-4 methyl sterol oxidase, putative
1.35315	Afu8g04060
1.35167	Afu5g09870	hypothetical protein
1.34924	Afu2g01170	1,3-beta-glucanosyltransferase Gel1
1.34919	Afu7g04800	hypothetical protein
1.34796	Afu2g09300	hypothetical protein
1.34757	Afu2g14740	DUF821 domain protein
1.34227	Afu1g03670	hypothetical protein
1.34213	Afu2g15050	Rho GTPase activator (Lrg11), putative
1.34192	Afu3g14990	alpha/beta hydrolase, putative
1.34121	Afu6g02950	Catalytic LigB subunit of aromatic ring-opening dioxygenase, putative
1.34112	Afu2g14680	hypothetical protein
1.34091	Afu6g11530	DUF636 domain protein
1.33859	Afu3g14470	Pyridoxal-phosphate dependent enzyme, putative
1.33755	Afu5g03080	septin
1.33596	Afu6g06510	extracellular triacylglycerol lipase, putative
1.33491	Afu1g01640	kinesin family protein
1.33369	Afu2g12330	conserved hypothetical protein
1.33143	Afu8g00700	class III chitinase ChiA2
1.32957	Afu1g15270	ATP-dependent Clp protease, putative
1.32873	Afu2g15880	mitotic spindle checkpoint protein (Mad2B), putative
1.3283	Afu2g05810	dienelactone hydrolase
1.32556	Afu3g05700	Sec7 domain containing protein
1.32508	Afu3g03500	MFS multidrug transporter, putative
1.32453	Afu6g12200	hypothetical protein
1.32226	Afu5g07730	hypothetical protein
1.32191	Afu6g11480	phenol 2-monooxygenase, putative
1.32137	Afu6g05160	C2H2 transcription factor (Azf1), putative
1.32067	Afu5g03180	translation initiation factor eIF4E3, putative
1.31743	Afu3g14170	high-affinity hexose transporter
1.31692	Afu2g17020
1.31643	Afu3g00730	conserved hypothetical protein
1.31597	Afu5g10170	pectin lyase
1.31576	Afu8g06220	conserved hypothetical protein
1.3142	Afu5g06130	succinyl-CoA synthetase alpha subunit, putative
1.31408	Afu2g12180	lectin family integral membrane protein, putative
1.31363	Afu6g06560	conserved hypothetical protein
1.31339	Afu5g06200
1.31322	Afu1g02870	extensin-like protein, putative
1.31286	Afu5g13830	alpha-galactosidase, putative
1.31245	Afu1g12040	chitin biosynthesis protein (Chs7), putative
1.31189	Afu1g11950	mucin, putative
1.31028	Afu2g13160	hypothetical protein
1.30924	Afu7g06250	DSBA-like thioredoxin domain protein
1.30903	Afu7g02110	RanBPM
1.30639	Afu1g12060	acyl-CoA thioesterase
1.30515	Afu2g15800	conserved hypothetical protein
1.30493	Afu6g14360	cytochrome P450, putative
1.30263	Afu3g14530	lipase/esterase family protein, putative
1.30084	Afu6g14390	extracelular cellulose binding protein (Cip2), putative
1.29774	Afu1g06040	sterol o-acyltransferase (APE2), putaitve
1.29451	Afu1g02970	salicylate hydroxylase, putative
1.29437	Afu8g05580	coenzyme A transferase PsecoA
1.29267	Afu7g04200	conserved hypothetical protein
1.29215	Afu1g01780	alcohol dehydrogenase, putative
1.29188	Afu3g01920	fadE13, putative
1.29084	Afu5g00830	hypothetical protein
1.28898	Afu5g03290	hypothetical protein
1.28832	Afu2g17210	hypothetical protein
1.28825	Afu2g02080	C2H2 finger domain protein, putative
1.28681	Afu5g03330	conserved hypothetical protein
1.28628	Afu2g16990	hypothetical protein
1.28455	Afu3g09240	CAIB/BAIF family enzyme
1.28443	Afu3g06000	conserved hypothetical protein
1.28394	Afu1g01030	reverse transcriptase, putative
1.28354	Afu5g07520	cytochrome P450 pisatin demethylase, putative
1.28301	Afu8g04520	cytoskeleton assembly control protein sla1
1.2829	Afu3g07860	glycosyl transferase, putative
1.27973	Afu7g05910	purine permease, putative
1.27659	Afu6g08180	hypothetical protein
1.27519	Afu4g09250	hypothetical protein
1.27415	Afu6g08660	hypotetical protein
1.27387	Afu8g00130	hypothetical protein
1.2731	Afu7g05130	O-methyltransferase
1.27227	Afu6g07990	oxidoreductase, 2OG-Fe(II) oxygenase family family
1.26945	Afu3g02670	nonribosomal peptide synthetase, putative
1.26943	Afu5g12950	MFS quinate transporter, putative
1.26838	Afu1g14740	TFIIA alpha/beta
1.26776	Afu4g01520	gentisate 1,2-dioxygenase, putative
1.26693	Afu5g03950	protein kinase, putative
1.26688	Afu3g00540	MFS peptide transporter, putative
1.26674	Afu6g13330	conserved hypothetical protein
1.26637	Afu1g04620	alcohol dehydrogenase, zinc-containing, putative
1.26455	Afu8g00940	MFS drug transporter, putative
1.26366	Afu6g14470	hypothetical protein
1.26281	Afu7g06420	NADH-dependent flavin oxidoreductase, putative
1.26258	Afu6g13710	hypothetical protein
1.26087	Afu3g01980	C6 transcription factor, putative
1.26031	Afu6g03160	NACHT domain protein
1.26005	Afu3g03030	catechol dioxygenase, putative
1.25967	Afu8g01860	hypothetical protein
1.2596	Afu1g07480	coproporphyrinogen III oxidase, putative
1.25881	Afu6g05120	glycogen synthase kinase-3, putative
1.2575	Afu8g07250	pectin methylesterase family protein
1.25695	Afu5g11290	D-amino acid oxidase
1.2562	Afu7g06520	CAIB/BAIF family enzyme
1.25493	Afu1g04930	hypothetical protein
1.25448	Afu1g15490	MFS multidrug transporter, putative
1.2542	Afu2g04330	salicylate hydroxylase, putative
1.25183	Afu5g07990	hypothetical protein
1.24984	Afu6g07280	ABC transporter (Adp1), putative
1.24862	Afu2g11730	Protein kinase domain-containing protein
1.2452	Afu2g05190	monosaccharide transporter
1.24514	Afu2g10620	serine/threonine protein kinase (YPK1), putative
1.24439	Afu5g01090	UPF0075 domain protein
1.24341	Afu5g00540	extracellular signaling protein FacC, putative
1.24298	Afu8g01090	thioredoxin, putative
1.24195	Afu6g03990	GAS2 domain protein
1.2405	Afu1g16850	sur2 protein
1.24015	Afu6g08700	beta glucosidase, putative
1.23992	Afu2g12680	conserved hypothetical protein
1.23781	Afu1g03490	conserved hypothetical protein
1.23693	Afu1g13780	histone H4
1.23609	Afu2g00710	alpha-amylase, putative
1.23605	Afu1g00990	short chain dehydrogenase/reductase family protein
1.23597	Afu3g00430	high-affinity glucose transporter, putative
1.2359	Afu3g07850	dipeptidyl aminopeptidase Ste13
1.23372	Afu3g09680	ABC transporter, putative
1.23334	Afu4g13080	monosaccharide transporter
1.23247	Afu2g02740	hypothetical protein
1.23146	Afu2g16440	hypothetical protein
1.23131	Afu3g09480	15-hydroxyprostaglandin dehydrogenase (NAD(+))
1.23011	Afu6g12680	HIT domain protein
1.2301	Afu1g08890	hypothetical protein
1.22934	Afu5g11320	thioredoxin, putative
1.22835	Afu6g00520	conserved hypothetical protein
1.22798	Afu2g15330	hypothetical protein
1.22796	Afu2g14010	conserved hypothetical protein
1.2275	Afu6g14010	GPI anchored protein, putative
1.22747	Afu2g17800	C6 transcription factor, putative
1.22664	Afu2g09500	universal stress protein family domain protein
1.2264	Afu7g06090	palmitoyl-CoA oxidase 1
1.22516	Afu1g03980	hypothetical protein
1.225	Afu3g06670	pyridoxamine phosphate oxidase, putative
1.22489	Afu2g09700	homocitrate dehydratase
1.22466	Afu3g01990	DUF636 domain protein
1.22436	Afu1g04790	NIF domain protein
1.22232	Afu8g06880	pectin methylesterase, putative
1.22165	Afu6g08750	delta-1-pyrroline-5-carboxylate dehydrogenase
1.22004	Afu1g16920	beta-xylosidase A
1.21972	Afu7g06500	fungal specific transcription factor, putative
1.2192	Afu5g09600	2-nitropropane dioxygenase family oxidoreductase, putative
1.21855	Afu3g05440	DNA repair protein Rad18, putative
1.21788	Afu1g01880
1.2176	Afu1g03650	hypothetical protein
1.21734	Afu4g07070	conserved hypothetical protein
1.2169	Afu2g14960	thioredoxin, putative
1.21416	Afu8g01970	extracellular endo-polygalacturonase, putative
1.21347	Afu1g14480	hypothetical protein
1.21311	Afu5g08130	Protein transport protein SEC61 alpha subunit, putative
1.21292	Afu1g14810	serine/threonine protein kinase (Kin4), putative
1.2129	Afu7g07100	Pfs, NACHT and WD domain protein
1.21136	Afu3g05900	MAP kinase kinase Ste7
1.21094	Afu8g02120	conserved hypothetical protein
1.20948	Afu6g07930	hypothetical protein
1.20735	Afu6g04750	conserved hypothetical protein
1.20684	Afu2g01140	GPI anchored protein, putative
1.205	Afu6g05210	malate dehydrogenase, NAD-dependent
1.20453	Afu6g08290	ADP-ribosylation factor family protein
1.20407	Afu4g10100	FAD binding domain protein
1.20402	Afu8g00780	conserved hypothetical protein
1.20218	Afu5g11800
1.20213	Afu1g03480	hypothetical protein
1.20051	Afu1g02130	DUF221 domain protein, putative
1.20034	Afu1g06920	serine/threonine protein kinase, putative
1.19993	Afu3g08200	alpha-mannosidase
1.19919	Afu4g01090	Zn2+ dependent hydrolase, putative
1.19902	Afu4g08590	AT DNA binding protein (Thy28), putative
1.19764	Afu1g14160	hypothetical protein
1.197	Afu5g06500	acyl-CoA dehydrogenase family protein
1.19611	Afu1g12820	gamma-tubulin complex component GCP6, putative
1.19593	Afu6g09790	LysM domain protein, putative
1.19468	Afu6g13200	autophagy regulatory protein (Gsa11/Atg2), putative
1.19402	Afu3g02400	ubiE/COQ5 methyltransferase
1.19254	Afu3g15080	hypothetical protein
1.19216	Afu1g00910	conserved hypothetical protein
1.19138	Afu5g13990	endo-1,3(4)-beta-glucanase, putative
1.19084	Afu2g16180	hypothetical protein
1.19079	Afu6g12150	bZIP transcription factor (Atf7), putative
1.18948	Afu1g01760	integral membrane protein
1.18903	Afu5g14980	conserved hypothetical protein
1.18895	Afu2g11920	hypothetical protein
1.18872	Afu2g14490	endoglucanase, putative
1.18806	Afu4g10400	hypothetical protein
1.188	Afu5g10880	SNF2 family helicase, putative
1.18616	Afu4g09220	hypothetical protein
1.18556	Afu7g03910	C2H2 zinc finger protein
1.18503	Afu1g10350	phosphoglycerate kinase PgkA, putative
1.18495	Afu5g10580	SH3 domain protein
1.18452	Afu1g04310	hypothetical protein
1.18412	Afu1g00880	reverse transcriptase, RNaseH, putative
1.18309	Afu5g12900	GATA transcription factor (Ams2), putative
1.18288	Afu2g03240	hypothetical protein
1.18242	Afu5g03400	SH3 domain protein (Cyk3), putative
1.1823	Afu1g17390	hypothetical protein
1.18123	Afu4g14850	extracellular 3-ketosteroid 1-dehydrogenase, putative
1.18115	Afu1g13300	GTP cyclohydrolase ii
1.18084	Afu5g11010	nucleoside diphosphatase (Ynd1), putative
1.18022	Afu3g09660	hypothetical protein
1.1799	Afu5g06900	HSP70 family protein
1.17863	Afu1g02760	cell cycle inhibitor Nif1, putative
1.17689	Afu4g00760	hypothetical protein
1.17688	Afu5g07100	GRAM domain protein
1.1759	Afu3g06100	conserved hypothetical protein
1.17418	Afu1g16120	arsenic resistance protein ArsH, putative
1.17261	Afu6g11950	hypothetical protein
1.17006	Afu2g17580	conidial pigment biosynthesis scytalone dehydratase Arp1
1.1697	Afu3g12610	hypothetical protein
1.16899	Afu4g06700	GPI anchored cell wall protein, putative
1.16724	Afu3g14010	DNA replication licensing factor Mcm2, putative
1.16631	Afu2g08180	flotillin domain protein
1.16606	Afu6g09430	hypothetical protein
1.16568	Afu3g01740	transposase
1.16472	Afu8g06890	extracellular exo-polygalacturonase, putative
1.16443	Afu7g03840	hypothetical protein
1.16228	Afu1g12770	conserved hypothetical protein
1.16126	Afu6g07530	bZIP transcription factor, putative
1.16102	Afu3g05350	histone H2B
1.16096	Afu7g04040	hexokinase, putative
1.16063	Afu2g17300	glutathione S-transferase
1.1605	Afu1g12650	3-ketoacyl-CoA ketothiolase (Kat1), putative
1.16039	Afu4g11600	hypothetical protein
1.16006	Afu7g05250	PHD finger domain protein, putative
1.15971	Afu2g16920	actin monomer binding protein, putative
1.15943	Afu2g04060	NADH:flavin oxidoreductase/NADH oxidase family protein
1.15866	Afu6g12400	1,3-beta-glucan synthase catalytic subunit FksP
1.15775	Afu2g09190	hypothetical protein
1.1576	Afu8g06490	conserved hypothetical protein
1.15636	Afu6g00680	hypothetical protein
1.15592	Afu2g01700	serine/threonine protein kinase (Snf1p), putative
1.15563	Afu7g01410	UPF0183 domain protein
1.15406	Afu2g03890	Protein phosphatase 2C, putative
1.15318	Afu1g04860	hypothetical protein
1.15317	Afu5g01460	C6 finger domain protein, putative
1.15213	Afu2g09890	conserved hypothetical protein
1.1495	Afu3g08430	mitochondrial phosphate carrier protein, putative
1.14881	Afu5g04260	arginine transporter, putative
1.14865	Afu3g07780
1.14649	Afu7g08500	NACHT and WD40 domain protein
1.14598	Afu7g06590	conserved hypothetical protein
1.14587	Afu1g09510	GPI anchored serine-threonine rich protein
1.14535	Afu2g04990	transposase
1.14398	Afu5g08030	extracellular cellulase CelA, putative
1.14233	Afu2g14540	endoglucanase, putative
1.14212	Afu8g01570	ADP-ribosylglycohydrolase family protein
1.14152	Afu3g05710
1.13907	Afu6g04470	hypothetical protein
1.13858	Afu2g11030	hypothetical protein
1.13811	Afu1g15470	C6 transcription factor (UaY), putative
1.13404	Afu5g05640	RTA1 domain protein, putative
1.13316	Afu1g17270	ferric-chelate reductase (Fre2), putative
1.13161	Afu3g02140	large conductance mechanosensitive channel, putative
1.13095	Afu7g02260	SOM1 protein
1.12857	Afu2g04590	alcohol dehydrogenase, putative
1.12773	Afu2g13430	chitin synthase, putative
1.12722	Afu3g12080	ADP-ribosylation factor 6, putative
1.12695	Afu5g00520	C6 transcription factor, putative
1.12653	Afu7g05230	conserved hypothetical protein
1.1265	Afu3g15040	xenobiotic compound monooxygenase, DszA family
1.12455	Afu2g10920	enoyl-CoA hydratase/isomerase family protein
1.12207	Afu1g10020	reverse transcriptase, RNaseH
1.12129	Afu6g09280	conserved hypothetical protein
1.11991	Afu7g06390	maltose permease
1.11857	Afu5g06910	DUF636 domain protein
1.11838	Afu5g04290	WW domain protein, putative
1.1183	Afu5g13540	vacuolar armadillo repeat protein Vac8, putative
1.11748	Afu2g02910	catechol dioxygenase, putative
1.11729	Afu3g06660	NIPSNAP1 protein
1.11715	Afu3g09560	DNA polymerase epsilon, catalytic subunit A/POL2, putative
1.11457	Afu6g08880	ubiquitin fusion degradation protein (UFD4), putative
1.11447	Afu1g17410	beta-glucosidase, putative
1.11436	Afu4g11170	hypothetical protein
1.1142	Afu2g11120	hypothetical protein
1.11417	Afu6g03400	hypothetical protein
1.11355	Afu7g01700	hypothetical protein
1.11284	Afu1g15820	fatty acid hydroxylase, putative
1.11123	Afu2g01420	transposase
1.10984	Afu3g13970	phosphatidylserine decarboxylase (Psd2), putative
1.10971	Afu6g03310	hypothetical protein
1.10751	Afu1g13370	aldo-keto reductase (AKR7), putative
1.10691	Afu5g05900	protein kinase (Chm1), putative
1.1057	Afu6g09350	C6 finger domain protein, putative
1.10553	Afu3g08850	FAD dependent sulfhydryl oxidase Erv1, putative
1.10536	Afu3g01970	hypothetical protein
1.10525	Afu5g13390	conserved hypothetical protein
1.1042	Afu1g04650	transposase
1.10412	Afu6g07470	conserved hypothetical protein
1.10405	Afu3g06740	C6 transcription factor (Gal4), putative
1.10337	Afu5g07480	hypothetical protein
1.10277	Afu6g10590	conserved hypothetical protein
1.1023	Afu1g01300	GPI anchored protein, putative
1.09997	Afu1g13040	possible dual specificity protein phosphatase 3
1.09862	Afu2g17720	PAF acetylhydrolase family protein
1.09808	Afu5g09340	Phospholipase/Carboxylesterase superfamily
1.09743	Afu5g06090	type-III integral membrane protein (Ytp1), putative
1.09702	Afu3g10320	Zinc finger, C3HC4 type (RING finger) domain protein
1.09598	Afu3g01350	proteinase, putative
1.09579	Afu2g04360	WD repeat protein
1.09525	Afu5g01630	major facilitator superfamily
1.09099	Afu3g07890	endo alpha-1,4 polygalactosaminidase, putative
1.09097	Afu2g15580	conserved hypothetical protein
1.08981	Afu5g02830
1.08961	Afu8g04050	NDT80_PhoG domain protein PcaG
1.08945	Afu4g08780	hypothetical protein
1.08707	Afu4g07720	carboxylesterase, putative
1.08691	Afu3g12740	copper resistance-associated P-type ATPase, putative
1.08667	Afu7g00740	protein kinase, putative
1.08628	Afu2g15370	MFS transporter family protein, putative
1.08626	Afu6g12440	conserved hypothetical protein
1.08569	Afu8g05980	protein kinase, putative
1.08564	Afu2g14860	epoxide hydrolase, putative
1.08522	Afu7g05650	glutamine-serine rich protein MS8, putative
1.08474	Afu2g05980	conserved hypothetical protein
1.08326	Afu3g14460	Rad51 family DNA repair protein, putative
1.08305	Afu8g05650	hypothetical protein
1.08142	Afu8g07070	maltase
1.0812	Afu7g05780	conserved hypothetical protein
1.08079	Afu1g10010	hypothetical protein
1.0807	Afu3g13220	hypothetical protein
1.08004	Afu2g12550	multidrug resistant protein, putative
1.07998	Afu1g05320	disulfide isomerase, putative
1.07942	Afu1g06010	Fot5 transposase, putative
1.07911	Afu7g02010	hypothetical protein
1.07891	Afu1g13650	hypothetical protein
1.07862	Afu3g15070	hypothetical protein
1.07809	Afu8g04650	3-hydroxyanthranilate 3,4-dioxygenase
1.0778	Afu5g11970	protein kinase c, putative
1.07685	Afu5g05780	hypothetical protein
1.07656	Afu2g01740	transporter, putative
1.07608	Afu3g07950	transporter, putative
1.07607	Afu5g01040	oxidoreductase, short-chain dehydrogenase/reductase family, putative
1.07445	Afu5g13750	caleosin domain protein
1.07405	Afu8g00570	alpha/beta hydrolase, putative
1.07311	Afu3g00720	DUF500 and UBA/TS-N domain protein
1.07242	Afu7g00690	aminotransferase, putative
1.07197	Afu1g06350	virulence related protein (Cap20), putative
1.07124	Afu4g08880	possible apospory-associated protein c
1.07	Afu7g01160	cytochrome P450 alkane hydroxylase, putative
1.06848	Afu6g14220	kinesin family protein (KinA), putative
1.06817	Afu5g10130	bZIP transcription factor, putative
1.06794	Afu1g06990
1.06789	Afu2g09990	hypothetical protein
1.06688	Afu1g15560	hypothetical protein
1.06684	Afu6g06450	proteasome component Pre4, putative
1.06659	Afu3g11010	suppressor of meiotic silencing
1.0663	Afu6g10120	oxidoreductase, zinc-binding
1.06629	Afu8g06410	MFS multidrug transporter, putative
1.06619	Afu5g00870	hypothetical protein
1.066	Afu8g01800	Thiosulfate sulfurtransferase
1.06394	Afu3g03250	aldehyde dehydrogenase family protein, putative
1.06287	Afu8g00120	hypothetical protein
1.06014	Afu6g07700	hypothetical protein
1.0594	Afu8g04900	hypothetical protein
1.05932	Afu1g11900	PQ loop repeat protein
1.05787	Afu7g05550	sugar transporter family protein
1.05704	Afu2g17590	conserved hypothetical protein
1.05641	Afu4g07230	RecQ family helicase RecQ, putative
1.0564	Afu5g00920	transesterase (LovD), putative
1.05538	Afu4g11650	2-oxoglutarate dehydrogenase complex alpha subunit, putative
1.05402	Afu4g08740	MFS multidrug transporter, putative
1.05395	Afu6g04600	hypothetical protein
1.05393	Afu2g15180	hypothetical protein
1.05244	Afu3g06130	conserved hypothetical protein
1.05188	Afu3g08750	conserved hypothetical protein
1.05154	Afu2g17500	cyanide hydratase/nitrilase, putative
1.05114	Afu2g00770	salicylate hydroxylase
1.04924	Afu7g01340	RPEL repeat protein
1.0488	Afu2g00430	exo-beta-1,3-glucanase, putative
1.04836	Afu2g13500	hypothetical protein
1.04832	Afu6g00150	hypothetical protein
1.04725	Afu5g03450	GIY-YIG catalytic domain containing protein
1.04481	Afu1g06550	MSF transporter, putative
1.04461	Afu1g17320	endo-arabinanase, putative
1.04455	Afu2g13290	GYF domain protein
1.04105	Afu3g05720	anucleate primary sterigmata (ApsB), putative
1.039	Afu8g05600	hypothetical protein
1.03757	Afu2g03060	cactin
1.03518	Afu5g10380	pectin lyase, putative
1.03511	Afu3g07940	phosphoinositide-specific phospholipase C, putative
1.03503	Afu5g03230	stress response RCI peptide, putative
1.03363	Afu1g08900	CHY and RING finger domain protein, putative
1.03329	Afu7g01860	heat shock protein (Sti1), putative
1.03123	Afu2g11420	MFS transporter, putative
1.03056	Afu6g14630	conserved hypothetical protein
1.03054	Afu5g02220	Mst3-like protein kinase, putative
1.02998	Afu3g09390	AMMECR1
1.02961	Afu5g13840	NUDIX domain, putative
1.0291	Afu1g03050	DEAD/DEAH box helicase, putative
1.0289	Afu2g15160	alpha-L-arabinofuranosidase A
1.02875	Afu8g05170	autophagy protein Apg6, putative
1.02765	Afu7g05340	conserved hypothetical protein
1.02747	Afu6g10060	F-actin capping protein alpha-1 subunit
1.02715	Afu3g13440	stomatin family protein
1.02713	Afu5g07640	RNA 3'-terminal phosphate cyclase, putative
1.02661	Afu6g02190	transcriptional activator (PtaC), putative
1.02518	Afu4g10540	bdf1 protein
1.024	Afu5g00200	conserved hypothetical protein
1.02399	Afu6g06550	SNF2 family helicase/ATPase, putative
1.02298	Afu5g05600	forkhead transcription factor (Sep1), putative
1.02248	Afu4g12880	hypothetical protein
1.02225	Afu6g00590	peptide mating pheromone Bbp2-1
1.02186	Afu6g10110	transposase
1.0212	Afu4g00270	Fot5 transposase, putative
1.01905	Afu2g10730	DNA polymerase alpha catalytic subunit, putative
1.01873	Afu1g17350	CP2 transcription factor, putative
1.01863	Afu1g10950	conserved hypothetical protein
1.01793	Afu6g10990	NADPH cytochrome P450 reductase (CprA), putative
1.01792	Afu5g03960	class V chitinase Chi100
1.01789	Afu2g02430	conserved hypothetical protein
1.01732	Afu5g10730	hypothetical protein
1.0171	Afu4g09330	conserved hypothetical protein
1.01599	Afu7g06740	endoglucanase, putative
1.01542	Afu4g13470	hypothetical protein
1.01512	Afu7g03810	possible transposase
1.01481	Afu4g12700	hypothetical protein
1.01463	Afu6g12740	dienelactone hydrolase family protein
1.01428	Afu7g00400	hypothetical protein
1.01415	Afu1g02920	conserved hypothetical protein
1.01322	Afu7g01790	C4-dicarboxylate transporter/malic acid transport protein
1.01211	Afu3g10430	transposase
1.01198	Afu4g06660	hypothetical protein
1.00986	Afu1g01620	conserved hypothetical protein
1.00868	Afu5g08370	polyubiquitin binding protein (Doa1/Ufd3), putative
1.00723	Afu2g00590	glutathione-S-transferase, putative
1.00628	Afu6g00100	FOT5 transposase, putative
1.00609	Afu6g00370	aminotransferase, putative
1.00565	Afu4g08920	protein kinase, putative
1.00533	Afu2g12560	hypothetical protein
1.00463	Afu1g00920	conserved hypothetical protein
1.00379	Afu1g14750	C2H2 transcription factor (Sfp1), putative
1.0037	Afu8g01730	Glycosyl transferase family 8 domain containing protein
1.0035	Afu1g11310	AMP-binding enzyme domain protein
1.0031	Afu4g00540	dynamin GTPase, putative
1.00177	Afu7g04210	tropomyosin 1
1.00123	Afu1g16070	conserved hypothetical protein
1.00119	Afu6g04190	hypothetical protein
0.998821	Afu2g14760	BCS1-like ATPase, putative
0.997973	Afu6g07440	1-phosphatidylinositol-3-phosphate 5-kinase (Fab1), putative
0.997586	Afu7g05870	proteasome component Pre8, putative
0.995891	Afu2g12780	von Willebrand domain protein
0.994134	Afu2g13310	RING finger domain protein, putative
0.993704	Afu3g13770	vacuolar segregation protein (Pep7), putative
0.993352	Afu2g04840	BSD domain protein
0.993122	Afu2g11230	nuclear pore protein (SEH1), putative
0.992925	Afu2g08100	hypothetical protein
0.991845	Afu6g03350	acetyltransferase, GNAT family, putative
0.991515	Afu2g14430	cytochrome p450, putative
0.991132	Afu2g03480	conserved hypothetical protein
0.991014	Afu6g12880	hypothetical protein
0.990869	Afu1g17030	glycosyl transferase, putative
0.990152	Afu4g11870	tubulin-specific chaperone, putative
0.989849	Afu4g00750	hypothetical protein
0.989846	Afu4g08260	hypothetical protein
0.989407	Afu2g15400	hypothetical protein
0.989288	Afu2g10660	mannitol-1-phosphate dehydrogenase
0.987226	Afu1g05250	hypothetical protein
0.987207	Afu3g14510	rhamnogalacturonan acetylesterase, putative
0.987171	Afu8g01290	hypothetical protein
0.987162	Afu6g07370	hypothetical protein
0.985943	Afu1g06480	hypothetical protein
0.984933	Afu1g09050	phospholipid methyltransferase
0.98483	Afu3g09540	monooxygenase, putative
0.984453	Afu2g04530	hypothetical protein
0.983811	Afu5g07610
0.983104	Afu7g04980	3-ketoacyl-acyl carrier protein reductase
0.982979	Afu2g05390	Domain found in Dishevelled, Egl-10, and Pleckstrin domain protein
0.981453	Afu5g03390	conserved hypothetical protein
0.981383	Afu3g04160	Ser/Thr protein phosphatase family
0.979616	Afu5g06800	C6 transcription factor, putative
0.979037	Afu1g15340	polymerase
0.978712	Afu5g12760	CCCH zinc finger protein
0.978057	Afu6g03250	protein kinase, putative
0.977538	Afu7g01190	MFS transporter, putative
0.977498	Afu2g17230	NACHT domain protein
0.97584	Afu2g03120	cell wall glucanase (Utr2), putative
0.975273	Afu2g16420	conserved hypothetical protein
0.974314	Afu3g09160	extracellular proline-rich protein
0.973963	Afu1g04890	translocon subunit
0.973341	Afu7g00580	conserved hypothetical protein
0.97315	Afu7g05750	AAA family ATPase, putative
0.97241	Afu1g05980	AMP-binding domain protein, putative
0.970984	Afu5g13190	kinesin family protein
0.969516	Afu1g03660	acid phosphatase, putative
0.969059	Afu5g07740	DSB repair complex subunit Ku70, putative
0.967972	Afu5g01610	hypothetical protein
0.967846	Afu1g05800	MAP kinase kinase (Mkk2), putative
0.967455	Afu1g13430	hypothetical protein
0.966826	Afu7g08290	vegetative incompatibility WD repeat protein, putative
0.965962	Afu6g07790	hypothetical protein
0.965744	Afu7g04690	FAD dependent sulfhydryl oxidase Erv2, putative
0.965151	Afu8g05480	CCCH zinc finger protein
0.96467	Afu2g10770	C2H2 transcription factor (Con7), putative
0.963952	Afu6g04290	phosphoethanolamine N-methyltransferase, putative
0.963668	Afu1g06400	cAMP-dependent protein kinase-like, putative
0.962489	Afu5g08140	hypothetical protein
0.960675	Afu3g12100	trehalose synthase (Ccg-9), putative
0.960163	Afu5g11100	DUF775 domain protein
0.959969	Afu5g06980	hypothetical protein
0.958842	Afu3g07720	hypothetical protein
0.958422	Afu4g06850	coenzyme a synthetase
0.957828	Afu3g09520	hypothetical protein
0.957638	Afu6g06770	enolase
0.955352	Afu6g10340	hypothetical protein
0.954819	Afu8g02070	glycosyl transferase, putative
0.95408	Afu1g09290	cholinephosphate cytidylyltransferase
0.953852	Afu5g07890	Single-strand binding protein family domain protein
0.953814	Afu5g06070	ABC multidrug transporter Mdr1
0.95337	Afu6g04840	hypercellular protein
0.951987	Afu8g04720	hypothetical protein
0.951816	Afu5g00970	hypothetical protein
0.951517	Afu6g07350	hypothetical protein
0.95101	Afu2g01310	EF-hand domain protein
0.949073	Afu6g10080	conserved hypothetical protein
0.948621	Afu6g06720	serine/threonine protein kinase, putative
0.946539	Afu5g13800	transcriptional regulator, putative
0.94644	Afu2g16770	mitochondrial carrier protein (Leu5), putative
0.946224	Afu1g16560	MIF domain protein
0.945812	Afu6g03360	oxidoreductase, zinc-binding
0.945701	Afu5g15000	arsenate reductase (ArsC), putative
0.945522	Afu3g12190	RING finger domain protein, putative
0.945481	Afu4g01000	MFS transporter, putative
0.943635	Afu1g13940	SUN domain protein (Adg3), putative
0.943565	Afu3g11830	phosphoglucomutase
0.943478	Afu1g03710	C2H2 finger domain protein, putative
0.943201	Afu4g06940	Des-1 protein
0.942583	Afu1g16900	hypothetical protein
0.941142	Afu3g14680	lysophospholipase Plb3
0.94029	Afu3g03800	hypothetical protein
0.939361	Afu5g03920	bZIP transcription factor (HapX), putative
0.937844	Afu2g09540	cytochrome P450 family protein, putative
0.937814	Afu6g12250	succinyl-CoA:3-ketoacid-coenzyme A transferase (ScoT), putative
0.937664	Afu6g06750	14-3-3 family protein
0.937612	Afu6g01810	cytochrome P450, putative
0.937397	Afu2g13990	hypothetical protein
0.936551	Afu1g05370	conserved hypothetical protein
0.936509	Afu4g09460	NACHT domain protein
0.934844	Afu5g02970	LCCL domain protein
0.934829	Afu7g02500	polysaccharide synthase Cps1, putative
0.934664	Afu5g14290	C6 transcription factor, putative
0.934568	Afu6g10440	hypothetical protein
0.933896	Afu4g10070	class I alpha-mannosidase
0.933447	Afu1g02280	conserved hypothetical protein
0.933366	Afu3g11400	aspartic endopeptidase Pep2
0.933038	Afu5g12210	G-protein complex beta subunit SfaD
0.931221	Afu5g09300	amino acid transporter, putative
0.930052	Afu1g13410	hypothetical protein
0.928337	Afu1g05580	glycogenin
0.92777	Afu7g05090	glucuronyl hydrolase, putative
0.925231	Afu2g05470	sister chromatid cohesion protein Mis4, putative
0.924997	Afu6g14080
0.924801	Afu8g00620	dimethylallyl tryptophan synthase, putative
0.924431	Afu3g10340	Rho GTPase Rho 2, putative
0.924074	Afu8g05160	peroxisomal membrane protein (Pex13), putative
0.922622	Afu3g13090	hypothetical protein
0.922612	Afu1g00580	NDT80_PhoG domain protein PcaG
0.921695	Afu3g07000	conserved hypothetical protein
0.920553	Afu2g17940	MAK1-like monooxygenase, putative
0.919914	Afu7g08630	hypothetical protein
0.918786	Afu1g10100	3-oxoacyl-(acyl-carrier-protein) reductase
0.918312	Afu6g01900	hypothetical protein
0.917679	Afu2g16200	uracil phosphoribosyltransferase
0.917416	Afu1g02780	L-asparaginase
0.915191	Afu2g01500	ABC bile acid transporter, putative
0.914734	Afu7g06380	maltase
0.913815	Afu4g13940	ubiquitin conjugating enzyme, putative
0.913334	Afu2g12490	lipase, putative
0.91316	Afu3g02530	polyketide synthase, putative
0.912578	Afu2g01000	LIM domain protein
0.911176	Afu6g10870	transposase
0.909413	Afu2g16000	hypothetical protein
0.909226	Afu1g16460	bZIP transcription factor (LziP), putative
0.90915	Afu1g10410	DNA repair protein RAD51, putative
0.907357	Afu8g02090	nucleotide-sugar transporter family protein
0.906846	Afu2g02850	serine/threonine protein kinase, putative
0.905647	Afu5g10050	cytochrome P450 monooxygenase, putative
0.905436	Afu7g00760	phosphoglycolate phosphatase, putative
0.905346	Afu3g01910	cellobiohydrolase, putative
0.904603	Afu7g01360	transposase
0.904251	Afu1g03730	MFS transporter, putative
0.903392	Afu1g11270	conserved hypothetical protein
0.9026	Afu1g03140	glycosyl hydrolase, putative
0.901626	Afu8g06840	oxidoreductase, short chain dehydrogenase/reductase family
0.900399	Afu2g06150	disulfide isomerase, putative
0.900261	Afu4g14520	toxin biosynthesis protein, putative
0.900196	Afu1g01630	isoflavone reductase family protein
0.899716	Afu4g12930	ubiquinone biosynthesis monooxgenase (Coq6), putative
0.899581	Afu4g11630	hypothetical protein
0.899482	Afu3g13830	PH domain protein
0.899238	Afu3g03550	hypothetical protein
0.899068	Afu4g13790	hypothetical protein
0.89895	Afu4g12440	sulfate transporter family protein
0.897608	Afu2g04070	MFS transporter, putative
0.896778	Afu3g06040	glutaryl-CoA dehydrogenase, putative
0.896737	Afu6g01910	C2H2 finger domain protein, putative
0.8961	Afu3g02010	cytochrome P450 monooxygenase, putative
0.893275	Afu4g00340	hypothetical protein
0.892405	Afu3g00820	putative exported protein
0.892352	Afu3g14880	oxidoreductase, 2OG-Fe(II) oxygenase family, putative
0.891908	Afu8g06310	Patatin-like serine hydrolase, putative
0.89164	Afu6g09250	exo-beta-1,3-glucanase, putative
0.889238	Afu8g05140	oxidoreductin
0.88907	Afu7g00380	GNAT family acetyltransferase, putative
0.888831	Afu7g06480	hypothetical protein
0.888824	Afu7g02420	malate dehydrogenase, putative
0.888009	Afu1g06060	hypothetical protein
0.887213	Afu6g03140	isp4 protein, putative
0.886189	Afu5g13570	conserved hypothetical protein
0.885583	Afu7g06100	acyl-coenzyme A oxidase I, peroxisomal, component A
0.885403	Afu1g01660	alpha-L-rhamnosidase A precursor
0.885165	Afu4g00890	hypothetical protein
0.884714	Afu3g02420	ThiJ/PfpI family transcriptional regulator, putative
0.884641	Afu4g06210	JmjC domain protein, putative
0.883935	Afu6g08570	DNA damage repair protein Mus42, putative
0.88362	Afu4g00240	amino acid transporter, putative
0.883076	Afu6g00540	conserved hypothetical protein
0.882922	Afu2g14140	hypothetical protein
0.882423	Afu1g05730	vacuolar sorting receptor (Mrl1), putative
0.882393	Afu1g11770	SURF-4 protein
0.880796	Afu7g00420	hypothetical protein
0.880142	Afu4g13740	metal homeostatis protein bsd2
0.879588	Afu5g01520	major facilitator superfamily protein superfamily
0.879285	Afu2g05680	hypothetical protein
0.878956	Afu5g09350	conserved hypothetical protein
0.878204	Afu5g02170	nuclear condensin complex subunit 3, putative
0.878165	Afu7g06150	endoglucanase, putative
0.878067	Afu6g00650	hypothetical protein
0.877262	Afu4g13380	conserved hypothetical protein
0.877255	Afu8g05310	DUF962 domain protein
0.876565	Afu7g06670	NACHT and TPR domain protein
0.876418	Afu3g11940	PHD finger domain protein, putative
0.876016	Afu2g11840	transcriptional corepressor (Cyc8), putative
0.875477	Afu1g02330	conserved hypothetical protein
0.875417	Afu2g04340	hypothetical protein
0.87388	Afu3g02250	conserved hypothetical protein
0.873824	Afu2g12760	conserved hypothetical protein
0.873305	Afu2g07620	cystathionine beta-synthase, putative
0.873172	Afu4g08720	lysophospholipase
0.872615	Afu2g12630	allergen Asp F13
0.871676	Afu8g00830	conserved hypothetical protein
0.871373	Afu2g09960	mitochondrial Hsp70 chaperone (Ssc70), putative
0.871332	Afu5g08420	SHO1 protein
0.871124	Afu4g12470	bZIP transcription factor CpcA
0.870897	Afu1g06140	extracellular exo-polygalacturonase, putative
0.870826	Afu6g07120	nuclear movement protein
0.869504	Afu3g01330	class II aldolase/adducin domain protein
0.869442	Afu3g05580	chitin synthase activator (Chs3), putative
0.866889	Afu5g08630	LCCL domain protein
0.866489	Afu5g14740	fucose-specific lectin
0.866349	Afu3g01260	acetyltransferase, GNAT family family
0.866067	Afu4g13500	aldehyde dehydrogenase, putative
0.865906	Afu1g03380	UDP-N-acetylglucosaminyltransferase
0.865754	Afu5g09200	ubiquitin conjugating enzyme (UbcC), putative
0.865479	Afu5g14890	hypothetical protein
0.864808	Afu3g09650	conserved hypothetical protein
0.864808	Afu6g11010	cell morphogenesis protein (PAG1), putative
0.863882	Afu1g13980	conserved hypothetical protein
0.863789	Afu5g03550	plasma membrane H(+)ATPase, putative
0.86351	Afu3g01860	hypothetical protein
0.862606	Afu2g00850	conserved hypothetical protein
0.861655	Afu3g12230	hypothetical protein
0.860142	Afu3g00150	short-chain dehydrogenase/oxidoreductase, putative
0.858187	Afu7g01370	thiosulfate sulfurtransferase, putative
0.857365	Afu6g10430	chitin deacetylase, putative
0.857247	Afu6g07970	calpain-like protein
0.856391	Afu2g13490	KH domain protein
0.855806	Afu4g12910	ubiquitin C-terminal hydrolase CreB
0.855545	Afu6g08390	conserved hypothetical protein
0.854105	Afu3g07270	hypothetical protein
0.853691	Afu2g02120	phosphoglucomutase, putative
0.853365	Afu6g02070	phospholipid-translocating P-type ATPase domain-containing protein
0.853261	Afu3g10660	hydroxymethylglutaryl-CoA synthase
0.852393	Afu5g08440	hypothetical protein
0.852186	Afu7g04660	BEM46 protein
0.850173	Afu7g01430	opsin 1
0.846732	Afu3g06810	possible transposase
0.846433	Afu2g03440	F-box domain protein
0.846363	Afu3g08000	peroxisome biosynthesis protein (PAS8/Peroxin-6), putative
0.846357	Afu2g08290	conserved hypothetical protein
0.844978	Afu8g05770	hypothetical protein
0.843346	Afu6g14520	peptide transporter, putative
0.84209	Afu6g08060	hypothetical protein
0.840795	Afu8g02650	ABC multidrug transporter, putative
0.840794	Afu6g12010	glycosyl hydrolase, family 3, putative
0.84069	Afu5g00690	hypothetical protein
0.840453	Afu2g08950	isochorismatase family hydrolase, putative
0.840058	Afu7g01830	Ugp1
0.839602	Afu8g06770	conserved hypothetical protein
0.838195	Afu4g10230	conserved hypothetical protein
0.83747	Afu2g17110	cell division control protein Cdc48
0.837254	Afu7g02090	membrane associated DnaJ chaperone, putative
0.83706	Afu4g14740	serine/threonine protein kinase (Ark1), putative
0.835998	Afu3g14160	hypothetical protein
0.835781	Afu2g09100	polyadenylation factor subunit CstF64, putative
0.83546	Afu6g13430	multispanning membrane protein, putative
0.835134	Afu2g12570	hypothetical protein
0.834855	Afu7g06490	deoxyribose-phosphate aldolase
0.833513	Afu1g11320	class II DAHP synthetase family protein
0.832482	Afu6g09690	glutathione S-transferase GliG
0.831971	Afu5g09100	MAP kinase, putative
0.82955	Afu5g15120	hypothetical protein
0.829538	Afu4g01290	endo-chitosanase, pseudogene
0.829443	Afu1g03840	CCAAT-binding factor complex subunit HapC
0.829082	Afu1g13810	hypothetical protein
0.828934	Afu2g11710	Mob1 family protein
0.828525	Afu3g02080	allantoate permease
0.828088	Afu5g12180	Ran/spi1 binding protein
0.828	Afu3g06070	histone H1
0.827859	Afu5g12620	CorA family metal ion transporter, putative
0.826857	Afu8g06270	hypothetical protein
0.826552	Afu6g07750	MFS phospholipid transporter (Git1), putative
0.826534	Afu2g16320	multidrug resistant protein
0.825987	Afu5g15030	arsenic resistance protein ArsH
0.824848	Afu5g13850	small oligopeptide transporter, OPT family
0.824619	Afu8g00150	conserved hypothetical protein
0.823786	Afu6g07900	carbon catabolite repression protein CreD, putative
0.823718	Afu3g14440	cytochrome c oxidase family protein
0.823632	Afu3g04040	hypothetical protein
0.822414	Afu6g12970	nuclear migration protein NudF
0.822334	Afu1g02090	quinone oxidoreductase, putative
0.821921	Afu2g08690	nuclear distribution protein NUDE
0.821773	Afu8g07380	polyketide synthase, putative
0.821528	Afu6g06840	hypothetical protein
0.821073	Afu5g10900
0.820998	Afu1g14350	2-deoxy-D-gluconate 3-dehydrogenase, putative
0.820468	Afu4g09340	hypothetical protein
0.820057	Afu2g02980	protein-ER retention receptor, putative
0.818654	Afu4g01270	hypothetical protein
0.817876	Afu3g07010	hypothetical protein
0.817416	Afu2g01470	hypothetical protein
0.817155	Afu4g06170	conserved hypothetical protein
0.816082	Afu2g12970	peroxisomal membrane anchor protein, putative
0.815562	Afu8g06440	fructosyl amino acid oxidase, putative
0.815435	Afu1g15680	C6 finger domain protein, putative
0.815329	Afu2g13790	hypothetical protein
0.814705	Afu3g08490	ThiJ/PfpI family protein
0.81128	Afu1g10580	homeobox transcription factor, putative
0.811185	Afu5g02480	glycogen synthase
0.810794	Afu3g09740	integral plasma membrane protein, putative
0.809879	Afu1g17340	beta,beta-carotene 9',10'-dioxygenase, putative
0.808652	Afu3g05340	autophagy cysteine endopeptidase Atg4, putative
0.80803	Afu1g11550	ethanolamine kinase, putative
0.808024	Afu7g01670	MFS amino acid transporter, putative
0.807828	Afu6g10360	conserved hypothetical protein
0.807436	Afu4g11510	mannose-1-phosphate guanylyltransferase
0.806284	Afu5g11030	acyltransferase, putative
0.805787	Afu8g05630	chitin synthase F
0.804417	Afu2g10900	autophagy related lipase (Atg15), putative
0.802635	Afu3g12570	conserved hypothetical protein
0.802029	Afu5g02600	conserved hypothetical protein
0.801675	Afu3g08240	conserved hypothetical protein
0.801064	Afu8g04850	transporter, putative
0.801062	Afu4g00110	TfdA family taurine dioxygenase, putative
0.800787	Afu5g10980	hypothetical protein
0.800703	Afu1g09130	conserved hypothetical protein
0.799714	Afu3g01150	GPI anchored cell wall protein, putative
0.799195	Afu1g10040	HMG box protein, putative
0.797517	Afu2g10140	DNA replication licensing factor Mcm7, putative
0.797088	Afu5g00680	CRAL/TRIO domain protein
0.7967	Afu8g04500	mannosyltransferase PMTI
0.796681	Afu4g09870	hypothetical protein
0.796588	Afu3g00350	hypothetical protein
0.796314	Afu5g09720	flavin containing polyamine oxidase, putative
0.796273	Afu4g09550	hypothetical protein
0.795259	Afu2g01150	conserved hypothetical protein
0.795236	Afu2g15110	C2H2 finger domain protein, putative
0.794388	Afu1g06580	high expression lethality protein (Hel10), putative
0.793701	Afu1g08780	transposase
0.79348	Afu1g17140	voltage-gated K+ channel beta subunit (KCNAB), putative
0.793435	Afu3g14910	extracellular signalling protein (factor C), putative
0.792655	Afu3g14020	conserved hypothetical protein
0.792596	Afu6g04820	para-aminobenzoate synthase PabaA
0.789633	Afu2g16430	hypothetical protein
0.789564	Afu3g11530	DnaJ domain protein
0.789418	Afu3g11700	ubiquitin C-terminal hydrolase, putative
0.789021	Afu1g17560	GPI anchored protein, putative
0.788973	Afu5g14680	hypothetical protein
0.788695	Afu3g01320	homocysteine S-methyltransferase, putative
0.78852	Afu8g00490	polyketide synthase, putative
0.78814	Afu6g05080	ABC transporter, putative
0.787538	Afu8g02140	ankyrin repeat protein
0.786396	Afu4g08240	alcohol dehydrogenase, zinc-containing
0.785667	Afu3g14810	pathogenicity associated protein PEP2, putative
0.785349	Afu3g10420	conserved hypothetical protein
0.783053	Afu6g02130	Rab geranylgeranyl transferase escort protein, putative
0.782938	Afu3g11610	nucleosome binding protein (Nhp6a), putative
0.78234	Afu4g05920	mitochondrial protein sorting (Msf1), putative
0.781832	Afu3g01810	F-box domain protein
0.78037	Afu3g12460	conserved hypothetical protein
0.77781	Afu4g07950	hypothetical protein
0.777783	Afu2g04370	glutamate carboxypeptidase
0.777371	Afu8g05010	C2H2 finger domain protein, putative
0.776909	Afu3g14870	hypothetical protein
0.776681	Afu2g14410	dioxygenase, putative
0.774841	Afu3g14340	mitotic spindle checkpoint protein (Mad2), putative
0.77449	Afu5g12530	conserved hypothetical protein
0.773768	Afu2g15260	C6 transcription factor (Leu3), putative
0.773736	Afu2g00220	aminopeptidase, putative
0.772845	Afu1g13140	G protein complex alpha subunit GpaA
0.772702	Afu3g03130	hypothetical protein
0.772272	Afu3g08440	hypothetical protein
0.771849	Afu5g14150	lipase, putative
0.770729	Afu3g02500	protein kinase, putative
0.770724	Afu5g07330	carboxypeptidase S1, putative
0.769558	Afu2g01130	ubiquitin conjugating enzyme (UbcJ), putative
0.768958	Afu2g00410	amidase family protein
0.76851	Afu3g10070	Cyclin, N-terminal domain, putative
0.768207	Afu5g04220	mitochondrial DNA replication protein (Yhm2), putative
0.768135	Afu5g09880	hypothetical protein
0.766848	Afu3g10690	calcium-translocating P-type ATPase(PMCA-type),putative
0.765184	Afu2g07470	hypothetical protein
0.764263	Afu5g00290	C6 transcription factor, putative
0.763993	Afu3g05630	phospholipase D1 (PLD1), putative
0.763847	Afu5g08230	C3HC4 finger protein
0.763335	Afu1g13170	cell division control protein 14
0.762825	Afu5g01880	conserved hypothetical protein
0.762146	Afu6g13460	hypothetical protein
0.762103	Afu4g00520	conserved hypothetical protein
0.760781	Afu3g03060	cell wall protein (PhiA), putative
0.760593	Afu2g04980	tyrosine decarboxylase, putative
0.758862	Afu5g06210	sucrose transporter, putative
0.758504	Afu1g11330	lactonohydrolase, putative
0.758042	Afu5g00490	hypothetical protein
0.757931	Afu6g04890	CaaX prenyl proteinase Rce1
0.757828	Afu4g12210	DNA replication helicase (Dna2), putative
0.757463	Afu2g13440	chitin synthase E
0.757401	Afu8g02200	proline permease
0.757325	Afu2g08280	NADP-dependent malic enzyme
0.756255	Afu1g15540	hypothetical protein
0.756234	Afu2g17640	hypothetical protein
0.755848	Afu5g11870	WD repeat protein
0.754967	Afu5g08180	hypothetical protein
0.754887	Afu6g09150	hypothetical protein
0.754192	Afu6g09940	transposase
0.754064	Afu2g05290	isoflavone reductase family protein
0.753983	Afu5g00330	hypothetical protein
0.753605	Afu1g06210	N-acetylglucosamine-phosphate mutase
0.753545	Afu7g00410	C6 transcription factor, putative
0.752046	Afu1g13420	phosphotyrosyl phosphatase activator
0.751633	Afu5g00610	oxidase, putative
0.750951	Afu2g09290	antigenic mitochondrial protein HSP60, putative
0.750914	Afu5g07630	ubiE/COQ5 methyltransferase, putative
0.750622	Afu1g02540	EF hand domain protein
0.750238	Afu1g03800	C6 transcription factor, putative
0.750209	Afu4g13520	oxidoreductase, short-chain dehydrogenase/reductase family
0.749923	Afu1g05210	G-protein complex gamma subunit Ste18
[truncated: 7,143 more rows]
